# Supplementary material for: Crystal structures of sulfonamide protected bicyclic guanidines: (S)-8-{[(tert-butyl­dimethyl­sil­yl)­oxy]meth­yl}-1-[(2,2,4,6,7-penta­methyl-2,3-di­hydro­benzo­furan-5-yl)sulfon­yl]-1,3,4,6,7,8-hexa­hydro-2H-pyrimido[1,2-a]pyrimidin-1-ium tri­fluoro­methane­sulfonate and (S)-8-(iodo­meth­yl)-1-tosyl-1,3,4,6,7,8-hexa­hydro-2H-pyrimido[1,2-a]pyrimidin-1-ium iodide
Source: Acta Crystallogr E Crystallogr Commun. 2024 Feb 20;80(Pt 3):305–9. doi: 10.1107/S2056989024001129 (PMC10915657; doi:10.1107/S2056989024001129)
Supplement: Supplementary file 1 [file e-80-00305-sup1.cif]

##############################################################################
#                                                                            #
# This CIF contains the data in a paper accepted for publication in          #
# Acta Crystallographica Section E. It conforms to the requirements of       #
# Notes for Authors for Acta Crystallographica Section E, and has been       #
# peer reviewed under the auspices of the IUCr Commission on Journals.       #
#                                                                            #
# Full details of the Crystallographic Information File format               #
# are given in the paper "The Crystallographic Information File (CIF):       #
# a New Standard Archive File for Crystallography" by S. R. Hall, F. H.      #
# Allen and I. D. Brown [Acta Cryst. (1991), A47, 655-685].                  #
#                                                                            #
# The current version of the core CIF dictionary is obtainable from          #
# ftp://ftp.iucr.org/pub/cif_core.dic.                                       #
#                                                                            #
# Software is freely available for graphical display of the structure(s)     #
# in this CIF. For information consult the CIF software page                 #
# http://www.iucr.org/resources/cif/software.                                #
#                                                                            #
# This file may be used for bona fide research purposes within the           #
# scientific community so long as proper attribution is given to the journal # 
# article from which it was obtained.                                        #
#                                                                            #
##############################################################################
data_1
_audit_creation_method     'SHELXL-2018/1'
_chemical_name_systematic
;\
(<i>S</i>)-8-{[(<i>tert</i>-Butyldimethylsilyl)oxy]methyl}-1-[(2,2,4,6,7-\
pentamethyl-2,3-dihydrobenzofuran-5-yl)sulfonyl]-1,3,4,6,7,8-hexahydro-\
2<i>H</i>-pyrimido[1,2-<i>a</i>]pyrimidin-1-ium trifluoromethanesulfonate
;
_chemical_name_common
;\
(<i>S</i>)-8-{[(<i>tert</i>-Butyldimethylsilyl)oxy]methyl}-1-[(2,2,4,6,7-\
pentamethyl-2,3-dihydrobenzofuran-5-yl)sulfonyl]-1,3,4,6,7,8-hexahydro-\
2<i>H</i>-pyrimido[1,2-<i>a</i>]pyrimidin-1-ium triflate
;
_chemical_formula_moiety     'C27 H46 N3 O4 S Si +, C F3 O3 S -'
_chemical_formula_sum     'C28 H46 F3 N3 O7 S2 Si'
_chemical_formula_iupac     'C27 H46 N3 O4 S Si +, C F3 O3 S -'
_chemical_formula_weight     685.89
_chemical_melting_point     ?
_chemical_absolute_configuration     ad
_space_group_crystal_system     monoclinic
_space_group_name_H-M_alt     'P 21'
_space_group_name_Hall     'P 2yb'
loop_
    _space_group_symop_operation_xyz
    'x, y, z'
    '-x, y+1/2, -z'
_cell_length_a     8.5784(3)
_cell_length_b     14.4797(5)
_cell_length_c     13.6961(5)
_cell_angle_alpha     90
_cell_angle_beta     96.052(4)
_cell_angle_gamma     90
_cell_volume     1691.75(10)
_cell_formula_units_Z     2
_cell_measurement_reflns_used     3508
_cell_measurement_theta_min     4.4120
_cell_measurement_theta_max     73.7650
_cell_measurement_temperature     150(2)
_exptl_crystal_description     block
_exptl_crystal_colour     colourless
_exptl_crystal_size_max     0.330
_exptl_crystal_size_mid     0.057
_exptl_crystal_size_min     0.037
_exptl_crystal_density_diffrn     1.346
_exptl_crystal_density_meas     ?
_exptl_crystal_density_method     ?
_exptl_crystal_F_000     728
_exptl_absorpt_coefficient_mu     2.317
_exptl_absorpt_correction_type     gaussian
_exptl_absorpt_process_details
;
(CrysAlisPro; Agilent,2014)
;
_exptl_absorpt_correction_T_min     0.943
_exptl_absorpt_correction_T_max     0.988
_diffrn_ambient_temperature     150(2)
_diffrn_source     ?
_diffrn_radiation_type     CuK\a
_diffrn_radiation_wavelength     1.54184
_diffrn_measurement_device_type     'Agilent SuperNova, Dual, Cu at zero, Atlas'
_diffrn_measurement_method     '\w scans'
_diffrn_detector_area_resol_mean     ?
_diffrn_reflns_number     10136
_diffrn_reflns_av_R_equivalents     0.0267
_diffrn_reflns_av_unetI/netI     0.0345
_diffrn_reflns_theta_min     4.457
_diffrn_reflns_theta_max     73.830
_diffrn_reflns_theta_full     67.684
_diffrn_measured_fraction_theta_max     0.959
_diffrn_measured_fraction_theta_full     0.986
_diffrn_reflns_limit_h_min     -10
_diffrn_reflns_limit_h_max     10
_diffrn_reflns_limit_k_min     -17
_diffrn_reflns_limit_k_max     17
_diffrn_reflns_limit_l_min     -16
_diffrn_reflns_limit_l_max     16
_diffrn_standards_number     0
_diffrn_standards_interval_count     0
_diffrn_standards_decay_%     0
_refine_special_details
;
 Refined as a 2-component inversion twin.
;
_reflns_number_total     5593
_reflns_number_gt     5350
_reflns_threshold_expression     'I > 2\s(I)'
_refine_ls_structure_factor_coef     Fsqd
_refine_ls_matrix_type     full
_refine_ls_R_factor_all     0.0388
_refine_ls_R_factor_gt     0.0368
_refine_ls_wR_factor_gt     0.0949
_refine_ls_wR_factor_ref     0.0971
_refine_ls_goodness_of_fit_ref     1.021
_refine_ls_restrained_S_all     1.021
_refine_ls_number_reflns     5593
_refine_ls_number_parameters     408
_refine_ls_number_restraints     1
_refine_ls_hydrogen_treatment     constr
_refine_ls_weighting_scheme     calc
_refine_ls_weighting_details
              'w=1/[\s^2^(Fo^2^)+(0.0537P)^2^+0.4930P] where P=(Fo^2^+2Fc^2^)/3'
_atom_sites_solution_hydrogens     geom
_atom_sites_solution_primary     direct
_atom_sites_solution_secondary     ?
_refine_ls_shift/su_max     0.000
_refine_ls_shift/su_mean     0.000
_refine_diff_density_max     0.630
_refine_diff_density_min     -0.475
_refine_ls_extinction_method     none
_refine_ls_extinction_coef     .
_refine_ls_abs_structure_details
;
 Refined as an inversion twin
;
_refine_ls_abs_structure_Flack     0.39(2)
loop_
    _atom_type_symbol
    _atom_type_description
    _atom_type_scat_dispersion_real
    _atom_type_scat_dispersion_imag
    _atom_type_scat_source
    'C' 'C' 0.0181 0.0091
                         'International Tables Vol C Tables 4.2.6.8 and 6.1.1.4'
    'H' 'H' 0.0000 0.0000
                         'International Tables Vol C Tables 4.2.6.8 and 6.1.1.4'
    'N' 'N' 0.0311 0.0180
                         'International Tables Vol C Tables 4.2.6.8 and 6.1.1.4'
    'O' 'O' 0.0492 0.0322
                         'International Tables Vol C Tables 4.2.6.8 and 6.1.1.4'
    'Si' 'Si' 0.2541 0.3302
                         'International Tables Vol C Tables 4.2.6.8 and 6.1.1.4'
    'S' 'S' 0.3331 0.5567
                         'International Tables Vol C Tables 4.2.6.8 and 6.1.1.4'
    'F' 'F' 0.0727 0.0534
                         'International Tables Vol C Tables 4.2.6.8 and 6.1.1.4'
_computing_data_collection
;
CrysAlisPro (Agilent, 2014)
;
_computing_cell_refinement
;
CrysAlisPro (Agilent, 2014)
;
_computing_data_reduction
;
CrysAlisPro (Agilent, 2014)
;
_computing_structure_solution
;
SHELXS (Sheldrick, 2008)
;
_computing_structure_refinement
;
<i>SHELXL2018/1</i> (Sheldrick, 2015)
;
_computing_molecular_graphics
;
Olex2 1.5 (Dolomanov <i>et al.</i>,  2009)
;
_computing_publication_material
;
PLATON (Spek, 2020)
;
loop_
    _atom_site_type_symbol
    _atom_site_label
    _atom_site_fract_x
    _atom_site_fract_y
    _atom_site_fract_z
    _atom_site_U_iso_or_equiv
    _atom_site_adp_type
    _atom_site_calc_flag
    _atom_site_occupancy
    _atom_site_disorder_assembly
    _atom_site_disorder_group
    C C1 0.6033(3) 0.0629(2) 0.0845(2) 0.0240(6) Uani d 1 . .
    C C2 0.3643(4) 0.1575(2) 0.0936(2) 0.0284(7) Uani d 1 . .
    H H2 0.373994 0.218073 0.059559 0.034 Uiso calc 1 . .
    C C3 0.2893(4) 0.0884(3) 0.0195(3) 0.0332(7) Uani d 1 . .
    H H3A 0.262817 0.030939 0.053364 0.040 Uiso calc 1 . .
    H H3B 0.191646 0.114320 -0.014690 0.040 Uiso calc 1 . .
    C C4 0.4044(4) 0.0677(3) -0.0534(3) 0.0350(7) Uani d 1 . .
    H H4A 0.357854 0.022887 -0.102633 0.042 Uiso calc 1 . .
    H H4B 0.428321 0.125130 -0.088146 0.042 Uiso calc 1 . .
    C C5 0.6408(5) -0.0298(3) -0.0615(3) 0.0458(10) Uani d 1 . .
    H H5A 0.689976 0.008522 -0.109703 0.055 Uiso calc 1 . .
    H H5B 0.569935 -0.074534 -0.098413 0.055 Uiso calc 1 . .
    C C6 0.7667(5) -0.0816(3) 0.0015(4) 0.0502(10) Uani d 1 . .
    H H6A 0.718912 -0.129145 0.040960 0.060 Uiso calc 1 . .
    H H6B 0.838164 -0.112741 -0.040288 0.060 Uiso calc 1 . .
    C C7 0.8560(4) -0.0128(3) 0.0679(3) 0.0403(8) Uani d 1 . .
    H H7A 0.939829 -0.044524 0.110425 0.048 Uiso calc 1 . .
    H H7B 0.905340 0.033850 0.028138 0.048 Uiso calc 1 . .
    C C8 0.2761(4) 0.1728(3) 0.1813(3) 0.0333(7) Uani d 1 . .
    H H8A 0.170991 0.198660 0.160565 0.040 Uiso calc 1 . .
    H H8B 0.262903 0.113620 0.215726 0.040 Uiso calc 1 . .
    C C9 0.3773(6) 0.1475(3) 0.4330(3) 0.0469(9) Uani d 1 . .
    H H9A 0.298018 0.101375 0.410458 0.070 Uiso calc 1 . .
    H H9B 0.371689 0.160347 0.502847 0.070 Uiso calc 1 . .
    H H9C 0.481673 0.123899 0.423649 0.070 Uiso calc 1 . .
    C C10 0.1355(5) 0.2941(3) 0.3702(4) 0.0518(11) Uani d 1 . .
    H H10A 0.112109 0.348206 0.328246 0.078 Uiso calc 1 . .
    H H10B 0.123141 0.310132 0.438453 0.078 Uiso calc 1 . .
    H H10C 0.063191 0.243892 0.348736 0.078 Uiso calc 1 . .
    C C11 0.4901(4) 0.3470(3) 0.3994(3) 0.0329(7) Uani d 1 . .
    C C12 0.4700(7) 0.3821(4) 0.5020(4) 0.0589(12) Uani d 1 . .
    H H12A 0.484443 0.330792 0.548814 0.088 Uiso calc 1 . .
    H H12B 0.364584 0.407852 0.502918 0.088 Uiso calc 1 . .
    H H12C 0.548150 0.430070 0.520430 0.088 Uiso calc 1 . .
    C C13 0.4753(8) 0.4294(4) 0.3298(4) 0.0747(18) Uani d 1 . .
    H H13A 0.369261 0.455009 0.327393 0.112 Uiso calc 1 . .
    H H13B 0.495358 0.409358 0.263920 0.112 Uiso calc 1 . .
    H H13C 0.551844 0.476737 0.353329 0.112 Uiso calc 1 . .
    C C14 0.6544(6) 0.3066(4) 0.4006(5) 0.0684(15) Uani d 1 . .
    H H14A 0.732249 0.354354 0.420425 0.103 Uiso calc 1 . .
    H H14B 0.670084 0.284193 0.334761 0.103 Uiso calc 1 . .
    H H14C 0.666527 0.255118 0.447235 0.103 Uiso calc 1 . .
    C C15 0.8052(4) -0.0894(2) 0.2787(2) 0.0250(6) Uani d 1 . .
    C C16 0.9498(3) -0.1338(2) 0.3094(2) 0.0266(6) Uani d 1 . .
    C C17 0.9419(4) -0.2285(3) 0.3241(2) 0.0299(7) Uani d 1 . .
    C C18 0.8017(4) -0.2756(2) 0.3106(3) 0.0293(7) Uani d 1 . .
    C C19 0.6591(4) -0.2337(2) 0.2825(2) 0.0274(6) Uani d 1 . .
    C C20 0.6615(3) -0.1383(2) 0.2653(2) 0.0251(6) Uani d 1 . .
    C C21 1.0691(4) -0.2967(3) 0.3563(4) 0.0446(9) Uani d 1 . .
    H H21A 1.111684 -0.285926 0.425402 0.053 Uiso calc 1 . .
    H H21B 1.155647 -0.293256 0.314050 0.053 Uiso calc 1 . .
    C C22 0.9847(4) -0.3900(3) 0.3449(3) 0.0383(8) Uani d 1 . .
    C C23 1.1083(4) -0.0882(3) 0.3296(3) 0.0348(7) Uani d 1 . .
    H H23A 1.184820 -0.133406 0.358473 0.052 Uiso calc 1 . .
    H H23B 1.101159 -0.036815 0.375526 0.052 Uiso calc 1 . .
    H H23C 1.141792 -0.064792 0.268038 0.052 Uiso calc 1 . .
    C C24 0.5107(4) -0.2903(3) 0.2726(3) 0.0340(7) Uani d 1 . .
    H H24A 0.536982 -0.355774 0.282412 0.051 Uiso calc 1 . .
    H H24B 0.455493 -0.281562 0.206879 0.051 Uiso calc 1 . .
    H H24C 0.443114 -0.270473 0.322062 0.051 Uiso calc 1 . .
    C C25 0.5054(4) -0.0929(3) 0.2334(3) 0.0334(7) Uani d 1 . .
    H H25A 0.481814 -0.098784 0.162068 0.050 Uiso calc 1 . .
    H H25B 0.510525 -0.027348 0.251311 0.050 Uiso calc 1 . .
    H H25C 0.422930 -0.123127 0.266095 0.050 Uiso calc 1 . .
    C C26 1.0218(5) -0.4408(3) 0.2530(3) 0.0518(10) Uani d 1 . .
    H H26A 0.958062 -0.497013 0.244839 0.078 Uiso calc 1 . .
    H H26B 1.133183 -0.457475 0.259351 0.078 Uiso calc 1 . .
    H H26C 0.998221 -0.400819 0.195675 0.078 Uiso calc 1 . .
    C C27 1.0088(5) -0.4488(3) 0.4357(3) 0.0486(10) Uani d 1 . .
    H H27A 0.981648 -0.413149 0.492346 0.073 Uiso calc 1 . .
    H H27B 1.118750 -0.468025 0.446673 0.073 Uiso calc 1 . .
    H H27C 0.941545 -0.503578 0.427334 0.073 Uiso calc 1 . .
    C C28 0.8065(5) 0.3074(3) 0.0768(4) 0.0524(11) Uani d 1 . .
    N N1 0.5220(3) 0.12491(19) 0.1289(2) 0.0263(5) Uani d 1 . .
    H H1 0.566303 0.148499 0.184230 0.032 Uiso calc 1 . .
    N N2 0.5494(3) 0.0295(2) -0.00255(19) 0.0291(5) Uani d 1 . .
    N N3 0.7461(3) 0.0332(2) 0.1294(2) 0.0300(6) Uani d 1 . .
    O O1 0.3655(3) 0.23600(18) 0.24468(18) 0.0356(6) Uani d 1 . .
    O O2 0.6885(3) 0.07815(18) 0.30011(17) 0.0330(5) Uani d 1 . .
    O O3 0.9590(3) 0.06521(18) 0.2604(2) 0.0377(6) Uani d 1 . .
    O O4 0.8158(3) -0.36761(18) 0.3294(2) 0.0407(6) Uani d 1 . .
    O O5 0.8248(4) 0.3436(3) -0.1041(3) 0.0778(13) Uani d 1 . .
    O O6 0.7409(5) 0.1900(3) -0.0587(3) 0.0731(11) Uani d 1 . .
    O O7 1.0094(4) 0.2368(3) -0.0229(3) 0.0648(10) Uani d 1 . .
    Si Si1 0.33991(10) 0.25617(7) 0.36096(7) 0.0305(2) Uani d 1 . .
    S S1 0.80381(8) 0.03078(5) 0.25091(5) 0.02638(16) Uani d 1 . .
    S S2 0.84970(11) 0.26548(7) -0.04097(7) 0.0423(2) Uani d 1 . .
    F F1 0.6552(4) 0.3303(3) 0.0731(4) 0.1025(16) Uani d 1 . .
    F F2 0.8335(4) 0.2457(2) 0.1485(2) 0.0695(8) Uani d 1 . .
    F F3 0.8890(5) 0.3835(2) 0.1023(3) 0.0914(13) Uani d 1 . .
loop_
    _atom_site_aniso_label
    _atom_site_aniso_U_11
    _atom_site_aniso_U_22
    _atom_site_aniso_U_33
    _atom_site_aniso_U_12
    _atom_site_aniso_U_13
    _atom_site_aniso_U_23
    C1 0.0235(14) 0.0214(14) 0.0286(14) -0.0013(11) 0.0101(11) 0.0019(11)
    C2 0.0252(15) 0.0261(16) 0.0332(16) 0.0028(12) -0.0006(12) 0.0008(13)
    C3 0.0277(16) 0.0345(18) 0.0357(17) 0.0004(14) -0.0040(13) -0.0014(14)
    C4 0.0370(18) 0.0371(18) 0.0301(16) -0.0033(15) -0.0007(13) -0.0007(14)
    C5 0.041(2) 0.059(3) 0.039(2) 0.0010(19) 0.0118(16) -0.0197(18)
    C6 0.050(2) 0.044(2) 0.059(3) 0.0054(19) 0.022(2) -0.012(2)
    C7 0.0326(18) 0.053(2) 0.0379(18) 0.0119(17) 0.0142(14) 0.0007(17)
    C8 0.0246(15) 0.0392(18) 0.0353(17) 0.0030(14) -0.0002(13) -0.0051(15)
    C9 0.057(2) 0.0314(19) 0.053(2) 0.0008(17) 0.0131(19) 0.0044(17)
    C10 0.038(2) 0.052(3) 0.067(3) 0.0096(19) 0.0119(19) -0.014(2)
    C11 0.0388(18) 0.0284(17) 0.0310(16) 0.0004(14) 0.0012(13) 0.0007(14)
    C12 0.082(3) 0.052(3) 0.044(2) -0.016(2) 0.014(2) -0.014(2)
    C13 0.105(5) 0.052(3) 0.060(3) -0.026(3) -0.026(3) 0.024(2)
    C14 0.040(2) 0.064(3) 0.100(4) -0.004(2) -0.001(2) -0.035(3)
    C15 0.0213(14) 0.0279(15) 0.0264(14) 0.0009(12) 0.0058(11) 0.0007(12)
    C16 0.0192(14) 0.0317(17) 0.0291(15) 0.0006(12) 0.0039(11) -0.0043(13)
    C17 0.0204(14) 0.0327(17) 0.0367(16) 0.0035(13) 0.0046(12) -0.0001(14)
    C18 0.0268(16) 0.0246(15) 0.0370(17) 0.0025(12) 0.0063(13) 0.0020(13)
    C19 0.0215(14) 0.0315(16) 0.0298(14) -0.0033(13) 0.0056(11) -0.0024(13)
    C20 0.0164(13) 0.0314(16) 0.0281(14) 0.0012(12) 0.0049(11) 0.0000(12)
    C21 0.0267(17) 0.0324(19) 0.074(3) 0.0048(15) 0.0039(17) 0.0027(18)
    C22 0.0313(17) 0.0317(18) 0.053(2) 0.0074(14) 0.0080(15) 0.0009(16)
    C23 0.0190(15) 0.0342(18) 0.050(2) -0.0001(13) -0.0020(13) -0.0014(15)
    C24 0.0251(16) 0.0357(19) 0.0411(18) -0.0060(14) 0.0034(13) -0.0011(15)
    C25 0.0152(13) 0.0419(19) 0.0429(19) -0.0020(13) 0.0028(12) 0.0093(16)
    C26 0.047(2) 0.054(3) 0.056(2) 0.0102(19) 0.0099(19) -0.004(2)
    C27 0.045(2) 0.049(3) 0.052(2) 0.0091(18) 0.0093(17) 0.0053(19)
    C28 0.050(2) 0.0266(18) 0.085(3) -0.0061(18) 0.029(2) -0.004(2)
    N1 0.0231(13) 0.0224(13) 0.0328(13) 0.0037(10) 0.0005(10) -0.0051(10)
    N2 0.0317(13) 0.0289(13) 0.0275(12) -0.0013(12) 0.0065(10) -0.0021(12)
    N3 0.0235(12) 0.0345(14) 0.0334(13) 0.0062(12) 0.0087(10) 0.0008(13)
    O1 0.0331(12) 0.0372(14) 0.0368(13) -0.0004(10) 0.0046(10) -0.0081(11)
    O2 0.0307(12) 0.0371(13) 0.0309(12) 0.0100(10) 0.0022(9) -0.0083(10)
    O3 0.0244(12) 0.0284(12) 0.0587(16) -0.0032(9) -0.0027(10) 0.0003(11)
    O4 0.0294(13) 0.0270(12) 0.0664(18) 0.0031(10) 0.0083(12) 0.0015(12)
    O5 0.0482(19) 0.088(3) 0.094(3) -0.0116(18) -0.0053(18) 0.059(2)
    O6 0.092(3) 0.073(2) 0.0518(19) -0.040(2) -0.0033(18) 0.0070(18)
    O7 0.0530(19) 0.069(2) 0.073(2) 0.0229(17) 0.0087(16) -0.0075(19)
    Si1 0.0291(4) 0.0282(4) 0.0349(4) 0.0042(4) 0.0066(3) -0.0028(4)
    S1 0.0200(3) 0.0256(4) 0.0333(4) 0.0017(3) 0.0019(3) -0.0027(3)
    S2 0.0404(5) 0.0408(5) 0.0434(5) -0.0072(4) -0.0063(3) 0.0111(4)
    F1 0.058(2) 0.075(2) 0.185(5) 0.0069(16) 0.063(3) 0.003(3)
    F2 0.089(2) 0.074(2) 0.0463(14) -0.0234(17) 0.0077(13) -0.0024(14)
    F3 0.106(3) 0.0572(19) 0.120(3) -0.0416(19) 0.052(2) -0.047(2)
_geom_special_details
;
 All esds (except the esd in the dihedral angle between two l.s. planes)
 are estimated using the full covariance matrix.  The cell esds are taken
 into account individually in the estimation of esds in distances, angles
 and torsion angles; correlations between esds in cell parameters are only
 used when they are defined by crystal symmetry.  An approximate (isotropic)
 treatment of cell esds is used for estimating esds involving l.s. planes.
;
loop_
    _geom_bond_atom_site_label_1
    _geom_bond_atom_site_label_2
    _geom_bond_site_symmetry_2
    _geom_bond_distance
    _geom_bond_publ_flag
    C1 N1 . 1.323(4) ?
    C1 N2 . 1.324(4) ?
    C1 N3 . 1.380(4) ?
    C2 N1 . 1.466(4) ?
    C2 C8 . 1.503(5) ?
    C2 C3 . 1.519(5) ?
    C2 H2 . 1.0000 ?
    C3 C4 . 1.506(5) ?
    C3 H3A . 0.9900 ?
    C3 H3B . 0.9900 ?
    C4 N2 . 1.468(5) ?
    C4 H4A . 0.9900 ?
    C4 H4B . 0.9900 ?
    C5 N2 . 1.462(4) ?
    C5 C6 . 1.510(7) ?
    C5 H5A . 0.9900 ?
    C5 H5B . 0.9900 ?
    C6 C7 . 1.503(6) ?
    C6 H6A . 0.9900 ?
    C6 H6B . 0.9900 ?
    C7 N3 . 1.486(4) ?
    C7 H7A . 0.9900 ?
    C7 H7B . 0.9900 ?
    C8 O1 . 1.428(4) ?
    C8 H8A . 0.9900 ?
    C8 H8B . 0.9900 ?
    C9 Si1 . 1.867(4) ?
    C9 H9A . 0.9800 ?
    C9 H9B . 0.9800 ?
    C9 H9C . 0.9800 ?
    C10 Si1 . 1.854(4) ?
    C10 H10A . 0.9800 ?
    C10 H10B . 0.9800 ?
    C10 H10C . 0.9800 ?
    C11 C12 . 1.521(6) ?
    C11 C13 . 1.523(6) ?
    C11 C14 . 1.525(6) ?
    C11 Si1 . 1.878(4) ?
    C12 H12A . 0.9800 ?
    C12 H12B . 0.9800 ?
    C12 H12C . 0.9800 ?
    C13 H13A . 0.9800 ?
    C13 H13B . 0.9800 ?
    C13 H13C . 0.9800 ?
    C14 H14A . 0.9800 ?
    C14 H14B . 0.9800 ?
    C14 H14C . 0.9800 ?
    C15 C20 . 1.416(4) ?
    C15 C16 . 1.421(4) ?
    C15 S1 . 1.781(3) ?
    C16 C17 . 1.388(5) ?
    C16 C23 . 1.511(4) ?
    C17 C18 . 1.378(5) ?
    C17 C21 . 1.503(5) ?
    C18 O4 . 1.361(4) ?
    C18 C19 . 1.383(5) ?
    C19 C20 . 1.402(5) ?
    C19 C24 . 1.508(4) ?
    C20 C25 . 1.514(4) ?
    C21 C22 . 1.533(6) ?
    C21 H21A . 0.9900 ?
    C21 H21B . 0.9900 ?
    C22 O4 . 1.478(4) ?
    C22 C27 . 1.504(6) ?
    C22 C26 . 1.520(6) ?
    C23 H23A . 0.9800 ?
    C23 H23B . 0.9800 ?
    C23 H23C . 0.9800 ?
    C24 H24A . 0.9800 ?
    C24 H24B . 0.9800 ?
    C24 H24C . 0.9800 ?
    C25 H25A . 0.9800 ?
    C25 H25B . 0.9800 ?
    C25 H25C . 0.9800 ?
    C26 H26A . 0.9800 ?
    C26 H26B . 0.9800 ?
    C26 H26C . 0.9800 ?
    C27 H27A . 0.9800 ?
    C27 H27B . 0.9800 ?
    C27 H27C . 0.9800 ?
    C28 F2 . 1.330(6) ?
    C28 F1 . 1.335(6) ?
    C28 F3 . 1.336(5) ?
    C28 S2 . 1.798(5) ?
    N1 H1 . 0.8800 ?
    N3 S1 . 1.686(3) ?
    O1 Si1 . 1.656(3) ?
    O2 S1 . 1.429(2) ?
    O3 S1 . 1.415(2) ?
    O5 S2 . 1.426(4) ?
    O6 S2 . 1.441(4) ?
    O7 S2 . 1.428(4) ?
loop_
    _geom_angle_atom_site_label_1
    _geom_angle_atom_site_label_2
    _geom_angle_atom_site_label_3
    _geom_angle_site_symmetry_1
    _geom_angle_site_symmetry_3
    _geom_angle
    _geom_angle_publ_flag
    N1 C1 N2 . . 120.7(3) ?
    N1 C1 N3 . . 119.5(3) ?
    N2 C1 N3 . . 119.8(3) ?
    N1 C2 C8 . . 107.9(3) ?
    N1 C2 C3 . . 108.6(3) ?
    C8 C2 C3 . . 114.7(3) ?
    N1 C2 H2 . . 108.5 ?
    C8 C2 H2 . . 108.5 ?
    C3 C2 H2 . . 108.5 ?
    C4 C3 C2 . . 108.2(3) ?
    C4 C3 H3A . . 110.1 ?
    C2 C3 H3A . . 110.1 ?
    C4 C3 H3B . . 110.1 ?
    C2 C3 H3B . . 110.1 ?
    H3A C3 H3B . . 108.4 ?
    N2 C4 C3 . . 110.0(3) ?
    N2 C4 H4A . . 109.7 ?
    C3 C4 H4A . . 109.7 ?
    N2 C4 H4B . . 109.7 ?
    C3 C4 H4B . . 109.7 ?
    H4A C4 H4B . . 108.2 ?
    N2 C5 C6 . . 111.7(3) ?
    N2 C5 H5A . . 109.3 ?
    C6 C5 H5A . . 109.3 ?
    N2 C5 H5B . . 109.3 ?
    C6 C5 H5B . . 109.3 ?
    H5A C5 H5B . . 107.9 ?
    C7 C6 C5 . . 107.7(4) ?
    C7 C6 H6A . . 110.2 ?
    C5 C6 H6A . . 110.2 ?
    C7 C6 H6B . . 110.2 ?
    C5 C6 H6B . . 110.2 ?
    H6A C6 H6B . . 108.5 ?
    N3 C7 C6 . . 109.1(3) ?
    N3 C7 H7A . . 109.9 ?
    C6 C7 H7A . . 109.9 ?
    N3 C7 H7B . . 109.9 ?
    C6 C7 H7B . . 109.9 ?
    H7A C7 H7B . . 108.3 ?
    O1 C8 C2 . . 107.3(3) ?
    O1 C8 H8A . . 110.3 ?
    C2 C8 H8A . . 110.3 ?
    O1 C8 H8B . . 110.3 ?
    C2 C8 H8B . . 110.3 ?
    H8A C8 H8B . . 108.5 ?
    Si1 C9 H9A . . 109.5 ?
    Si1 C9 H9B . . 109.5 ?
    H9A C9 H9B . . 109.5 ?
    Si1 C9 H9C . . 109.5 ?
    H9A C9 H9C . . 109.5 ?
    H9B C9 H9C . . 109.5 ?
    Si1 C10 H10A . . 109.5 ?
    Si1 C10 H10B . . 109.5 ?
    H10A C10 H10B . . 109.5 ?
    Si1 C10 H10C . . 109.5 ?
    H10A C10 H10C . . 109.5 ?
    H10B C10 H10C . . 109.5 ?
    C12 C11 C13 . . 107.9(4) ?
    C12 C11 C14 . . 108.2(4) ?
    C13 C11 C14 . . 108.9(5) ?
    C12 C11 Si1 . . 110.6(3) ?
    C13 C11 Si1 . . 111.3(3) ?
    C14 C11 Si1 . . 109.9(3) ?
    C11 C12 H12A . . 109.5 ?
    C11 C12 H12B . . 109.5 ?
    H12A C12 H12B . . 109.5 ?
    C11 C12 H12C . . 109.5 ?
    H12A C12 H12C . . 109.5 ?
    H12B C12 H12C . . 109.5 ?
    C11 C13 H13A . . 109.5 ?
    C11 C13 H13B . . 109.5 ?
    H13A C13 H13B . . 109.5 ?
    C11 C13 H13C . . 109.5 ?
    H13A C13 H13C . . 109.5 ?
    H13B C13 H13C . . 109.5 ?
    C11 C14 H14A . . 109.5 ?
    C11 C14 H14B . . 109.5 ?
    H14A C14 H14B . . 109.5 ?
    C11 C14 H14C . . 109.5 ?
    H14A C14 H14C . . 109.5 ?
    H14B C14 H14C . . 109.5 ?
    C20 C15 C16 . . 122.2(3) ?
    C20 C15 S1 . . 118.3(2) ?
    C16 C15 S1 . . 119.4(2) ?
    C17 C16 C15 . . 115.8(3) ?
    C17 C16 C23 . . 117.5(3) ?
    C15 C16 C23 . . 126.7(3) ?
    C18 C17 C16 . . 121.6(3) ?
    C18 C17 C21 . . 108.1(3) ?
    C16 C17 C21 . . 130.3(3) ?
    O4 C18 C17 . . 113.6(3) ?
    O4 C18 C19 . . 122.7(3) ?
    C17 C18 C19 . . 123.7(3) ?
    C18 C19 C20 . . 116.7(3) ?
    C18 C19 C24 . . 120.0(3) ?
    C20 C19 C24 . . 123.2(3) ?
    C19 C20 C15 . . 119.9(3) ?
    C19 C20 C25 . . 116.6(3) ?
    C15 C20 C25 . . 123.5(3) ?
    C17 C21 C22 . . 103.2(3) ?
    C17 C21 H21A . . 111.1 ?
    C22 C21 H21A . . 111.1 ?
    C17 C21 H21B . . 111.1 ?
    C22 C21 H21B . . 111.1 ?
    H21A C21 H21B . . 109.1 ?
    O4 C22 C27 . . 106.8(3) ?
    O4 C22 C26 . . 106.0(3) ?
    C27 C22 C26 . . 112.8(3) ?
    O4 C22 C21 . . 105.4(3) ?
    C27 C22 C21 . . 113.1(4) ?
    C26 C22 C21 . . 111.9(4) ?
    C16 C23 H23A . . 109.5 ?
    C16 C23 H23B . . 109.5 ?
    H23A C23 H23B . . 109.5 ?
    C16 C23 H23C . . 109.5 ?
    H23A C23 H23C . . 109.5 ?
    H23B C23 H23C . . 109.5 ?
    C19 C24 H24A . . 109.5 ?
    C19 C24 H24B . . 109.5 ?
    H24A C24 H24B . . 109.5 ?
    C19 C24 H24C . . 109.5 ?
    H24A C24 H24C . . 109.5 ?
    H24B C24 H24C . . 109.5 ?
    C20 C25 H25A . . 109.5 ?
    C20 C25 H25B . . 109.5 ?
    H25A C25 H25B . . 109.5 ?
    C20 C25 H25C . . 109.5 ?
    H25A C25 H25C . . 109.5 ?
    H25B C25 H25C . . 109.5 ?
    C22 C26 H26A . . 109.5 ?
    C22 C26 H26B . . 109.5 ?
    H26A C26 H26B . . 109.5 ?
    C22 C26 H26C . . 109.5 ?
    H26A C26 H26C . . 109.5 ?
    H26B C26 H26C . . 109.5 ?
    C22 C27 H27A . . 109.5 ?
    C22 C27 H27B . . 109.5 ?
    H27A C27 H27B . . 109.5 ?
    C22 C27 H27C . . 109.5 ?
    H27A C27 H27C . . 109.5 ?
    H27B C27 H27C . . 109.5 ?
    F2 C28 F1 . . 106.7(4) ?
    F2 C28 F3 . . 108.3(5) ?
    F1 C28 F3 . . 106.9(4) ?
    F2 C28 S2 . . 113.6(3) ?
    F1 C28 S2 . . 110.0(4) ?
    F3 C28 S2 . . 111.1(3) ?
    C1 N1 C2 . . 125.4(3) ?
    C1 N1 H1 . . 117.3 ?
    C2 N1 H1 . . 117.3 ?
    C1 N2 C5 . . 123.7(3) ?
    C1 N2 C4 . . 119.1(3) ?
    C5 N2 C4 . . 115.9(3) ?
    C1 N3 C7 . . 118.3(3) ?
    C1 N3 S1 . . 126.9(2) ?
    C7 N3 S1 . . 114.3(2) ?
    C8 O1 Si1 . . 125.5(2) ?
    C18 O4 C22 . . 108.0(3) ?
    O1 Si1 C10 . . 109.86(19) ?
    O1 Si1 C9 . . 109.10(17) ?
    C10 Si1 C9 . . 108.9(2) ?
    O1 Si1 C11 . . 103.67(15) ?
    C10 Si1 C11 . . 113.55(19) ?
    C9 Si1 C11 . . 111.59(19) ?
    O3 S1 O2 . . 118.63(16) ?
    O3 S1 N3 . . 104.99(15) ?
    O2 S1 N3 . . 108.02(14) ?
    O3 S1 C15 . . 109.86(15) ?
    O2 S1 C15 . . 110.96(15) ?
    N3 S1 C15 . . 103.06(15) ?
    O5 S2 O7 . . 114.6(2) ?
    O5 S2 O6 . . 116.5(2) ?
    O7 S2 O6 . . 113.6(3) ?
    O5 S2 C28 . . 104.1(3) ?
    O7 S2 C28 . . 103.2(2) ?
    O6 S2 C28 . . 102.5(2) ?
loop_
    _geom_hbond_atom_site_label_D
    _geom_hbond_atom_site_label_H
    _geom_hbond_atom_site_label_A
    _geom_hbond_site_symmetry_A
    _geom_hbond_distance_DH
    _geom_hbond_distance_HA
    _geom_hbond_distance_DA
    _geom_hbond_angle_DHA
    _geom_hbond_publ_flag
    N1 H1 O1 . 0.88 2.36 2.712(4) 104.2 yes
    N1 H1 O2 . 0.88 2.07 2.700(4) 127.3 yes
    C3 H3B O7 1_455 0.99 2.36 3.229(5) 146.3 yes
    C5 H5B F1 2_645 0.99 2.43 3.239(6) 138.9 yes
    C24 H24A O4 . 0.98 2.42 2.877(4) 108.2 yes
    C25 H25B O2 . 0.98 2.21 3.022(5) 139.1 yes
    C7 H7A O5 2_745 0.99 2.60 3.433(5) 142.1 yes
    C24 H24B O6 2_645 0.98 2.53 3.462(5) 158.7 yes
_shelx_space_group_comment
;
The symmetry employed for this shelxl refinement is uniquely defined
by the following loop, which should always be used as a source of
symmetry information in preference to the above space-group names.
They are only intended as comments.
;
_shelx_estimated_absorpt_T_min     0.515
_shelx_estimated_absorpt_T_max     0.919
_shelx_hkl_file
;
   0  -9 -10 3441.47 326.821  11
   0  -9 -11 12189.6 567.523  11
   0  -9 -12 4828.53 348.869  11
   0  -9 -13 1840.37 202.220  11
   0  -9 -14 1687.48 152.763  11
   0  -8 -10 9678.87 547.132  11
   0  -8 -11 3318.43 333.008  11
   0  -8 -12 5351.39 396.222  11
   0  -8 -13 3300.87 286.277  11
   0  -8 -14 658.700 132.617  11
   0  -7 -11 3884.16 377.476  11
   0  -7 -12 1447.40 242.563  11
   0  -7 -13 10032.8 532.248  11
   0  -7 -14 2857.80 266.010  11
   0  -7 -15 4487.23 269.677  11
   0  -6   3 160754. 2320.80  14
   0  -6 -12 16149.3 737.365  11
   0  -6 -13 1328.96 227.643  11
   0  -6 -14 2708.82 287.025  11
   0  -6 -15 5001.27 322.280  11
   0  -5   3 122039. 1879.69  14
   0  -5   4 20238.9 717.144  14
   0  -5 -12 66.6796 168.089  11
   0  -5 -13 4876.68 426.528  11
   0  -5 -14 2542.89 310.984  11
   0  -5 -15 4493.12 321.986  11
   0  -5 -16 87.9605 70.1728  11
   0  -4   2 5467.62 329.265  14
   0  -4   3 75903.0 1353.47  14
   0  -4   4 30984.6 889.559  14
   0  -4   5 69633.0 1522.70  14
   0  -4   6 45350.8 1341.90  14
   0  -4  -9 13523.6 555.358   9
   0  -4 -13 53.1610 197.712  11
   0  -4 -14 982.086 238.257  11
   0  -4 -15 1274.60 216.564  11
   0  -4 -16 1570.84 174.057  11
   0  -3   2 123979. 1649.93  14
   0  -3   3 16072.5 559.228  14
   0  -3   4 188322. 2534.90  14
   0  -3   5 82620.0 1701.42  14
   0  -3   6 26359.5 1045.63  14
   0  -3   7 34083.5 1306.05  14
   0  -3   8 39133.5 1517.58  14
   0  -3 -10 16954.1 659.971   9
   0  -3 -13 3683.77 394.986  11
   0  -3 -14 1605.24 273.069  11
   0  -3 -15 2468.66 274.023  11
   0  -3 -16 1643.30 189.621  11
   0  -2   2 26875.5 613.087  14
   0  -2   3 61406.5 1147.00  14
   0  -2   4 157526. 2284.35  14
   0  -2   5 23404.6 897.770  14
   0  -2   6 53844.8 1555.56  14
   0  -2   7 25777.4 1164.97  14
   0  -2   8 8743.84 743.576  14
   0  -2   9 15382.6 1044.82  14
   0  -2 -10 14336.2 601.580   9
   0  -2 -11 1603.24 228.145   9
   0  -2 -13 4452.11 421.208  11
   0  -2 -14 251.869 172.040  11
   0  -2 -15 8904.14 488.539  11
   0  -2 -16 7259.24 373.621  11
   0  -1   1 202822. 1881.98  14
   0  -1   2 116056. 1464.63  14
   0  -1   3 381459. 3872.03  14
   0  -1   4 313399. 3673.52  14
   0  -1   5 125817. 2293.60  14
   0  -1   6 63400.1 1729.84  14
   0  -1   7 185924. 3414.40  14
   0  -1   8 20374.7 1144.22  14
   0  -1   9 8983.77 842.250  14
   0  -1   9 10249.5 924.428   1
   0  -1  10 11345.5 1040.06   1
   0  -1  10 12240.0 1067.98  14
   0  -1 -10 13183.0 579.629   9
   0  -1 -11 3709.65 334.782   9
   0  -1 -12 914.345 208.783   9
   0  -1 -13 4255.76 399.334  11
   0  -1 -14 6637.28 470.966  11
   0  -1 -15 2029.18 262.500  11
   0  -1 -16 366.952 112.415  11
   0   0   2 28460.5 665.384  14
   0   0   3 999999. 8687.06  14
   0   0   4 16423.1 721.234  14
   0   0   5 202713. 3119.31  14
   0   0   6 43787.8 1461.15  14
   0   0   7-213.874 219.602  14
   0   0   8 27446.4 1367.18  14
   0   0   9 1781.66 408.651  14
   0   0 -10 46682.6 1124.49   9
   0   0  10 44018.7 2121.05   1
   0   0 -11 52.2275 118.639   9
   0   0  11 867.690 432.450   1
   0   0 -12 6874.17 487.887  11
   0   0 -12 7630.36 481.490   9
   0   0 -13 4421.69 399.539  11
   0   0 -14 333.283 164.058  11
   0   0 -15-4.25565 109.686  11
   0   0 -16 5903.06 325.076  11
   0   1   1 195595. 2012.61  14
   0   1   2 119849. 1689.12  14
   0   1   3 368247. 4056.95  14
   0   1   4 316056. 3917.32  14
   0   1   5 129868. 2458.69  14
   0   1   6 62901.2 1804.52  14
   0   1   7 192648. 3606.67  14
   0   1   8 22068.8 1259.55  14
   0   1   9 11426.4 992.876  14
   0   1   9 11358.5 1042.14   1
   0   1 -10 12791.4 573.125   9
   0   1  10 10731.4 1083.68   1
   0   1 -11 4986.23 382.877   9
   0   1  11 4597.11 785.441   1
   0   1 -12 1056.41 222.294  11
   0   1 -12 831.783 208.284   9
   0   1 -13 3876.95 356.941   9
   0   1 -13 3717.87 368.344  11
   0   1 -14 6296.16 429.781  11
   0   1 -15 1567.37 217.993  11
   0   1 -16 251.172 88.8960  11
   0   2   0 156155. 1591.63   1
   0   2   1 18487.9 531.466   3
   0   2   2 29125.6 824.915  14
   0   2   3 64800.3 1431.37  14
   0   2   4 169215. 2708.55  14
   0   2   5 21807.1 982.264  14
   0   2   6 54514.5 1722.49  14
   0   2   7 27170.2 1329.57  14
   0   2   8 7369.26 768.871  14
   0   2   9 16598.5 1277.30   1
   0   2  10 13549.4 1249.47   1
   0   2 -10 13682.1 591.679   9
   0   2  11 1994.49 608.699   1
   0   2 -11 1738.50 246.904   9
   0   2 -11 1826.20 263.390  11
   0   2 -12 25227.2 892.006  11
   0   2 -12 24146.6 844.499   9
   0   2 -13 3582.69 336.645   9
   0   2 -13 3392.39 343.881  11
   0   2 -14 7.46476 129.013  11
   0   2 -15 7905.59 400.073  11
   0   3   0 118.736 76.3217   1
   0   3   1 50959.8 1116.99   3
   0   3  -1 51893.0 696.538   1
   0   3   3 15107.8 709.560  14
   0   3   4 193275. 3104.09  14
   0   3   5 92813.5 2213.04  14
   0   3   6 30781.7 1346.77  14
   0   3   7 33378.3 1536.87  14
   0   3   9 8339.19 965.999   1
   0   3 -10 16483.5 655.313   9
   0   3 -10 18803.4 707.196  11
   0   3  10 15836.2 1361.55   1
   0   3 -11 21245.6 771.326   9
   0   3  11 19148.5 1575.85   1
   0   3 -11 21673.3 783.927  11
   0   3 -12 3765.55 335.603  11
   0   3 -12 3808.42 347.629   9
   0   3 -13 4159.26 358.365   9
   0   4   0 208327. 2408.16   1
   0   4  -1 56162.2 842.237   1
   0   4   1 55200.2 1364.65   3
   0   4   1 55069.1 1193.58   1
   0   4  -2 4651.52 420.330   2
   0   4  -3 70314.3 1715.85   2
   0   4   8 37052.9 1872.88   1
   0   4  -9 14757.3 581.565   8
   0   4  -9 14165.6 570.711   9
   0   4  10 67325.1 2893.12   1
   0   4 -10 70661.8 1417.85   9
   0   4 -10 70743.3 1410.39   8
   0   4  11-380.412 407.232   1
   0   4 -11 351.551 143.411   9
   0   4 -12 2784.44 292.668   9
   0   4 -13 68.9844 121.037   9
   0   5   0-22.8698 81.7978   1
   0   5   0 182.300 226.063   2
   0   5   0 113.167 219.708   3
   0   5   1 117302. 2310.98   3
   0   5  -1 118110. 1495.90   1
   0   5   1 118035. 1990.02   1
   0   5  -1 120382. 2341.09   2
   0   5   2 76369.4 1747.46   1
   0   5  -2 78967.0 1913.68   2
   0   5   3 120274. 2461.00   1
   0   5  -3 123008. 2510.79   2
   0   5   4 20250.9 1065.15   1
   0   5  -4 17773.2 967.057   2
   0   5  -5 42511.7 1583.33   2
   0   5   5 48264.9 1796.50   1
   0   5   6 4622.46 621.000   1
   0   5  -6 4584.21 557.837   2
   0   5   7 35281.7 1797.61   1
   0   5  -7 36391.9 1598.60   2
   0   5   8 26483.2 1640.73   1
   0   5  -8 27939.0 1454.33   2
   0   5  -9 35563.6 934.486   8
   0   5  -9 35261.1 925.184   9
   0   5   9 32834.0 1952.89   1
   0   5 -10 9389.02 489.709   9
   0   5  10 8731.99 1074.91   1
   0   5 -10 8772.64 474.624   8
   0   5 -11 18373.6 703.359   9
   0   5 -12 44.5818 110.231   9
   0   5 -13 4475.75 333.629   9
   0   6   0 354082. 3995.15   1
   0   6   0 356375. 5037.86   3
   0   6   1 11961.1 661.498   1
   0   6  -1 12260.0 806.231   2
   0   6  -1 12016.8 432.894   1
   0   6   1 13247.0 845.503   3
   0   6   2 101667. 2155.41   1
   0   6  -2 102665. 2415.16   2
   0   6   3 160480. 3044.14   1
   0   6  -3 163186. 3197.45   2
   0   6   4 180726. 3507.42   1
   0   6  -4 174784. 3442.20   2
   0   6   5 12278.0 950.559   1
   0   6  -5 12031.5 888.397   2
   0   6   6 98708.7 2929.65   1
   0   6  -6 96687.2 2696.25   2
   0   6  -7 13501.8 1037.03   2
   0   6   7 14437.2 1168.25   1
   0   6  -8 30078.7 1591.96   2
   0   6   8 27486.0 1729.70   1
   0   6  -9 1237.18 189.380   8
   0   6   9 980.917 428.171   1
   0   6  -9 1352.05 184.007   9
   0   6 -10 12250.3 545.755   9
   0   6  10 13479.2 1360.99   1
   0   6 -10 12023.2 550.457   8
   0   6 -11 2764.26 276.792   9
   0   6 -12 17544.7 655.233   9
   0   7   0-41.3213 87.7250   1
   0   7   0-159.184 225.923   3
   0   7  -1 44047.8 1667.22   2
   0   7   1 42855.2 1618.85   3
   0   7  -1 45760.7 1771.91   3
   0   7   1 45023.4 1365.73   1
   0   7   2 453.714 199.446   1
   0   7  -2 50.5250 261.107   2
   0   7   3 36835.7 1472.13   1
   0   7  -3 35741.6 1556.82   2
   0   7  -4 40804.8 1719.92   2
   0   7   4 40581.8 1651.98   1
   0   7  -5 49046.7 1934.32   2
   0   7   5 46988.5 1921.37   1
   0   7  -6 3017.64 510.527   2
   0   7   6 2519.62 502.836   1
   0   7   7 5142.08 758.750   1
   0   7  -7 6897.66 793.782   2
   0   7   8 11197.1 1148.42   1
   0   7  -8 11390.9 1033.27   2
   0   7   9 571.227 385.966   1
   0   7  -9 897.561 169.135   8
   0   7 -10 3501.29 300.662   8
   0   7 -14 2699.68 208.419   7
   0   8   0 79314.7 2496.36   3
   0   8   1 552.954 251.582   3
   0   8   1 663.073 213.188   1
   0   8  -1 458.045 290.305   3
   0   8   2 971.145 215.561   1
   0   8  -2 857.288 319.984   2
   0   8   3 1813.82 384.254   1
   0   8  -3 2016.32 430.512   2
   0   8   4 22639.2 1311.55   1
   0   8  -4 22633.9 1372.30   2
   0   8  -5 2810.62 510.125   2
   0   8   5 1773.66 436.579   1
   0   8   6 22038.7 1488.74   1
   0   8  -6 20413.1 1365.95   2
   0   8  -7 1394.29 409.656   2
   0   8   7 1040.11 406.806   1
   0   8   8 14960.6 1387.26   1
   0   8 -12 4656.35 344.774   7
   0   8 -13 3335.18 255.517   7
   0   8  15 935.002 116.238  12
   0   9   0-133.959 291.929   3
   0   9  -1 24384.0 1525.08   3
   0   9  -2 1721.64 396.982   3
   0   9   3 1143.43 286.581   1
   0   9  -3 906.327 335.946   2
   0   9  -3 1421.08 459.576   3
   0   9  -4 28708.0 1664.55   2
   0   9   4 27996.2 1568.29   1
   0   9   5 24425.4 1546.99   1
   0   9  -5 27198.4 964.560  12
   0   9  -5 25759.8 820.029   7
   0   9  -5 24845.4 1589.12   2
   0   9   5 25755.7 864.099  12
   0   9  -6 7244.81 884.821   2
   0   9   6 6019.41 838.086   1
   0   9  -6 6520.89 426.586   7
   0   9  -7 49556.8 1216.78   7
   0   9   7 46877.3 2412.42   1
   0   9  -7 48264.0 2318.33   2
   0   9  -8 18912.8 749.328   7
   0   9   8 21036.2 1676.34   1
   0   9  -9 34693.9 1025.14   7
   0   9 -10 3321.47 316.916   7
   0   9 -11 11207.7 542.524   7
   0   9 -12 5380.10 343.287   7
   0   9  13 2272.40 243.673  12
   0   9 -13 2246.96 189.884   7
   0   9  14 2111.53 191.434  12
   0  10   0 58093.9 2457.58   3
   0  10  -1 1518.82 485.467   3
   0  10  -2 19684.3 727.831  13
   0  10  -2 19273.5 709.646   7
   0  10   2 19538.0 744.946  12
   0  10  -2 19869.1 789.212  12
   0  10   3 1686.57 245.733  13
   0  10  -3 1633.66 527.574   3
   0  10  -3 1675.27 254.519  12
   0  10   3 1483.52 218.900  12
   0  10  -3 1585.12 220.115   7
   0  10   4 982.084 177.446  12
   0  10  -4 1454.73 524.641   3
   0  10  -4 1188.05 194.472   7
   0  10  -4 1419.18 239.749  12
   0  10  -5 1751.62 238.843   7
   0  10   5 2177.75 521.003   1
   0  10  -5 1786.78 521.855   2
   0  10  -5 2453.70 621.244   3
   0  10   5 1684.79 240.739  12
   0  10  -5 1956.26 307.276  12
   0  10   6 3744.60 635.585   1
   0  10  -6 3064.45 572.221   2
   0  10   6 4162.10 385.869  12
   0  10  -6 3478.77 327.893   7
   0  10  -7 10943.8 573.010   7
   0  10   7 11662.8 1276.91   1
   0  10   7 11156.1 620.022  12
   0  10   8 27220.0 978.709  12
   0  10  -8 25306.2 883.079   7
   0  10  -9 20054.0 767.230   7
   0  10   9 20742.0 842.367  12
   0  10 -10 9574.72 509.463   7
   0  10  10 10040.7 574.820  12
   0  10 -11 165.634 94.1277   7
   0  10  11 135.272 131.800  12
   0  10 -12 6331.25 335.818   7
   0  10  12 7339.95 433.342  12
   0  10  13 1493.74 180.568  12
   0  10  14 946.758 115.023  12
   0  11   0 243.988 135.305  13
   0  11   0 24.9044 119.462  12
   0  11   1 9308.48 524.265  13
   0  11  -1 9380.76 525.232  13
   0  11  -1 9590.38 568.909  12
   0  11  -1 8021.89 1022.78   3
   0  11   1 9174.95 550.421  12
   0  11  -2 48171.6 1323.52  12
   0  11   2 46073.1 1244.86  12
   0  11   2 47272.8 1213.03  13
   0  11  -2 46490.1 1186.10   7
   0  11  -2 43459.5 2406.63   3
   0  11  -2 47357.1 1221.66  13
   0  11   3 1438.09 238.772  12
   0  11   3 1582.88 236.862  13
   0  11  -3 1570.95 274.507  12
   0  11  -3 1171.56 206.687   7
   0  11  -4 2566.01 633.748   3
   0  11  -4 2828.55 352.735  12
   0  11   4 2920.81 324.808  12
   0  11   4 3475.55 343.741  13
   0  11  -4 3154.95 327.803   7
   0  11   5 41831.6 1209.37  12
   0  11  -5 43754.6 1335.56  12
   0  11   5 42146.9 1165.50  13
   0  11  -5 46626.5 2700.70   3
   0  11  -5 42477.7 1155.44   7
   0  11  -6 1150.56 202.264   7
   0  11   6 1031.57 222.241  12
   0  11  -7 5999.64 430.764   7
   0  11   7 5957.72 461.799  12
   0  11  -8 4322.71 365.606   7
   0  11   8 4354.14 402.129  12
   0  11  -9 3404.75 315.504   7
   0  11   9 3537.58 354.020  12
   0  11 -10 2211.62 241.443   7
   0  11  10 1980.35 260.861  12
   0  11 -11 1352.46 176.916   7
   0  11  11 1208.82 193.848  12
   0  11  12 1997.02 215.368  12
   0  11  13 408.672 91.8849  12
   0  12   0 1514.28 238.796  13
   0  12   0 922.456 208.434  12
   0  12  -1 1515.75 269.348  12
   0  12   1 2296.71 309.880  12
   0  12   1 1740.12 249.798  13
   0  12  -1 1662.60 251.540  13
   0  12  -2 2710.19 705.546   3
   0  12   2 1594.67 237.914  13
   0  12   2 1911.44 281.591  12
   0  12  -2 2067.42 309.800  12
   0  12   3 13832.7 697.209  12
   0  12  -3 12346.6 1342.59   3
   0  12  -3 13084.1 722.590  12
   0  12   3 12396.8 621.242  13
   0  12   4 1228.51 222.716  13
   0  12   4 1033.69 226.282  12
   0  12  -4 1488.72 246.857   7
   0  12  -4 1030.92 250.784  12
   0  12   5 8075.81 524.868  12
   0  12  -5 7779.14 581.463  12
   0  12  -5 7443.74 478.856   7
   0  12   5 7812.52 487.156  13
   0  12   6 10742.2 617.970  12
   0  12  -6 10349.2 569.003   7
   0  12  -7 2926.54 304.599   7
   0  12   7 3022.31 339.674  12
   0  12   8 8367.00 528.997  12
   0  12  -8 8530.34 480.723   7
   0  12  -9 2078.62 232.867   7
   0  12   9 1612.35 240.343  12
   0  12 -10 2523.46 228.667   7
   0  12  10 2897.83 284.662  12
   0  12  11 991.513 160.528  12
   0  12  12 2045.25 184.838  12
   0  13   0-45.9804 116.282  13
   0  13   0-126.753 183.462  12
   0  13   1 16508.4 723.380  13
   0  13   1 16270.2 780.711  12
   0  13  -1 17063.6 811.318  12
   0  13   2 6788.83 505.447  12
   0  13  -2 6156.27 511.447  12
   0  13   2 6090.38 435.676  13
   0  13   3 9939.19 540.464  13
   0  13   3 9379.52 585.526  12
   0  13  -3 10237.4 652.517  12
   0  13  -4 14572.0 787.201  12
   0  13   4 15945.7 678.302  13
   0  13   4 15922.6 758.613  12
   0  13   5 7156.79 506.746  12
   0  13   5 7199.51 440.934  13
   0  13   6 679.443 217.085  12
   0  13   7 3885.54 369.301  12
   0  13   8 20.5271 131.790  12
   0  13   9 6444.69 407.351  12
   0  13  10 1397.07 176.777  12
   0  13  11 785.475 126.848  12
   0  14   0 12893.2 703.450  12
   0  14   1 2148.72 304.793  12
   0  14   1 2454.63 295.875  13
   0  14  -1 2690.68 361.030  12
   0  14   2 272.185 149.797  13
   0  14  -2 397.985 216.751  12
   0  14   2 93.8071 154.485  12
   0  14  -3 9156.37 619.091  12
   0  14   3 10412.5 612.783  12
   0  14   3 9768.72 510.450  13
   0  14   4 2667.03 327.335  12
   0  14  -4 2621.70 353.337  12
   0  14   4 2594.32 268.991  13
   0  14   5 2935.76 328.124  12
   0  14   6 162.949 132.419  12
   0  14   7 6197.34 418.276  12
   0  14   8 9054.45 464.821  12
   0  14   9 197.253 105.294  12
   0  14  10 8828.85 361.974  12
   0  15   0 33.5024 149.327  12
   0  15  -1 14043.1 706.163  12
   0  15   1 13612.4 689.144  12
   0  15  -2 944.603 222.981  12
   0  15   2 1099.86 229.301  12
   0  15   3 2341.91 291.674  12
   0  15  -3 2590.90 322.348  12
   0  15   4 1488.01 239.891  12
   0  15   5 9658.00 524.456  12
   0  15   6 864.349 178.479  12
   0  15   7 340.773 124.007  12
   0  15   8 2083.87 200.921  12
   0  15   9 5217.97 260.147  12
   0  16   0 2287.40 274.749  12
   0  16  -1 212.737 129.439  12
   0  16   1 207.551 145.185  12
   0  16  -2 2095.76 268.631  12
   0  16   2 2118.38 262.161  12
   0  16   3 2580.18 269.491  12
   0  16   4 10108.0 493.620  12
   0  16   5 1068.08 166.195  12
   0  16   6 1137.66 157.668  12
   0  16   7 5088.40 273.260  12
   0  17   0-51.1347 97.6400  12
   0  17   1 4068.69 297.522  12
   0  17   2 2448.98 231.008  12
   0  17   3 1646.59 184.555  12
   0  17   4 58.0813 82.6292  12
   0  17   5 1858.37 161.486  12
   1  -9 -14 6057.60 286.673  11
   1  -9 -13 607.833 124.921  11
   1  -9 -12 457.353 136.217  11
   1  -9 -11 3634.91 321.162  11
  -1  -9 -10 1995.95 253.643  11
  -1  -9 -11 8033.96 450.580  11
  -1  -9 -12 240.116 108.285  11
  -1  -9 -13 4378.50 269.477  11
   1  -8 -15 1479.39 139.378  11
   1  -8 -14 1255.44 172.686  11
   1  -8 -13 5186.50 361.604  11
   1  -8 -12 397.553 172.258  11
  -1  -8  -9 1175.25 203.800  11
  -1  -8 -10 5606.30 418.888  11
  -1  -8 -11 12330.2 611.127  11
  -1  -8 -12 273.956 128.997  11
  -1  -8 -13 3587.70 289.838  11
  -1  -8 -14 8468.57 370.220  11
   1  -7 -15 650.626 125.190  11
   1  -7 -14 417.083 132.113  11
   1  -7 -13 290.685 158.744  11
   1  -7   3 81187.5 2131.08  14
  -1  -7  -8 32876.3 979.132  11
  -1  -7  -9 4479.77 383.260  11
  -1  -7 -10 9309.89 555.264  11
  -1  -7 -11 13127.9 651.159  11
  -1  -7 -12 2907.85 323.185  11
  -1  -7 -13 901.883 193.599  11
  -1  -7 -14 15631.7 576.873  11
  -1  -7 -15 1434.12 148.444  11
   1  -6 -16 1766.58 155.413  11
   1  -6 -15 536.211 141.472  11
   1  -6 -14 3156.92 307.666  11
   1  -6   3 21202.2 1010.76  14
   1  -6   4 8964.04 659.138  14
   1  -6   5 2099.05 354.263  14
  -1  -6  -9 81368.3 1675.20  11
  -1  -6 -10 1178.25 243.978  11
  -1  -6 -11 1099.64 223.370  11
  -1  -6 -12 44.7276 168.396  11
  -1  -6 -13 2543.15 297.433  11
  -1  -6 -14 356.229 137.898  11
  -1  -6 -15 6278.34 337.615  11
   1  -5 -16 2182.44 191.461  11
   1  -5 -15 1514.05 217.965  11
   1  -5 -14 11055.4 572.751  11
   1  -5 -10 12296.0 540.729   9
   1  -5   3 9462.17 642.534  14
   1  -5   4 82420.6 1999.15  14
   1  -5   5 3363.37 426.064  14
   1  -5   6 13233.8 837.274  14
  -1  -5 -10 19756.4 824.612  11
  -1  -5 -11 7999.11 540.825  11
  -1  -5 -12 10310.0 610.781  11
  -1  -5 -13 1973.78 295.579  11
  -1  -5 -14 5201.59 392.455  11
  -1  -5 -15 851.510 165.339  11
  -1  -5 -16 923.701 115.880  11
   1  -4 -16 3184.61 242.510  11
   1  -4 -15 812.983 185.898  11
   1  -4 -14 4536.29 395.315  11
   1  -4 -11 15595.9 649.138   9
   1  -4 -10 7662.03 436.550   9
   1  -4   3 74809.5 1770.35  14
   1  -4   4 112983. 2316.12  14
   1  -4   5 7833.68 617.684  14
   1  -4   6 95914.7 2345.19  14
   1  -4   7 2483.97 382.415  14
  -1  -4 -10 24885.5 921.521  11
  -1  -4 -11 38240.6 1170.89  11
  -1  -4 -12 2918.63 363.252  11
  -1  -4 -13 3290.66 373.477  11
  -1  -4 -14 5488.53 417.474  11
  -1  -4 -15 4252.26 324.088  11
  -1  -4 -16 3292.83 225.730  11
   1  -3 -16 1942.79 206.365  11
   1  -3 -15 6812.02 426.394  11
   1  -3 -14 5492.12 440.147  11
   1  -3 -12 18591.6 718.902   9
   1  -3 -11 12166.2 573.020   9
   1  -3 -10 2043.09 239.198   9
  -1  -3   6 56993.2 1369.29   1
  -1  -3   5 20635.7 685.067   1
  -1  -3   4 9504.75 366.486   1
  -1  -3   3 3909.19 157.713   1
   1  -3   2 440471. 4871.24  14
   1  -3   3 13906.8 703.716  14
   1  -3   4 38278.1 1259.77  14
   1  -3   5 167403. 3005.28  14
   1  -3   6 153762. 3053.73  14
   1  -3   7 1466.32 344.386  14
   1  -3   8 23836.7 1324.55  14
   1  -3   9 5137.75 668.143  14
  -1  -3 -11 13217.9 693.691  11
  -1  -3 -12 3322.26 371.760  11
  -1  -3 -13 667.138 223.537  11
  -1  -3 -14 1832.58 277.429  11
  -1  -3 -15 177.113 136.571  11
  -1  -3 -16 11665.8 436.347  11
   1  -2 -16 5594.45 337.084  11
   1  -2 -15 6801.68 424.264  11
   1  -2 -14 1096.87 244.419  11
   1  -2 -13 1809.83 251.296   9
   1  -2 -12 15342.0 673.867   9
   1  -2 -11 29282.5 908.526   9
   1  -2 -10 27560.7 839.147   9
  -1  -2   8 44828.0 1653.45   1
  -1  -2   7 41137.5 1438.86   1
  -1  -2   6 319306. 4112.19  14
  -1  -2   6 325365. 4232.62   1
  -1  -2   5 181159. 2572.07  14
  -1  -2   5 196534. 2748.66   1
  -1  -2   4 15720.5 551.685  14
  -1  -2   4 17159.8 610.573   1
  -1  -2   3 87137.6 1255.89   1
  -1  -2   2 239352. 2243.66   1
   1  -2   2 241106. 3125.77  14
   1  -2   3 40604.6 1179.40  14
   1  -2   4 178471. 2903.52  14
   1  -2   5 27472.4 1122.84  14
   1  -2   6 18142.3 985.707  14
   1  -2   7 18365.4 1080.90  14
   1  -2   8 4447.63 602.810  14
   1  -2   9 24720.0 1439.96  14
   1  -2  10 6868.58 811.276  14
  -1  -2 -11 2284.09 315.339  11
  -1  -2 -12 12237.6 671.850  11
  -1  -2 -13 2615.00 332.931  11
  -1  -2 -14 175.513 164.027  11
  -1  -2 -15 4519.89 345.397  11
  -1  -2 -16 3099.00 237.946  11
   1  -1 -16 5760.05 339.278  11
   1  -1 -15 2172.93 251.138  11
   1  -1 -14 4098.60 377.778  11
   1  -1 -13 2267.29 291.952   9
   1  -1 -12 2733.32 312.761   9
   1  -1 -11 24242.5 831.896   9
   1  -1 -10 42320.4 1061.93   9
  -1  -1   9 13745.3 1054.42   1
  -1  -1   8 48496.8 1840.56   1
  -1  -1   7 40399.5 1537.78   1
  -1  -1   6 106156. 2214.14  14
  -1  -1   6 101581. 2290.20   1
  -1  -1   5 4992.28 420.016  14
  -1  -1   5 5173.35 447.641   1
  -1  -1   4 470035. 4892.03   1
  -1  -1   4 458106. 4683.31  14
  -1  -1   3 370723. 3783.97   1
  -1  -1   2 610104. 5267.39   1
  -1  -1   1 28814.3 581.467   1
   1  -1   1 826743. 7289.45  14
   1  -1   2 68590.2 1401.90  14
   1  -1   3 47854.0 1259.60  14
   1  -1   4 15685.6 783.325  14
   1  -1   5 43085.6 1412.05  14
   1  -1   6 51188.0 1678.05  14
   1  -1   7 29189.1 1373.86  14
   1  -1   8 21225.3 1272.39  14
   1  -1   9 7174.77 794.148  14
  -1  -1 -10 8171.65 469.334   9
  -1  -1 -10 8192.08 506.303  11
  -1  -1 -11 19903.9 834.448  11
  -1  -1 -12 6247.50 485.130  11
  -1  -1 -13 317.445 175.461  11
  -1  -1 -14 3243.50 339.021  11
  -1  -1 -15 5252.11 370.886  11
  -1  -1 -16 3543.57 248.956  11
   1   0 -16 5188.41 307.153  11
   1   0 -15-198.968 129.741  11
   1   0 -14 5038.04 390.595   9
   1   0 -14 5070.98 402.494  11
   1   0 -13 6805.85 460.801   9
   1   0 -12 11768.7 601.344   9
   1   0 -11 306.245 149.491   9
   1   0 -10 10515.5 517.982   9
  -1   0  10 8335.28 917.937   1
  -1   0   9 26894.6 1546.63   1
  -1   0   8 33610.2 1598.67   1
  -1   0   7 51853.4 1841.38   1
  -1   0   6 444365. 5778.18   1
  -1   0   5 5030.61 484.115   1
  -1   0   4 48372.4 1290.47   1
  -1   0   3 462935. 4691.03   1
  -1   0   2 63179.1 1140.02   1
  -1   0   1 148436. 1773.62   1
  -1   0   0 100.951 63.4488   1
   1   0   1 173758. 2176.03  14
  -1   0  -1 173992. 1783.93   3
   1   0   2 3582.29 320.723  14
   1   0   3 26902.2 941.341  14
   1   0   4 11699.2 673.401  14
   1   0   5 852.723 275.739  14
   1   0   6 159883. 3152.48  14
   1   0   7 18634.7 1121.94  14
   1   0   8 145.100 236.212  14
   1   0   9 1001.28 324.829  14
  -1   0 -10 18000.7 743.804  11
  -1   0 -10 18740.7 703.872   9
   1   0  11 10037.0 1085.02   1
   1   0  11 8700.24 1031.15  14
  -1   0 -11 10323.5 592.503  11
  -1   0 -11 10100.5 537.666   9
  -1   0 -12 10806.5 617.714  11
  -1   0 -13 272.343 170.141  11
  -1   0 -14 13079.0 637.989  11
  -1   0 -15 677.843 174.125  11
  -1   0 -16 4308.83 260.821  11
   1   1 -16 4485.83 258.199  11
   1   1 -15 2013.67 231.964  11
   1   1 -14 5008.22 382.931   9
   1   1 -14 4600.46 369.164  11
   1   1 -13 1895.54 264.066   9
   1   1 -13 2053.49 277.508  11
   1   1 -12 1709.14 263.638   9
   1   1 -11 25886.5 863.281   9
  -1   1  11 24091.6 1715.81   1
  -1   1  10 40716.9 2114.57   1
   1   1 -10 43881.1 1094.49   9
   1   1 -10 43955.2 1090.98   8
  -1   1   9 10696.8 993.371   1
  -1   1   8 54473.9 2123.48   1
  -1   1   7 43558.1 1753.71   1
  -1   1   6 108968. 2610.27   1
  -1   1   5 4999.87 505.682   1
  -1   1   4 457188. 5247.68   1
   1   1  -3 372576. 3344.41   2
  -1   1   3 371850. 4201.80   1
  -1   1   2 606406. 5699.02   1
   1   1  -2 604951. 4946.90   2
  -1   1   1 29535.9 730.101   1
  -1   1   0 95876.8 1358.47   1
   1   1   0 93773.6 1227.71  14
   1   1   1 815177. 7057.12  14
   1   1   2 68300.8 1375.82  14
   1   1   3 46989.1 1254.83  14
   1   1   4 18157.5 858.300  14
   1   1   5 45044.1 1490.67  14
   1   1   6 53433.3 1801.70  14
   1   1   7 31989.7 1486.04  14
   1   1   8 18991.4 1243.95  14
   1   1   9 8031.80 871.272  14
  -1   1 -10 6530.61 414.451   9
  -1   1 -10 6568.53 442.387  11
   1   1  10 5598.07 777.322  14
   1   1  11 18592.7 1530.96   1
  -1   1 -11 20325.6 757.107   9
  -1   1 -11 19698.2 803.819  11
   1   1  11 19294.1 1493.61  14
  -1   1 -12 5559.21 448.394  11
  -1   1 -13 693.187 204.967  11
  -1   1 -14 4217.92 355.773  11
  -1   1 -15 5264.36 348.751  11
   1   2 -14 736.478 194.995   9
   1   2 -14 776.749 173.492  11
   1   2 -13 1561.43 250.396   9
   1   2 -13 1577.68 244.902  11
   1   2 -12 15978.8 694.053   9
   1   2 -11 28415.7 912.049   9
  -1   2  11 26485.5 1843.98   1
  -1   2  10 27897.0 1798.38   1
   1   2 -10 28446.7 870.209   9
   1   2 -10 28327.9 867.954   8
  -1   2   9 82836.8 2923.70   1
  -1   2   8 47088.0 2041.15   1
  -1   2   7 41496.1 1784.24   1
  -1   2   6 324474. 5057.49   1
  -1   2   5 185191. 3334.27   1
  -1   2   4 13005.0 746.024   1
   1   2  -4 13460.0 552.170   2
  -1   2   3 87122.9 1777.01   1
   1   2  -3 86058.4 1379.12   2
  -1   2   2 238720. 3013.27   1
   1   2  -2 234238. 2592.91   2
  -1   2   1 865272. 7263.43   2
  -1   2   1 855366. 7566.10   1
   1   2   0 1754.80 147.171  14
  -1   2   0 1819.64 196.402   1
   1   2   1 180241. 2238.09  14
  -1   2  -1 184718. 2218.31   1
   1   2   2 250381. 3098.70  14
   1   2   3 42081.7 1213.70  14
   1   2   4 182055. 3042.92  14
   1   2   5 26477.4 1183.27  14
   1   2   6 18921.8 1091.95  14
   1   2   7 19661.9 1185.82  14
   1   2   8 5809.30 717.711  14
   1   2   9 22451.2 1461.98  14
  -1   2 -10 8522.48 473.917   9
   1   2  10 8004.36 964.921  14
  -1   2 -10 8235.16 494.419  11
  -1   2 -11 2585.30 282.740   9
   1   2  11 2577.32 584.787   1
  -1   2 -11 2655.72 306.340  11
  -1   2 -12 11247.3 615.513  11
  -1   2 -13 2275.16 278.646  11
  -1   2 -14 175.756 111.678  11
  -1   2 -15 4349.92 292.482  11
   1   3 -14 5655.16 396.469   9
   1   3 -13 3770.14 340.639   9
   1   3 -12 16189.2 693.426   9
   1   3 -11 13915.9 635.009   9
  -1   3  11 13486.6 1346.18   1
   1   3 -11 13218.1 613.237   8
   1   3 -10 1336.27 207.311   9
   1   3 -10 1034.49 195.777   8
  -1   3   9 86213.8 3053.49   1
  -1   3   8 28347.4 1612.65   1
   1   3  -7 9433.16 616.729   2
  -1   3   7 9820.66 906.289   1
  -1   3   6 56931.1 1992.89   1
   1   3  -6 55710.6 1451.84   2
  -1   3   5 22949.5 1150.19   1
   1   3  -5 21460.4 837.745   2
  -1   3   4 8209.50 628.622   1
   1   3  -4 7784.10 477.948   2
  -1   3   3 4641.35 440.502   1
   1   3  -3 5072.90 376.626   2
  -1   3   2 222286. 3056.24   1
   1   3  -2 219574. 2811.77   2
  -1   3   1 470528. 4805.92   2
  -1   3   1 483298. 4918.15   1
  -1   3   0 532783. 5165.00   1
   1   3   0 533152. 4689.21  14
  -1   3  -1 124704. 1790.59   1
   1   3   1 120921. 1827.21  14
   1   3   2 447320. 4837.91  14
   1   3   3 13235.7 710.082  14
   1   3   4 34762.2 1263.88  14
   1   3   5 172314. 3278.63  14
   1   3   6 166941. 3442.88  14
   1   3   7 1581.79 401.003  14
   1   3   8 27010.9 1534.49  14
  -1   3  -9 7421.74 421.612   9
   1   3   9 6445.75 795.316  14
  -1   3 -10 75.6385 106.459   9
   1   3  10 78.5879 323.492  14
  -1   3 -10 210.153 131.058  11
  -1   3 -11 13396.5 605.890   9
   1   3  11 13432.5 1382.62   1
  -1   3 -11 13003.0 632.149  11
  -1   3 -12 2249.27 270.898  11
  -1   3 -13 656.872 150.486  11
   1   4 -14 4299.99 331.956   9
   1   4 -13 14713.5 638.653   9
   1   4 -12 8414.95 499.415   9
  -1   4  11 19731.3 1662.81   1
   1   4 -11 17993.4 722.390   8
   1   4 -11 15950.5 683.270   9
  -1   4  10 7395.99 964.011   1
   1   4 -10 7287.82 441.992   9
   1   4 -10 7598.88 449.745   8
   1   4  -9 4442.72 323.289   9
  -1   4   9 4535.21 750.200   1
   1   4  -9 4292.21 329.675   8
  -1   4   8 5625.44 772.179   1
  -1   4   7 25608.5 1466.67   1
   1   4  -7 25788.1 1127.30   2
   1   4  -6 31032.2 1189.14   2
  -1   4   6 30112.4 1470.77   1
  -1   4   5 66281.9 2052.92   1
   1   4  -5 65807.1 1669.65   2
   1   4  -4 107607. 2090.48   2
  -1   4   4 103787. 2408.96   1
  -1   4   3 40158.3 1336.08   1
   1   4  -3 41442.3 1197.44   2
   1   4  -2 187612. 2809.00   2
  -1   4   2 191453. 2946.20   1
  -1   4   1 293358. 3634.60   1
  -1   4   1 292212. 3700.87   2
  -1   4   1 296160. 4028.65   3
  -1   4   0 106316. 1997.06   2
  -1   4   0 107811. 1830.12   1
  -1   4  -1 56787.8 1203.48   1
   1   4   1 59295.2 1255.63  14
   1   4   1 59368.0 1212.79   3
   1   4   2 194362. 2839.69  14
   1   4   3 77908.7 1821.45  14
   1   4   4 118781. 2513.67  14
   1   4   5 9080.66 751.296  14
   1   4   6 98331.1 2651.17  14
   1   4   7 3377.63 562.331  14
   1   4   8 2077.47 466.540  14
  -1   4  -9 24256.3 750.104   9
   1   4   9 22144.6 1544.79  14
  -1   4 -10 25993.9 814.671   9
   1   4  10 25538.6 1798.69   1
  -1   4 -11 38779.5 1039.08   9
  -1   4 -16 3038.81 198.204   4
   1   5 -14 11340.1 503.214   9
   1   5 -13 295.629 149.660   9
   1   5 -12 1832.20 254.334   9
   1   5 -11 4117.80 344.526   9
   1   5 -11 3709.33 333.239   8
   1   5 -10 11236.7 557.151   8
  -1   5  10 11653.1 1254.41   1
   1   5 -10 11515.6 551.071   9
  -1   5   9 9949.84 1115.50   1
   1   5  -9 9982.93 489.585   9
   1   5  -9 10602.1 526.745   8
  -1   5   8 5507.74 775.558   1
   1   5  -7 30930.1 1331.21   2
  -1   5   7 28937.5 1626.62   1
   1   5  -6 12325.0 803.922   2
  -1   5   6 12457.2 1003.60   1
   1   5  -5 6921.74 588.071   2
  -1   5   5 7112.10 714.610   1
   1   5  -4 6190.11 541.913   2
  -1   5   4 5922.28 609.130   1
   1   5  -3 55184.8 1571.69   2
  -1   5   3 55362.0 1686.56   1
  -1   5   2 45339.0 1395.64   1
   1   5  -2 45118.0 1385.08   2
  -1   5   1 22524.5 894.019   1
  -1   5   1 22806.2 964.822   2
  -1   5   1 22616.0 1072.42   3
  -1   5   0 29420.9 954.858   1
  -1   5   0 28833.7 1247.20   3
  -1   5   0 28167.1 1116.36   2
   1   5   1 19136.3 775.769   3
  -1   5  -1 18796.9 1017.27   3
  -1   5  -1 18160.0 903.003   2
  -1   5  -1 17971.1 694.998   1
  -1   5  -2 69560.5 1914.58   2
   1   5   2 69583.4 1672.98  14
   1   5   3 10456.5 690.207  14
   1   5   4 88689.0 2235.66  14
   1   5   5 2462.18 412.653  14
   1   5   6 13419.0 1006.94  14
   1   5   7 79157.5 2662.85  14
  -1   5  -9 1959.62 220.716   9
   1   5   9 2382.54 581.683   1
   1   5  10 17652.1 1534.00   1
  -1   5 -10 16573.3 637.160   9
  -1   5 -11 7760.87 439.276   9
   1   6 -13 758.493 158.914   9
   1   6 -12 3929.18 331.915   9
   1   6 -11 4785.13 368.375   9
   1   6 -11 5565.85 400.697   8
  -1   6  10 7929.12 1087.94   1
   1   6 -10 7204.99 439.029   9
   1   6 -10 7164.85 445.577   8
   1   6  -9 36030.3 953.419   9
   1   6  -9 35523.1 986.882   8
  -1   6   9 35635.2 2137.15   1
  -1   6   8 10922.8 1121.32   1
   1   6  -8 10133.9 496.918   8
  -1   6   7 39186.5 1975.16   1
   1   6  -7 40490.6 1656.83   2
   1   6  -6 74399.5 2202.30   2
  -1   6   6 71838.7 2532.45   1
  -1   6   5 44892.8 1843.51   1
   1   6  -5 44786.1 1640.47   2
   1   6  -4 20483.6 1072.97   2
  -1   6   4 20468.3 1160.21   1
  -1   6   3 6856.27 632.609   1
   1   6  -3 6905.49 629.300   2
  -1   6   2 27800.6 1154.70   1
  -1   6   1 43919.0 1501.13   2
  -1   6   1 45862.4 1396.49   1
  -1   6   1 44113.1 1669.43   3
  -1   6   0 29616.1 1240.12   2
  -1   6   0 29337.7 1026.90   1
   1   6   0 27937.1 806.260   1
  -1   6   0 29107.3 1372.04   3
   1   6   1 28668.3 1091.83   3
  -1   6  -1 29405.5 942.771   1
  -1   6  -1 27877.1 1375.39   3
  -1   6  -1 28211.3 1274.78   2
  -1   6  -2 76434.5 2177.24   2
  -1   6  -3 20080.1 1164.96   2
  -1   6  -4 8838.31 811.208   2
  -1   6  -5 2827.53 494.171   2
  -1   6  -6 68519.3 2447.86   2
  -1   6  -7 17949.1 1281.80   2
   1   6   8 6236.45 834.869   1
  -1   6  -8 5594.67 771.175   2
   1   6   9 83736.7 3279.83   1
  -1   6  -9 83385.7 2999.13   2
  -1   6 -15 5322.42 257.453   4
  -1   6 -15 5819.27 273.347   7
   1   7 -13 112.794 87.2261   9
   1   7 -12 8862.28 457.467   9
   1   7 -11 8396.01 462.821   9
   1   7 -11 8157.64 469.621   8
   1   7 -10 11046.9 553.348   8
   1   7 -10 12120.9 557.362   9
   1   7  -9 46059.9 1150.62   8
  -1   7   9 49779.5 2597.02   1
   1   7  -9 48756.8 1107.88   9
   1   7  -8 51468.3 1179.46   8
  -1   7   8 50634.8 2497.73   1
  -1   7   7 8501.74 968.329   1
   1   7  -7 8098.50 786.535   2
   1   7  -6 1447.99 337.086   2
  -1   7   6 1807.77 481.693   1
  -1   7   5 21010.2 1320.33   1
   1   7  -5 18518.3 1147.09   2
   1   7  -4 64330.6 2112.75   2
  -1   7   4 66386.3 2254.52   1
  -1   7   3 5049.59 586.389   1
  -1   7   2 96425.2 2386.47   1
  -1   7   1 885.253 322.981   3
  -1   7   1 792.033 307.542   2
  -1   7   1 1005.51 255.503   1
  -1   7   0 144657. 3139.72   2
  -1   7   0 140992. 2532.21   1
  -1   7   0 138300. 3298.17   3
   1   7   0 140766. 2939.81   3
  -1   7  -1 61107.2 1441.08   1
  -1   7  -1 58848.2 2158.49   3
   1   7   1 59084.6 1775.84   3
   1   7   1 59044.6 1513.34   1
  -1   7  -1 62950.4 2047.68   2
  -1   7  -2 7780.97 831.175   3
   1   7   2 9283.65 679.486   1
  -1   7  -2 9539.93 843.901   2
  -1   7  -3 85083.3 2570.41   2
   1   7   3 84257.8 2281.95   1
  -1   7  -4 38691.4 1748.45   2
  -1   7  -5 3359.02 551.512   2
   1   7   6 33578.7 1780.20   1
  -1   7  -6 32672.6 1737.83   2
  -1   7  -7 12893.6 1137.91   2
   1   7   7 13697.9 1224.07   1
  -1   7  -8 33164.7 1881.86   2
   1   7   8 32192.4 1966.96   1
  -1   7  -9 4040.49 612.064   2
   1   7   9 6473.90 948.065   1
  -1   7 -14 16643.4 537.367   7
   1   7  15 1150.71 130.106  12
  -1   8  15 1439.06 151.453  12
   1   8 -11 3821.11 314.937   8
   1   8 -10 5305.36 379.413   8
   1   8  -9 30486.1 904.297   7
   1   8  -9 31378.0 926.789   8
  -1   8   8 44036.9 2401.51   1
   1   8  -8 43229.2 1080.38   8
   1   8  -8 41068.1 1045.62   7
   1   8  -7 35525.4 937.648   7
   1   8  -7 35406.8 942.764   8
  -1   8   6 42447.7 2142.92   1
   1   8  -6 41499.0 1889.75   2
  -1   8   5 11140.3 1022.34   1
  -1   8   4 7650.19 801.067   1
  -1   8   3 72642.8 2321.48   1
  -1   8   2 17797.2 1063.60   1
  -1   8   1 34288.7 1367.32   1
   1   8   0 2465.15 423.570   3
  -1   8   0 2701.61 516.826   3
  -1   8   0 2964.67 478.782   2
  -1   8  -1 57426.2 2120.90   2
  -1   8  -1 52603.6 2183.34   3
   1   8   1 51296.5 1801.03   3
  -1   8  -2 31377.9 1594.32   2
  -1   8  -2 31731.2 1726.51   3
   1   8   2 31630.2 1302.50   1
   1   8   3 8374.65 736.161   1
  -1   8  -3 8922.06 883.991   2
  -1   8  -3 9473.56 979.562   3
   1   8   4 10465.9 892.926   1
  -1   8  -4 10500.7 976.833   2
   1   8   5 24833.5 1486.45   1
  -1   8  -5 24338.1 1551.94   2
  -1   8  -6 34645.7 1904.31   2
   1   8   6 33637.4 1838.49   1
   1   8   7 29651.9 1837.61   1
  -1   8  -7 30758.8 1863.56   2
   1   8   8 19250.1 1555.27   1
  -1   8  -8 21573.9 1576.90   2
  -1   8 -13 3365.15 266.618   7
   1   8  14 8686.94 384.020  12
  -1   8 -14 8446.50 343.647   7
  -1   9  14 7385.87 363.799  12
  -1   9  13 1033.01 186.211  12
   1   9 -10 2632.36 262.796   8
   1   9  -9 6029.77 399.575   8
   1   9  -9 5640.99 390.557   7
   1   9  -8 18782.8 710.896   7
  -1   9   8 21176.1 1727.81   1
   1   9  -8 19746.1 713.437   8
  -1   9   7 15792.0 1410.15   1
   1   9  -7 15627.4 637.255   7
  -1   9   6 10192.4 1099.43   1
   1   9  -6 10581.0 517.203   7
  -1   9   5 1963.85 459.734   1
   1   9  -5 2309.14 294.276  12
  -1   9   5 2473.28 273.975  12
  -1   9   4 19620.6 1340.50   1
  -1   9   3 83782.9 2635.01   1
  -1   9   2 1104.73 294.000   1
   1   9  -1 25808.4 1518.70   3
   1   9   0 3776.71 554.683   3
  -1   9   0 3277.50 566.548   3
  -1   9  -1 58767.3 2312.87   2
  -1   9  -1 56333.8 2422.09   3
   1   9   1 53018.6 1967.09   3
  -1   9  -2-160.839 395.711   3
  -1   9  -2 1182.68 401.209   2
  -1   9  -3 9919.51 1103.04   3
  -1   9  -3 9157.00 972.987   2
   1   9   4 41432.2 1857.34   1
  -1   9  -4 42593.9 2308.82   3
  -1   9  -4 44444.5 2154.58   2
  -1   9  -4 42574.0 1078.75   7
  -1   9  -4 43278.8 1206.81  12
  -1   9  -5 20489.7 755.200   7
   1   9   5 21331.7 778.931  12
  -1   9  -5 21654.9 879.786  12
  -1   9  -5 22713.7 1756.81   3
   1   9   5 20560.8 1386.44   1
  -1   9  -5 23652.0 1600.25   2
  -1   9  -6 7340.77 472.554   7
   1   9   6 6412.19 865.279   1
  -1   9  -6 6929.88 914.269   2
  -1   9  -6 7506.51 1056.23   3
  -1   9  -7 30344.0 2165.98   3
   1   9   7 32334.1 1975.34   1
  -1   9  -7 29847.1 960.549   7
  -1   9  -7 30652.9 1912.88   2
  -1   9  -8 13434.3 656.929   7
  -1   9  -8 15461.6 1425.13   2
  -1   9  -9 469.102 158.183   7
  -1   9 -10 2768.67 308.406   7
  -1   9 -11 8035.38 466.226   7
   1   9  12 592.815 156.064  12
  -1   9 -12 377.451 128.185   7
  -1   9 -13 3680.85 256.910   7
   1   9  13 4267.21 293.877  12
   1   9  14 3065.40 198.824  12
  -1  10  14 1785.70 161.606  12
  -1  10  13 2916.52 252.050  12
  -1  10  12 579.313 170.539  12
  -1  10  11 7980.50 508.003  12
  -1  10  10 2654.49 337.471  12
  -1  10   9 19140.0 821.553  12
   1  10  -9 18704.4 688.048   7
  -1  10   8 3730.45 400.786  12
   1  10  -8 3788.12 331.220   7
   1  10  -7 11023.9 548.838   7
  -1  10   7 10950.3 625.250  12
  -1  10   7 11382.6 1259.05   1
  -1  10   6 8882.72 1040.70   1
   1  10  -6 8780.88 485.615   7
  -1  10   6 9434.38 568.115  12
  -1  10   5 3214.03 337.318  12
  -1  10   5 3057.84 596.692   1
   1  10  -5 3800.70 321.385   7
   1  10  -5 3463.64 369.935  12
  -1  10   4 35933.7 1876.76   1
   1  10  -4 34680.2 1109.80  12
  -1  10   4 34887.9 1059.60  12
   1  10  -4 36126.9 970.682   7
  -1  10   3 2809.94 294.419  12
   1  10  -3 3014.57 279.986   7
   1  10  -3 3252.98 321.084  12
   1  10  -3 2979.32 640.436   3
   1  10  -3 2777.26 284.886  13
   1  10  -2 7242.66 891.895   3
  -1  10   2 8596.06 503.616  12
   1  10  -2 8685.70 517.169  12
   1  10  -2 7846.89 471.599  13
   1  10  -1 36160.6 1934.30   3
   1  10  -1 38403.9 1055.43  13
  -1  10   1 36067.4 1050.25  12
  -1  10   0 7735.75 473.558  12
   1  10   0 6963.10 802.299   3
  -1  10  -1 3063.70 652.564   3
   1  10   1 4529.99 377.934  13
  -1  10  -1 3371.84 330.467  12
  -1  10  -1 3813.42 318.856   7
  -1  10  -2 1694.97 550.026   3
  -1  10  -2 1377.56 457.563   2
   1  10   2 1579.46 222.718  12
  -1  10  -2 1190.11 216.830  12
  -1  10  -2 1501.00 212.792   7
  -1  10  -3 30126.0 2004.77   3
  -1  10  -3 31599.0 1902.86   2
  -1  10  -3 31322.0 1052.40  12
  -1  10  -3 31510.4 956.610   7
   1  10   3 32269.0 970.037  12
  -1  10  -4 12213.1 600.868   7
  -1  10  -4 10171.8 1231.17   3
  -1  10  -4 12960.5 1235.63   2
   1  10   4 12493.6 607.890  12
  -1  10  -4 12869.1 683.927  12
  -1  10  -5 2086.24 547.906   2
   1  10   5 1644.42 257.411  12
  -1  10  -5 1721.67 253.793   7
  -1  10  -5 2061.60 591.913   3
  -1  10  -5 1903.62 311.680  12
  -1  10  -6 20020.6 1594.34   2
  -1  10  -6 20497.2 1814.23   3
  -1  10  -6 20018.0 795.411   7
   1  10   6 20874.4 819.710  12
   1  10   7 12886.2 656.444  12
  -1  10  -7 11468.4 617.725   7
   1  10   8 1643.20 272.447  12
  -1  10  -8 1295.89 241.879   7
   1  10   9 4797.39 407.569  12
  -1  10  -9 4651.75 391.272   7
  -1  10 -10 400.296 170.787   7
   1  10  10 359.090 180.775  12
   1  10  11 6105.96 405.265  12
  -1  10 -11 6057.26 391.177   7
  -1  10 -12 3021.83 250.051   7
   1  10  12 3098.39 269.354  12
  -1  10 -13 1101.02 123.199   7
   1  10  13 1572.80 166.287  12
  -1  11  13 82.1370 69.5928  12
  -1  11  12 4916.04 334.826  12
  -1  11  11 8140.80 471.789  12
  -1  11  10 3269.81 339.291  12
  -1  11   9 1924.78 280.015  12
   1  11  -8 15715.8 632.175   7
  -1  11   8 15319.2 739.904  12
   1  11  -7 5285.96 382.427   7
  -1  11   7 5248.42 441.303  12
   1  11  -6 4022.33 338.783   7
  -1  11   6 3749.16 387.663  12
   1  11  -5 13626.2 736.996  12
  -1  11   5 15024.3 724.339  12
   1  11  -5 14976.5 1504.33   3
   1  11  -5 14075.8 625.583   7
   1  11  -4 2938.79 288.248   7
  -1  11   4 3050.05 329.837  12
   1  11  -4 3005.82 346.095  12
   1  11  -4 3082.99 645.534   3
   1  11  -3 13315.8 658.771  13
  -1  11   3 13145.7 668.452  12
   1  11  -3 12420.4 1309.97   3
   1  11  -3 13136.6 685.887  12
   1  11  -2 11016.8 586.189  13
   1  11  -2 10422.3 598.408  12
   1  11  -2 9991.15 1115.00   3
  -1  11   2 9991.83 583.137  12
   1  11  -1 3119.98 318.109  13
  -1  11   1 2957.86 320.458  12
   1  11  -1 2022.78 478.532   3
  -1  11   1 2983.60 290.555  13
   1  11  -1 2936.73 328.253  12
   1  11   0 16288.0 722.721  12
   1  11   0 15087.9 693.369  13
  -1  11   0 15759.1 735.463  12
  -1  11   0 16398.5 653.328  13
  -1  11  -1 12303.0 1284.50   3
  -1  11  -1 12541.7 665.270  12
   1  11   1 13090.0 648.242  12
   1  11   1 14066.6 670.229  13
   1  11   2 5919.91 442.964  13
  -1  11  -2 6945.22 975.852   3
  -1  11  -2 6401.77 448.159   7
  -1  11  -2 6101.44 480.059  12
   1  11   2 5622.21 429.734  12
   1  11   3 1908.53 267.882  12
  -1  11  -3 1181.87 559.553   3
  -1  11  -3 3013.12 315.628   7
   1  11   3 2342.05 309.399  13
  -1  11  -3 1956.78 312.844  12
  -1  11  -4 7480.68 1069.07   3
  -1  11  -4 7582.25 1016.27   2
   1  11   4 6988.59 488.385  12
  -1  11  -4 7280.57 475.850   7
  -1  11  -4 7549.87 551.763  12
  -1  11  -5 65.2418 153.205   7
  -1  11  -5-49.6904 339.396   3
  -1  11  -5 729.509 346.589   2
  -1  11  -5-136.255 199.295  12
   1  11   5 240.570 164.869  12
  -1  11  -6 16300.7 729.351   7
   1  11   6 16368.7 743.482  12
   1  11   7 3405.89 348.808  12
  -1  11  -7 4059.75 378.666   7
   1  11   8 28389.4 965.472  12
  -1  11  -8 29471.7 958.382   7
   1  11   9 1766.05 256.114  12
  -1  11  -9 2003.55 272.763   7
  -1  11 -10 1521.53 222.259   7
   1  11  10 1950.09 245.790  12
  -1  11 -11 4084.25 292.727   7
   1  11  11 4427.09 325.048  12
  -1  11 -12 3108.91 218.051   7
   1  11  12 2665.74 216.903  12
  -1  12  12 340.981 99.1945  12
  -1  12  11 2697.85 257.407  12
  -1  12  10 2650.05 284.876  12
  -1  12   9 2878.22 323.060  12
  -1  12   8 5741.41 451.802  12
   1  12  -8 4447.44 328.231   7
  -1  12   7 2900.49 348.248  12
   1  12  -7 3558.15 310.031   7
  -1  12   6 8832.79 568.659  12
  -1  12   5 3455.61 362.188  12
   1  12  -4 21281.1 924.839  12
  -1  12   4 20299.8 859.770  12
   1  12  -3 22326.9 930.320  12
  -1  12   3 24083.1 931.035  12
   1  12  -3 20867.7 1726.46   3
  -1  12   2 5312.52 429.874  12
   1  12  -2 5286.91 448.907  12
   1  12  -2 5331.60 429.090  13
   1  12  -1 40623.7 1214.23  12
  -1  12   1 40941.0 1078.69  13
   1  12  -1 40036.3 1180.81  13
  -1  12   1 39612.9 1212.93  12
  -1  12   0 6034.87 417.476  13
   1  12   0 5549.59 444.794  13
   1  12   0 5999.26 462.327  12
  -1  12   0 5810.65 471.401  12
   1  12   1 2227.24 297.201  12
   1  12   1 2035.87 287.570  13
  -1  12  -1 1850.16 282.339  12
   1  12   2 4577.63 409.778  13
  -1  12  -2 3905.34 786.225   3
  -1  12  -2 4541.27 435.654  12
   1  12   2 4749.49 414.693  12
  -1  12  -3 32023.4 1036.54   7
  -1  12  -3 33587.8 1167.40  12
   1  12   3 31853.6 1055.75  12
   1  12   3 31763.8 1045.71  13
   1  12   4 13844.2 693.282  12
  -1  12  -4 13619.2 671.266   7
  -1  12  -4 13523.2 757.798  12
   1  12   4 13010.4 672.438  13
  -1  12  -5 360.704 185.287   7
  -1  12  -5 82.2170 184.166  12
   1  12   5 157.226 132.233  13
   1  12   5-32.8919 144.355  12
   1  12   6 13102.3 667.026  12
   1  12   6 12169.6 636.768  13
  -1  12  -6 13627.6 663.734   7
  -1  12  -7 38462.5 1101.32   7
   1  12   7 38582.6 1126.92  12
   1  12   7 38518.2 1105.04  13
   1  12   8 6137.27 432.397  12
   1  12   8 6115.56 414.721  13
  -1  12  -8 5986.65 418.512   7
  -1  12  -9 13872.0 589.317   7
   1  12   9 13055.2 547.373  13
   1  12   9 14485.5 623.246  12
  -1  12 -10 1211.30 176.266   7
   1  12  10 1076.88 173.251  12
   1  12  11 7391.53 361.924  12
  -1  12 -11 7446.58 342.098   7
  -1  13  11 8514.72 379.684  12
  -1  13  10 8410.43 429.785  12
  -1  13   9 1690.48 234.603  12
  -1  13   8 2509.52 302.187  12
  -1  13   7 4248.45 396.766  12
  -1  13   6 14892.4 724.903  12
  -1  13   5 11615.8 648.172  12
  -1  13   4 400.394 185.763  12
   1  13  -4 351.818 177.132  12
   1  13  -3 9994.60 627.679  12
  -1  13   3 10613.2 632.202  12
   1  13  -2 3617.21 385.979  12
   1  13  -2 3457.28 348.086  13
  -1  13   2 3168.89 374.298  12
   1  13  -1 474.458 187.376  12
   1  13  -1 625.321 175.449  13
  -1  13   1 637.493 201.852  12
  -1  13   0 6547.79 518.239  12
   1  13   0 7536.64 528.284  12
   1  13   0 7404.46 509.788  13
   1  13   1 14633.5 699.230  13
   1  13   1 13465.8 694.509  12
  -1  13  -1 14848.9 770.738  12
   1  13   2 1779.66 260.950  12
   1  13   2 1796.40 263.405  13
  -1  13  -2 1497.28 288.471  12
   1  13   3 4886.11 410.606  13
  -1  13  -3 5289.15 490.743  12
   1  13   3 5044.72 434.279  12
  -1  13  -4 22237.7 965.615  12
   1  13   4 22345.2 872.612  12
   1  13   4 22562.5 858.807  13
   1  13   5 3184.39 329.324  13
   1  13   5 3441.54 356.316  12
  -1  13  -5 3860.59 366.030   7
   1  13   6 527.856 195.405  12
  -1  13  -6 405.685 161.368   7
   1  13   6 640.225 175.078  13
  -1  13  -7 2581.62 284.097   7
   1  13   7 2164.13 269.123  12
   1  13   7 2341.44 259.869  13
   1  13   8 288.605 108.105  13
   1  13   8 68.7777 122.130  12
  -1  13  -8 256.560 132.118   7
  -1  13  -9 1728.78 206.758   7
   1  13   9 1363.92 183.218  12
   1  13  10 8846.06 391.701  12
  -1  14  10 2050.19 191.036  12
  -1  14   9 4654.54 321.209  12
  -1  14   8 1812.75 230.969  12
  -1  14   7 9294.52 516.793  12
  -1  14   6 2966.83 324.883  12
  -1  14   5 6858.75 490.369  12
  -1  14   4 9420.90 586.107  12
   1  14  -3 4029.26 424.486  12
  -1  14   3 4450.17 427.287  12
   1  14  -2 3032.60 350.583  12
  -1  14   2 3152.42 373.319  12
  -1  14   1 783.136 234.011  12
   1  14  -1 649.426 184.710  12
   1  14   0 626.207 200.135  12
   1  14   0 1006.21 214.670  13
  -1  14   0 557.017 218.749  12
   1  14   1 1972.35 280.186  12
   1  14   1 2398.51 292.358  13
  -1  14  -1 2181.61 316.382  12
   1  14   2 4138.63 360.786  13
  -1  14  -2 4205.70 443.730  12
   1  14   2 4329.30 399.064  12
   1  14   3 2202.40 271.504  13
   1  14   3 2120.75 278.530  12
  -1  14  -3 1754.72 301.551  12
   1  14   4 3319.85 313.219  13
   1  14   4 3575.84 351.233  12
  -1  14  -4 3432.22 397.747  12
   1  14   5 657.764 158.768  13
   1  14   5 416.712 150.903  12
   1  14   6 10241.9 480.754  13
   1  14   6 9597.59 515.047  12
   1  14   7 3979.04 317.462  12
   1  14   7 3338.38 252.637  13
   1  14   8 1796.40 203.305  12
   1  14   9 687.986 123.347  12
  -1  15   9 5706.08 290.122  12
  -1  15   8 2982.61 244.797  12
  -1  15   7 1602.73 202.387  12
  -1  15   6 4435.86 347.685  12
  -1  15   5 916.086 198.129  12
  -1  15   4 1354.25 244.911  12
   1  15  -3 1825.23 266.198  12
  -1  15   3 1829.64 275.993  12
  -1  15   2 8644.41 551.498  12
   1  15  -2 8970.19 551.197  12
   1  15  -1 3416.71 349.342  12
  -1  15   1 2975.70 350.443  12
  -1  15   0 648.320 224.816  12
   1  15   0 543.122 168.919  12
   1  15   1 13846.2 613.353  13
   1  15   1 13423.9 654.815  12
  -1  15  -1 13191.1 684.770  12
   1  15   2 7667.59 490.690  12
  -1  15  -2 7424.02 533.926  12
   1  15   2 7330.23 443.409  13
   1  15   3 5193.50 365.015  13
   1  15   3 4405.86 357.126  12
  -1  15  -3 5158.95 446.210  12
   1  15   4 165.506 106.212  13
   1  15   4 150.284 108.883  12
   1  15   5 870.560 160.417  12
   1  15   5 1206.84 166.982  13
   1  15   6 2250.07 198.032  13
   1  15   6 2080.16 221.018  12
   1  15   7 161.609 96.2170  12
   1  15   8 4954.65 261.631  12
  -1  16   7 49.8598 74.1092  12
  -1  16   6 816.245 141.036  12
  -1  16   5 1375.11 194.743  12
  -1  16   4 1200.27 192.364  12
  -1  16   3 7850.49 460.637  12
  -1  16   2 1085.25 212.906  12
  -1  16   1 5129.79 401.483  12
   1  16  -1 4520.50 353.875  12
  -1  16   0 317.740 139.109  12
   1  16   0 495.265 149.917  12
   1  16   1 1984.76 239.573  12
  -1  16  -1 2504.49 283.701  12
  -1  16  -2 2621.39 298.306  12
   1  16   2 2658.90 263.899  12
   1  16   3 8896.85 452.223  12
   1  16   4 2039.19 212.980  12
   1  16   5 6.82490 74.7521  12
   1  16   6 2940.28 208.591  12
  -1  17   5 178.112 84.9260  12
  -1  17   4 3782.23 255.532  12
  -1  17   3 905.500 154.355  12
  -1  17   2 906.820 155.909  12
  -1  17   1 3644.37 288.312  12
   1  17   0 4801.33 298.845  12
  -1  17   0 5204.53 343.036  12
  -1  17  -1 1427.25 196.798  12
   1  17   1 1018.95 148.590  12
   1  17   2 2927.73 222.383  12
   1  17   3 1284.13 145.720  12
   2 -10 -12 2526.34 216.483  11
   2  -9 -14 182.767 74.4123  11
   2  -9 -13 5362.31 319.434  11
  -2  -9 -11 210.432 104.446  11
  -2  -9 -12 5300.04 312.253  11
   2  -8 -14 2154.76 211.513  11
   2  -8 -13 2216.98 248.561  11
   2  -8   2 6600.37 738.515  14
   2  -8   3 2293.16 444.665  14
  -2  -8  -9 2595.92 304.256  11
  -2  -8 -10 7317.38 475.123  11
  -2  -8 -11 10080.5 534.957  11
  -2  -8 -12 3000.36 282.044  11
  -2  -8 -13 5937.58 342.514  11
   2  -7 -15 8400.39 365.415  11
   2  -7 -14 367.926 143.449  11
   2  -7   3 22640.0 1296.81  14
   2  -7   4 5137.94 615.902  14
  -2  -7  -7 21433.3 781.645  11
  -2  -7  -8 27618.2 927.396  11
  -2  -7  -9 4470.26 398.225  11
  -2  -7 -10 1838.98 274.499  11
  -2  -7 -11 4307.05 387.714  11
  -2  -7 -12 5796.31 413.377  11
  -2  -7 -13 3300.28 294.367  11
  -2  -7 -14 4871.21 294.561  11
   2  -6 -16 1104.53 120.552  11
   2  -6 -15 500.658 130.126  11
   2  -6 -14 7488.22 445.880  11
   2  -6   3 25074.2 1314.72  14
   2  -6   4 7076.99 714.113  14
   2  -6   5 110032. 2908.54  14
   2  -6   6 16125.7 1118.25  14
  -2  -6  -8 10930.6 581.657  11
  -2  -6  -9 21296.0 859.846  11
  -2  -6 -10 20331.2 847.424  11
  -2  -6 -11 6124.78 467.617  11
  -2  -6 -12 14657.0 692.676  11
  -2  -6 -13 2361.60 275.570  11
  -2  -6 -14 3329.39 277.428  11
  -2  -6 -15 6252.25 297.256  11
   2  -5 -16 200.286 82.7363  11
   2  -5 -15 887.300 170.970  11
   2  -5 -11 2211.05 244.344   9
   2  -5   3 110584. 2696.53  14
   2  -5   4 81717.9 2348.17  14
   2  -5   5 18108.1 1123.80  14
   2  -5   6 9389.29 841.083  14
   2  -5   7 85500.0 2664.59  14
  -2  -5  -8 11527.7 598.517  11
  -2  -5  -9 23188.4 893.796  11
  -2  -5 -10 32811.4 1097.31  11
  -2  -5 -11 12618.9 687.953  11
  -2  -5 -12 11491.0 637.871  11
  -2  -5 -13 4424.32 385.263  11
  -2  -5 -14 1994.22 240.761  11
  -2  -5 -15 2393.86 211.803  11
   2  -4 -16 2293.10 205.281  11
   2  -4 -15 2731.62 273.534  11
   2  -4 -12 3916.86 330.472   9
   2  -4 -11 55961.9 1239.92   9
   2  -4 -10 32401.6 892.404   9
   2  -4   2 41602.7 1476.30  14
   2  -4   3 88125.5 2283.54  14
   2  -4   4 34661.9 1451.63  14
   2  -4   5 3087.26 480.690  14
   2  -4   6 7585.52 755.027  14
   2  -4   7 3073.53 514.379  14
  -2  -4  -8 49496.4 1252.96  11
   2  -4   8 47591.1 2053.70  14
  -2  -4  -9 26362.7 939.157  11
  -2  -4 -10 4173.14 411.241  11
  -2  -4 -11 667.740 206.916  11
  -2  -4 -12 935.326 250.569  11
  -2  -4 -13 2830.66 338.205  11
  -2  -4 -14 959.074 218.809  11
  -2  -4 -15 204.353 117.169  11
  -2  -4 -15 383.799 97.0859   4
   2  -3 -16 5804.33 327.729  11
   2  -3 -15 16863.8 652.594  11
   2  -3 -13 1853.01 243.907   9
   2  -3 -12 29887.2 916.973   9
   2  -3 -11 5694.14 396.487   9
   2  -3 -10 21349.9 736.631   9
  -2  -3   5 89604.7 1603.94   1
  -2  -3   4 3305.20 257.203   1
   2  -3   2 23637.1 1063.51  14
   2  -3   3 30893.0 1262.70  14
   2  -3   4 48467.6 1669.36  14
   2  -3   5 26365.4 1289.03  14
   2  -3   6 22501.7 1254.05  14
   2  -3   7 1345.05 341.152  14
   2  -3   8 897.690 305.342  14
   2  -3   9 1983.50 463.882  14
  -2  -3  -9 2397.51 298.035  11
  -2  -3 -10 16610.7 769.915  11
  -2  -3 -11 9702.32 605.513  11
  -2  -3 -12 6307.90 498.203  11
  -2  -3 -13 3228.77 357.979  11
  -2  -3 -14 2651.36 298.014  11
  -2  -3 -15 1350.70 192.234  11
   2  -2 -16 1902.02 197.642  11
   2  -2 -15 2048.72 251.046  11
   2  -2 -14 18521.0 682.127   9
   2  -2 -13 12787.5 599.513   9
   2  -2 -12 5753.41 416.847   9
   2  -2 -11 30954.5 937.984   9
   2  -2 -10 10281.4 517.628   9
  -2  -2   7 14241.7 845.536   1
  -2  -2   6 48581.3 1436.41   1
  -2  -2   5 93497.5 1873.80   1
  -2  -2   4 47840.3 1180.37   1
  -2  -2   3 9475.77 473.222   1
  -2  -2   2 67528.9 1275.20   1
   2  -2   2 27807.5 1108.80  14
   2  -2   3 2407.71 387.398  14
   2  -2   4 3202.49 438.116  14
   2  -2   5 122066. 2814.91  14
   2  -2   6 17805.4 1104.22  14
   2  -2   7 11378.0 941.146  14
   2  -2   8 10329.4 965.420  14
   2  -2   9 3764.38 651.259  14
  -2  -2  -9 5157.98 409.139  11
   2  -2  10 2367.40 578.695  14
  -2  -2 -10 1193.58 244.580  11
  -2  -2 -11 5801.45 476.119  11
  -2  -2 -12 1005.64 258.879  11
  -2  -2 -13 310.401 182.427  11
  -2  -2 -14 2984.76 325.998  11
  -2  -2 -15 4610.70 325.019  11
  -2  -2 -16 62.6577 63.0574   4
   2  -1 -16 125.981 94.8405  11
   2  -1 -15 7467.50 434.830  11
   2  -1 -14 2237.46 269.575   9
   2  -1 -13 14494.3 649.511   9
   2  -1 -12 8370.74 500.437   9
   2  -1 -11 7040.59 451.400   9
   2  -1 -10 41272.0 1051.14   9
  -2  -1   9 41897.1 1860.24   1
  -2  -1   8 40476.0 1715.19   1
  -2  -1   7 21896.4 1156.55   1
  -2  -1   6 71852.7 1932.95   1
  -2  -1   5 8523.91 588.528   1
  -2  -1   4 42004.3 1209.07   1
  -2  -1   3 81.9629 123.836   1
  -2  -1   2 18260.2 680.942   1
  -2  -1   1 119838. 1877.27   1
   2  -1   1 284035. 3746.24  14
   2  -1   2 20334.1 906.600  14
   2  -1   3 20794.5 984.662  14
   2  -1   4 41310.2 1479.62  14
  -2  -1  -4 38967.8 736.375   3
   2  -1   5 56175.3 1855.15  14
   2  -1   6 42923.9 1725.13  14
   2  -1   7 1925.47 424.392  14
   2  -1   8 21148.3 1382.35  14
   2  -1   9 378.506 334.770  14
  -2  -1  -9 33.8805 124.783  11
   2  -1  10 44351.6 2203.81  14
  -2  -1 -10 44895.6 1267.38  11
  -2  -1 -11 402.370 188.347  11
  -2  -1 -12 5363.74 458.820  11
  -2  -1 -13 6611.00 494.016  11
  -2  -1 -14 4216.33 369.646  11
  -2  -1 -15 1885.28 217.936  11
  -2  -1 -16 2217.77 179.746   4
   2   0 -16 944.225 138.801  11
   2   0 -15 299.197 132.003  11
   2   0 -14 2377.42 293.579   9
   2   0 -13 2962.05 316.886   9
   2   0 -12 1733.31 272.153   9
   2   0 -11 10455.3 542.484   9
   2   0 -10 5009.52 368.802   8
   2   0 -10 4811.67 360.303   9
  -2   0  10 4214.43 678.640   1
  -2   0   9 2119.73 494.759   1
  -2   0   8 40720.7 1845.52   1
  -2   0   7 16093.6 1060.77   1
  -2   0   6 17570.6 1013.79   1
  -2   0   5 24019.5 1065.83   1
  -2   0   4 29104.5 1056.81   1
  -2   0   3 17337.0 765.387   1
  -2   0   2 3237.70 318.550   1
  -2   0   1 516979. 5242.24   1
   2   0   1 38743.5 1144.09  14
   2   0   2-229.255 230.223  14
  -2   0  -3 40811.9 968.904   3
   2   0   3 41696.3 1369.15  14
   2   0   4 204.138 271.674  14
   2   0   5 298.472 280.170  14
   2   0   6 134.076 262.104  14
   2   0   7 11110.1 951.884  14
   2   0   8 7769.78 866.460  14
   2   0   9 28905.1 1742.99  14
  -2   0  -9 30363.9 964.471  11
   2   0  10 2913.69 617.013  14
  -2   0 -10 2499.19 313.398  11
  -2   0 -11 30572.3 1045.55  11
  -2   0 -12 2208.63 304.744  11
  -2   0 -13 3212.49 340.459  11
  -2   0 -14 5242.14 400.820  11
  -2   0 -15 839.975 154.241  11
  -2   0 -16-91.9335 74.2410   4
   2   1 -15 6457.08 390.835   9
   2   1 -15 5979.57 361.981  11
   2   1 -14 2122.15 272.321   9
   2   1 -14 2293.03 261.708  11
   2   1 -13 15095.6 676.018   9
   2   1 -12 7349.14 476.818   9
   2   1 -11 9155.71 523.186   8
  -2   1  11 8043.43 1020.22   1
   2   1 -11 8997.46 505.421   9
   2   1 -10 39873.6 1049.39   9
  -2   1  10 39408.2 2148.45   1
   2   1 -10 40530.5 1054.35   8
  -2   1   9 41976.5 2115.31   1
  -2   1   8 42022.3 1960.08   1
  -2   1   7 20356.8 1255.12   1
  -2   1   6 73958.5 2225.14   1
  -2   1   5 4595.07 520.230   1
  -2   1   4 41283.3 1361.53   1
  -2   1   3 205.460 183.919   1
  -2   1   2 14628.9 704.579   1
  -2   1   1 121904. 2037.52   1
  -2   1   0 348432. 4008.64   1
   2   1   0 345839. 3878.47  14
   2   1   1 291669. 3624.80  14
  -2   1  -2 20870.0 781.636   3
   2   1   2 22281.6 906.999  14
   2   1   3 26925.7 1088.24  14
  -2   1  -3 23995.5 908.875   3
   2   1   4 41358.3 1474.63  14
   2   1   5 54085.0 1825.32  14
   2   1   6 46528.9 1802.24  14
   2   1   7 1528.23 404.091  14
   2   1   8 22180.8 1447.37  14
   2   1   9 251.796 319.453  14
  -2   1  -9 130.310 136.058  11
   2   1  10 46266.6 2292.84  14
  -2   1 -10 44584.2 1233.41  11
  -2   1 -11 102.502 159.544  11
  -2   1 -12 6543.57 484.065  11
  -2   1 -13 6646.52 477.426  11
  -2   1 -14 3535.27 320.453  11
  -2   1 -15 1608.18 192.872  11
  -2   1 -16 2051.17 178.589   4
   2   2 -15 3289.15 286.182   9
   2   2 -14 21281.1 766.556   9
   2   2 -14 19584.9 694.154  11
   2   2 -13 15060.9 675.662   9
   2   2 -12 7046.25 473.931   9
   2   2 -11 32948.8 984.917   9
  -2   2  11 30745.8 2022.79   1
   2   2 -11 31487.7 968.316   8
  -2   2  10 10146.3 1144.20   1
   2   2 -10 11363.0 555.070   9
   2   2 -10 10766.7 544.243   8
  -2   2   9 8014.86 962.767   1
  -2   2   8 60945.4 2456.85   1
  -2   2   7 12634.2 1044.50   1
  -2   2   6 40407.0 1703.14   1
  -2   2   5 93623.8 2436.81   1
  -2   2   4 47842.5 1554.83   1
  -2   2   3 11266.0 695.600   1
  -2   2   2 68951.0 1651.85   1
  -2   2   2 68083.2 1143.35   2
   2   2  -2 68129.9 1074.98  14
  -2   2   1 618.391 213.870   1
   2   2  -1 362.758 110.381  14
   2   2   0 38284.1 960.879  14
  -2   2   0 38117.3 1122.31   1
   2   2   1 109882. 1936.76  14
  -2   2  -1 106279. 2065.76   3
   2   2   2 22755.1 915.210  14
  -2   2  -2 23098.5 947.199   3
  -2   2  -3 2862.29 376.127   3
   2   2   3 3022.74 402.647  14
   2   2   4 3219.38 462.005  14
   2   2   5 124265. 2853.43  14
   2   2   6 14448.9 1028.61  14
   2   2   7 11139.5 1004.79  14
   2   2   8 12279.0 1097.40  14
   2   2   9 4727.63 743.290  14
  -2   2  -9 5108.04 386.075  11
  -2   2 -10 1054.04 212.254  11
   2   2  10 916.085 430.158  14
  -2   2 -11 5194.09 426.931  11
  -2   2 -12 198.548 144.946  11
  -2   2 -13 580.057 181.578  11
  -2   2 -14 2896.12 277.897  11
  -2   2 -16 74.8725 71.1510   4
   2   3 -15 16908.7 600.183   9
   2   3 -14 12998.8 585.214   9
   2   3 -13 2354.52 297.162   9
   2   3 -12 29579.0 962.591   9
   2   3 -12 31082.1 977.344   8
  -2   3  11 4427.21 800.778   1
   2   3 -11 4932.30 386.839   8
   2   3 -11 4427.23 375.860   9
   2   3 -10 24144.1 811.366   9
  -2   3  10 22268.8 1716.33   1
   2   3 -10 22901.2 811.373   8
   2   3  -9 12234.3 561.537   8
  -2   3   9 11460.8 1147.41   1
  -2   3   8 19701.1 1446.90   1
  -2   3   7 3124.44 549.231   1
  -2   3   6 20609.4 1262.12   1
  -2   3   5 85229.8 2413.84   1
  -2   3   4 4427.99 517.982   1
  -2   3   3 7921.30 622.819   1
  -2   3   2 33234.1 915.993   2
  -2   3   2 33547.7 1179.90   1
   2   3  -1 10299.5 372.943  14
  -2   3   1 9835.51 620.368   1
  -2   3   0 21423.7 865.041   1
   2   3   0 20528.3 673.079  14
   2   3   1 81801.3 1633.94  14
  -2   3  -1 86338.6 1790.89   1
  -2   3  -1 88242.4 2052.19   3
  -2   3  -2 21358.7 1018.82   3
   2   3   2 20265.1 876.757  14
   2   3   3 34365.0 1246.08  14
  -2   3  -3 35547.8 1363.72   3
   2   3   4 48133.0 1632.67  14
   2   3   5 30470.6 1409.99  14
   2   3   6 22426.9 1314.54  14
   2   3   7 1654.05 458.377  14
   2   3   8 547.066 343.001  14
   2   3   9 1439.50 436.931  14
  -2   3  -9 2494.72 266.041  11
   2   3  10 13704.7 1297.00  14
  -2   3 -10 13902.5 662.933  11
  -2   3 -11 9940.92 568.253  11
  -2   3 -12 7568.56 488.738  11
  -2   3 -13 3827.03 330.942  11
  -2   3 -15 975.528 174.339   4
  -2   3 -16-30.9657 61.5607   4
   2   4 -15 2124.56 219.262   9
   2   4 -14 419.422 154.256   9
   2   4 -13 1156.79 226.538   9
   2   4 -12 4217.97 377.662   8
   2   4 -12 3946.49 362.669   9
   2   4 -11 54836.5 1322.82   8
   2   4 -11 54920.2 1313.14   9
   2   4 -10 30992.6 942.223   9
  -2   4  10 32052.4 2091.87   1
   2   4 -10 29408.4 937.051   8
  -2   4   9 25745.2 1784.76   1
   2   4  -9 26135.2 838.063   8
  -2   4   8 6096.83 848.668   1
  -2   4   7 37405.3 1906.15   1
  -2   4   6 337.364 253.437   1
  -2   4   5 90100.0 2588.78   1
  -2   4   4 76206.1 2204.35   1
  -2   4   3 208679. 3585.43   1
  -2   4   2 94821.0 1860.15   2
  -2   4   2 98162.6 2229.91   1
  -2   4   1 42783.5 1246.30   2
  -2   4   1 44074.1 1369.88   1
   2   4  -1 39979.5 716.624  14
   2   4   0 47925.6 1066.94  14
  -2   4   0 47161.8 1619.29   3
   2   4   1 134374. 2247.91  14
  -2   4  -1 139260. 2463.97   1
  -2   4  -2 43460.9 1596.65   3
   2   4   2 39433.5 1279.86  14
  -2   4  -3 103561. 2575.83   3
   2   4   3 95645.3 2238.06  14
   2   4   4 41856.6 1563.09  14
   2   4   5 4417.72 595.413  14
   2   4   6 7230.58 761.598  14
   2   4   7 3360.23 594.438  14
   2   4   8 48757.9 2230.07  14
   2   4   9 23615.6 1647.90  14
   2   4  10 4922.67 821.679  14
  -2   4 -15 478.622 118.515   4
   2   5 -15 1318.29 163.091   9
   2   5 -14 244.096 129.056   9
   2   5 -13 3557.79 328.485   9
   2   5 -12 7876.29 481.480   9
   2   5 -12 8056.05 494.200   8
   2   5 -11 1448.03 228.033   9
   2   5 -11 1447.78 241.096   8
  -2   5  10 112059. 4032.59   1
   2   5 -10 109089. 1930.14   8
   2   5 -10 111192. 1898.61   9
   2   5  -9 76959.8 1544.29   8
  -2   5   9 76594.5 3185.07   1
  -2   5   8 3102.25 639.304   1
  -2   5   7 825.833 372.370   1
  -2   5   6 2223.27 481.808   1
  -2   5   5 21592.7 1309.79   1
  -2   5   4 15328.3 1030.22   1
  -2   5   3 28174.3 1287.58   1
  -2   5   2 84794.7 1955.26   2
  -2   5   2 85261.3 2170.63   1
  -2   5   1 108421. 2288.37   2
  -2   5   1 105981. 2336.74   1
  -2   5   0 168211. 2924.54   1
   2   5   0 171958. 2301.62  14
  -2   5   0 163825. 3005.36   2
  -2   5   0 174996. 3494.74   3
  -2   5  -1 76674.9 1822.04   1
  -2   5  -1 79154.7 2318.08   3
   2   5   1 77005.7 1635.62  14
  -2   5  -2 20757.5 1206.05   3
   2   5   2 21296.0 943.231  14
  -2   5  -3 104977. 2833.24   3
   2   5   3 106132. 2403.30  14
   2   5   4 88551.3 2357.45  14
   2   5   5 20813.9 1212.32  14
   2   5   6 7215.81 775.025  14
   2   5   7 79820.7 2763.07  14
   2   5   8 12463.8 1153.85  14
   2   5   9 24032.1 1713.45  14
  -2   5 -14 2084.34 227.004   4
  -2   5 -15 2012.37 175.208   4
  -2   6  16 636.176 96.1524  12
   2   6 -14 7429.47 381.991   9
   2   6 -13 1279.06 193.029   9
   2   6 -12 901.182 204.549   8
   2   6 -12 745.350 167.667   9
   2   6 -11 744.897 195.035   9
   2   6 -11 567.908 173.917   8
   2   6 -10 4412.15 353.515   9
   2   6 -10 4725.36 388.756   8
  -2   6  10 4069.56 824.650   1
  -2   6   9 19984.0 1646.35   1
   2   6  -9 21319.2 786.610   8
   2   6  -8 21512.2 762.669   8
  -2   6   8 20663.2 1594.41   1
  -2   6   7 8600.71 984.733   1
  -2   6   6 19191.3 1375.81   1
  -2   6   5 12606.8 1044.03   1
  -2   6   4 56663.3 2068.65   1
  -2   6   3 82378.5 2376.69   1
  -2   6   2 6474.00 588.234   2
  -2   6   2 6768.45 647.315   1
  -2   6   1 14641.5 898.973   2
  -2   6   1 13712.8 850.727   1
  -2   6   0 24925.1 1098.87   1
  -2   6   0 23903.0 1191.19   2
  -2   6   0 25622.0 1390.89   3
   2   6   1 30169.3 1001.52   3
  -2   6  -1 29277.0 1374.27   2
  -2   6  -1 31508.4 1576.27   3
  -2   6  -1 29894.5 1167.06   1
  -2   6  -2 67246.1 2159.85   2
  -2   6  -2 67434.1 2367.59   3
   2   6   2 67572.6 1786.76  14
   2   6   3 25754.5 1192.44  14
  -2   6  -3 23604.9 1414.37   3
  -2   6  -4 8018.72 874.927   3
   2   6   4 8690.93 753.969  14
  -2   6  -5 108177. 3323.18   3
   2   6   5 110952. 2960.77  14
   2   6   6 14893.7 1149.77  14
   2   6   7 57726.6 2438.88  14
   2   6   8 12752.7 1220.99  14
  -2   6  -9 23261.0 1777.70   3
  -2   6 -13 2171.99 244.518   4
  -2   6 -14 2855.42 234.368   4
  -2   6 -15 6939.32 285.559   7
  -2   7  15 8125.04 365.785  12
   2   7 -14 373.632 110.592   9
   2   7 -13 748.087 147.228   9
   2   7 -12 806.946 180.810   8
   2   7 -12 960.877 174.355   9
   2   7 -11 1567.19 220.724   9
   2   7 -11 1140.84 206.427   8
   2   7 -10 6651.46 430.270   9
   2   7 -10 6785.36 455.980   8
   2   7  -9 804.603 186.857   8
  -2   7   9 791.195 362.301   1
  -2   7   8 13475.9 1315.32   1
   2   7  -8 13972.0 632.092   8
   2   7  -7 36441.5 996.313   8
  -2   7   7 32279.8 1947.30   1
  -2   7   6 4286.51 705.267   1
  -2   7   5 36143.1 1833.54   1
  -2   7   4 21921.8 1350.76   1
  -2   7   3 583.369 279.259   1
  -2   7   2 58500.1 2004.19   1
  -2   7   1 43375.5 1677.53   2
  -2   7   1 39396.8 1530.81   1
  -2   7   0 31211.9 1464.96   2
  -2   7   0 32266.2 1329.83   1
  -2   7   0 31424.9 1649.74   3
  -2   7  -1 1354.17 447.706   3
  -2   7  -1 1191.61 257.060   1
  -2   7  -1 925.207 326.363   2
  -2   7  -2 18236.0 1190.35   2
  -2   7  -2 17445.1 1275.98   3
  -2   7  -3 25062.6 1439.12   2
  -2   7  -3 22931.6 1511.57   3
  -2   7  -4 7622.82 929.840   3
  -2   7  -4 8061.50 859.491   2
  -2   7  -5 3630.30 677.846   3
  -2   7  -5 3153.55 602.970   2
  -2   7  -6 29113.1 1902.71   3
  -2   7  -6 31487.1 1845.85   2
  -2   7  -7 19835.4 1616.50   3
  -2   7  -7 21125.4 1576.17   2
  -2   7  -8 28359.8 2004.20   3
  -2   7  -8 32620.2 1999.40   2
  -2   7  -9 5243.11 1014.68   3
  -2   7  -9 2429.73 598.863   2
  -2   7 -11 4462.03 364.004   4
  -2   7 -12 6554.59 410.411   4
  -2   7 -13 2433.96 228.505   4
  -2   7 -14 5738.81 306.571   7
   2   7  14 4861.20 266.628  12
  -2   8  15 1358.83 140.859  12
  -2   8  14 2615.35 239.930  12
   2   8 -13 2329.24 202.307   9
   2   8 -12 4196.50 301.082   9
   2   8 -12 4637.62 339.027   8
   2   8 -11 54.4522 120.313   8
   2   8 -11 144.680 106.896   9
   2   8 -10 26381.0 817.488   9
   2   8 -10 25373.8 868.891   8
   2   8  -9 5759.68 418.172   8
   2   8  -9 5609.11 373.285   9
   2   8  -8 7262.31 466.546   8
  -2   8   8 8466.08 1079.41   1
  -2   8   7 14452.5 1340.12   1
   2   8  -7 15345.7 655.555   8
  -2   8   6 24882.0 1678.75   1
   2   8  -6 26340.2 844.086   8
  -2   8   5 20148.8 1441.05   1
  -2   8   4 7479.51 823.133   1
  -2   8   3 28391.7 1535.70   1
  -2   8   2 64111.3 2193.31   1
  -2   8   1 19037.6 1199.33   2
  -2   8   1 18997.8 1110.01   1
   2   8   0 20065.4 1096.81   3
  -2   8   0 21456.4 1115.16   1
  -2   8   0 19272.7 1236.18   2
  -2   8  -1 123080. 3278.67   2
  -2   8  -1 117041. 3520.58   3
  -2   8  -2 5480.77 805.969   3
  -2   8  -2 6192.65 773.814   2
  -2   8  -3 4414.36 762.769   3
  -2   8  -3 3789.91 607.394   2
  -2   8  -4 1019.39 437.218   3
  -2   8  -4 1659.81 454.040   2
  -2   8  -5 22269.1 1707.54   3
  -2   8  -5 24805.6 1654.29   2
  -2   8  -5 24273.5 897.501  12
  -2   8  -6 5237.19 848.865   3
  -2   8  -6 4864.18 764.084   2
  -2   8  -7 18337.7 1506.32   2
   2   8   7 20481.7 1561.43   1
  -2   8  -7 18088.4 1616.10   3
  -2   8  -8 48210.0 2704.01   3
  -2   8  -8 47470.0 2461.92   2
   2   8   8 46871.7 2487.63   1
   2   8  13 6109.68 329.085  12
  -2   8 -13 6532.71 363.414   7
  -2   8 -14 3202.36 207.194   7
  -2   9  14 259.209 102.207  12
  -2   9  13 5730.82 369.078  12
  -2   9  12 1603.73 234.501  12
   2   9 -11 9193.51 477.415   8
   2   9 -10 15914.0 659.834   8
   2   9  -9 30245.5 942.623   8
   2   9  -8 9219.09 524.310   8
  -2   9   7 530.565 298.665   1
   2   9  -7 749.897 175.098   8
  -2   9   6 21795.2 1640.16   1
  -2   9   6 21012.4 828.401  12
   2   9  -6 20829.5 768.288   8
   2   9  -5 5008.91 375.585   8
  -2   9   5 5601.17 808.946   1
  -2   9   5 5586.60 410.819  12
  -2   9   4 8567.46 938.988   1
   2   9  -4 8596.94 493.508  13
  -2   9   4 8764.52 498.517  12
  -2   9   3 4978.55 691.562   1
  -2   9   2 14696.0 1071.51   1
   2   9  -1 4349.31 582.837   3
  -2   9   0 87999.0 2885.90   2
  -2   9  -1 21884.4 1460.56   2
  -2   9  -1 21103.0 1580.03   3
  -2   9  -2 4073.49 727.179   3
  -2   9  -2 4257.48 682.371   2
  -2   9  -3 6639.25 929.800   3
  -2   9  -3 8037.09 504.176  12
  -2   9  -3 8204.47 467.502   7
  -2   9  -3 8908.12 984.211   2
  -2   9  -4 606.149 348.232   2
  -2   9  -4 1033.19 224.654  12
  -2   9  -4 697.742 175.837   7
  -2   9  -4 419.989 325.299   3
  -2   9  -5 13166.2 1281.25   2
   2   9   5 13428.9 610.025  12
  -2   9  -5 13167.4 697.096  12
  -2   9  -5 12488.2 1343.41   3
   2   9   5 12469.0 1113.60   1
  -2   9  -5 13357.9 627.352   7
  -2   9  -6 26074.7 1994.58   3
  -2   9  -6 27189.5 1868.14   2
  -2   9  -6 26568.1 903.980   7
   2   9   6 27219.8 898.217  12
   2   9   6 27052.9 1729.13   1
  -2   9  -7 4557.14 814.058   3
  -2   9  -7 4380.57 393.602   7
   2   9   7 5190.23 411.328  12
  -2   9  -7 5303.68 855.460   2
   2   9   7 3584.49 685.143   1
  -2   9  -8 8594.58 541.164   7
  -2   9  -9 3779.67 375.633   7
  -2   9 -10 9703.39 552.894   7
   2   9  10 9567.33 526.378  12
  -2   9 -11 379.485 178.272   7
   2   9  11 441.460 135.086  12
   2   9  12 5065.49 323.810  12
  -2   9 -12 5386.25 351.088   7
   2   9  13 1232.58 133.708  12
  -2   9 -13 1732.73 175.069   7
  -2  10  14 2136.07 168.486  12
  -2  10  13 1879.41 202.416  12
  -2  10  12 2610.66 270.378  12
   2  10 -11 2412.58 226.007   8
  -2  10  11 2641.14 297.854  12
  -2  10  10 1243.56 242.542  12
   2  10 -10 1283.24 197.479   8
   2  10  -9 14046.3 615.198   8
  -2  10   9 14474.0 714.049  12
   2  10  -8 21559.2 778.760   8
  -2  10   8 22677.8 897.105  12
   2  10  -7 11345.7 568.178   8
  -2  10   7 11316.1 635.256  12
  -2  10   6 7682.97 1004.89   1
  -2  10   6 7637.48 519.991  12
   2  10  -6 7933.44 478.253   8
  -2  10   5 39408.6 1170.48  12
   2  10  -5 39943.2 1085.96   8
  -2  10   5 39416.2 2167.20   1
  -2  10   4 27762.8 1727.77   1
   2  10  -4 29239.7 913.623   8
   2  10  -4 27367.4 955.287  12
  -2  10   4 27084.1 946.268  12
   2  10  -4 27101.7 931.156  13
  -2  10   3 30434.5 994.373  12
   2  10  -3 32371.6 1003.52  13
   2  10  -3 29844.1 974.199  12
   2  10  -3 31322.9 938.011   8
   2  10  -2 107474. 3366.59   3
   2  10  -2 109143. 1951.13  13
   2  10  -2 106357. 1914.45  12
  -2  10   2 109587. 1966.29  12
   2  10  -1 5031.55 395.858  13
  -2  10   1 4919.16 402.891  12
   2  10   0 765.085 169.426  13
  -2  10   0 713.847 193.339  12
  -2  10   0 884.107 188.103   7
   2  10   1 45645.3 1236.14  13
  -2  10  -1 44973.6 2230.29   2
  -2  10  -1 45454.9 1149.25   7
  -2  10  -1 46080.6 1250.16  12
  -2  10  -2 14340.5 1309.06   2
  -2  10  -2 14238.2 697.538  12
   2  10   2 14754.4 639.111  12
  -2  10  -2 14770.5 655.392   7
  -2  10  -2 13772.5 1374.56   3
  -2  10  -3 5551.78 939.440   3
  -2  10  -3 5301.61 448.076  12
  -2  10  -3 4820.55 387.308   7
  -2  10  -3 4297.21 750.585   2
   2  10   3 4849.85 378.602  12
  -2  10  -4 356.543 390.134   3
  -2  10  -4 718.102 375.683   2
  -2  10  -4 930.213 247.860  12
  -2  10  -4 597.289 188.897   7
   2  10   4 657.068 171.324  12
  -2  10  -5 79475.9 3224.44   2
  -2  10  -5 73604.9 1764.29  12
  -2  10  -5 73213.9 1593.25   7
   2  10   5 75444.0 1573.17  12
  -2  10  -5 74283.3 3418.93   3
  -2  10  -6 10227.3 1191.77   2
  -2  10  -6 9768.58 574.609   7
   2  10   6 10772.3 570.275  12
  -2  10  -7 2174.05 286.524   7
   2  10   7 1846.83 250.761  12
  -2  10  -8 13101.2 657.819   7
   2  10   8 13119.0 633.037  12
  -2  10  -9 4170.83 377.344   7
   2  10   9 3639.29 336.434  12
   2  10  10 7090.92 432.610  12
  -2  10 -10 8092.13 483.202   7
  -2  10 -11 1134.62 187.487   7
   2  10  11 1009.42 168.414  12
  -2  10 -12 2902.82 240.150   7
   2  10  12 2772.67 208.292  12
  -2  10 -13 497.971 93.1967   7
  -2  11  13 1637.90 162.150  12
  -2  11  12 4358.18 304.030  12
  -2  11  11 1602.96 222.498  12
  -2  11  10 3555.81 345.586  12
   2  11  -9 229.746 117.679   8
  -2  11   9 21.3591 153.515  12
   2  11  -8 575.211 158.761   8
  -2  11   8 206.396 155.927  12
  -2  11   7 24876.9 941.196  12
   2  11  -7 24697.7 809.685   8
   2  11  -6 11135.9 545.890   8
  -2  11   6 10382.5 617.634  12
   2  11  -5 39491.0 1068.14   8
  -2  11   5 39448.8 1195.89  12
   2  11  -4 6012.84 958.051   3
   2  11  -4 5146.55 384.750   8
  -2  11   4 5467.93 455.271  12
   2  11  -4 4611.48 421.145  12
   2  11  -3 16197.9 1416.02   3
   2  11  -3 16002.2 676.473   8
   2  11  -3 16139.1 745.600  12
  -2  11   3 17192.3 768.352  12
   2  11  -3 16035.9 738.729  13
   2  11  -2 28113.5 978.768  13
   2  11  -2 29211.9 981.292  12
  -2  11   2 28902.2 1005.71  12
   2  11  -1 10498.5 595.430  13
   2  11  -1 10932.5 584.491  12
  -2  11   1 10492.5 606.124  12
   2  11   0 23581.0 893.618  13
   2  11   0 22810.5 842.841  12
  -2  11   0 23546.2 908.861  12
   2  11   1 18887.5 761.519  12
  -2  11  -1 17780.4 802.525  12
   2  11   1 18788.7 802.636  13
  -2  11  -1 17903.0 743.291   7
  -2  11  -2 2199.72 532.476   2
   2  11   2 2541.01 290.624  12
  -2  11  -2 3269.95 341.899   7
  -2  11  -2 2656.12 329.221  12
   2  11   2 2748.85 332.563  13
  -2  11  -3 23493.6 1762.39   2
  -2  11  -3 21552.3 833.551   7
   2  11   3 22014.6 824.943  12
  -2  11  -3 19918.6 1751.77   3
  -2  11  -3 23447.1 956.943  12
  -2  11  -4 7120.87 1016.21   2
  -2  11  -4 6157.78 459.975   7
   2  11   4 6566.94 452.865  12
  -2  11  -4 7271.24 545.981  12
  -2  11  -5 15774.6 801.226  12
  -2  11  -5 16085.9 734.721   7
   2  11   5 16342.6 712.736  12
   2  11   6 5911.67 434.619  12
  -2  11  -6 4846.77 419.338   7
   2  11   7 10324.3 560.780  12
  -2  11  -7 10755.2 597.527   7
   2  11   8 402.388 139.715  12
  -2  11  -8 420.293 180.113   7
   2  11   9 14330.4 608.099  12
  -2  11  -9 14637.5 651.723   7
  -2  11 -10 1552.97 218.493   7
   2  11  10 1379.13 185.772  12
   2  11  11 4902.52 282.406  12
  -2  11 -11 5089.48 324.112   7
  -2  11 -12 5757.13 285.135   7
  -2  12  12 296.838 94.5445  12
  -2  12  11 3226.10 270.818  12
  -2  12  10 5709.77 391.063  12
  -2  12   9 2170.01 277.226  12
  -2  12   8 600.641 195.112  12
  -2  12   7 192.925 207.699  12
  -2  12   6 21146.3 879.276  12
  -2  12   5 13975.0 716.695  12
   2  12  -4 16091.9 773.435  12
  -2  12   4 16820.7 786.779  12
   2  12  -3 10948.9 619.351  13
   2  12  -3 10529.6 617.814  12
  -2  12   3 10632.7 636.997  12
   2  12  -2 10194.6 598.011  12
   2  12  -2 10985.5 610.518  13
  -2  12   2 10130.8 620.555  12
   2  12  -1 2846.62 338.284  13
   2  12  -1 2799.37 322.739  12
  -2  12   1 2598.48 341.960  12
  -2  12   0 13203.1 711.860  12
   2  12   0 13774.9 691.720  13
   2  12   0 12961.0 657.153  12
   2  12   1 8772.44 561.877  13
   2  12   1 7111.30 479.057  12
  -2  12  -1 7259.68 537.314  12
  -2  12  -2 14201.5 692.057   7
   2  12   2 13338.8 656.472  12
  -2  12  -2 13208.9 733.190  12
   2  12   2 13825.3 700.418  13
  -2  12  -3 230.312 176.545   7
   2  12   3 499.275 159.757  12
   2  12   3 502.026 207.156  13
  -2  12  -3 473.381 198.544  12
   2  12   4 24803.7 956.903  13
   2  12   4 25272.6 899.282  12
  -2  12  -4 25816.8 1038.73  12
  -2  12  -4 26685.5 947.509   7
  -2  12  -5 18634.8 786.813   7
   2  12   5 18206.0 759.435  12
   2  12   6 13012.9 622.734  12
  -2  12  -6 13011.2 655.531   7
   2  12   7 5324.50 390.525  12
  -2  12  -7 5920.04 446.263   7
   2  12   8 13667.9 585.900  12
  -2  12  -8 13549.7 626.775   7
   2  12   9 4366.68 308.052  12
  -2  12  -9 4916.74 349.823   7
   2  12  10 11301.7 433.548  12
   2  12  10 10619.2 446.425  13
  -2  12 -11 2763.39 209.393   7
  -2  13  11 2685.84 212.187  12
  -2  13  10 3538.16 278.674  12
  -2  13   9 7898.46 453.239  12
  -2  13   8 6406.35 443.454  12
  -2  13   7 2316.68 299.774  12
  -2  13   6 1504.59 265.821  12
  -2  13   5 1745.10 276.281  12
  -2  13   4 6677.85 508.864  12
   2  13  -3 27302.7 998.727  12
  -2  13   3 28519.3 1043.78  12
   2  13  -2 3900.96 380.239  12
  -2  13   2 3809.51 403.492  12
   2  13  -2 3855.41 386.176  13
  -2  13   1 17700.5 826.589  12
   2  13  -1 17034.7 767.630  12
   2  13  -1 17699.0 783.820  13
   2  13   0 12732.0 653.820  12
  -2  13   0 13150.3 713.712  12
   2  13   0 12465.8 663.783  13
   2  13   1 6390.46 478.140  13
  -2  13  -1 6044.40 509.861  12
   2  13   1 6251.41 460.706  12
  -2  13  -2 8666.25 594.404  12
   2  13   2 9173.97 545.710  12
   2  13   2 8976.83 564.985  13
  -2  13  -3 627.965 220.414  12
   2  13   3 686.568 199.588  13
   2  13   3 814.693 191.556  12
   2  13   4 2911.80 339.065  13
  -2  13  -4 3497.54 367.128   7
  -2  13  -4 3485.70 403.990  12
   2  13   4 3117.66 320.399  12
   2  13   5 1350.44 232.637  13
   2  13   5 1351.38 213.274  12
  -2  13  -5 1901.59 282.457   7
   2  13   6 2104.97 266.681  13
   2  13   6 2215.87 254.782  12
  -2  13  -6 2789.97 317.344   7
   2  13   7 9441.40 506.647  13
  -2  13  -7 9427.10 513.442   7
   2  13   7 8749.35 458.410  12
   2  13   8 1594.71 203.903  13
  -2  13  -8 1562.77 212.964   7
   2  13   8 1694.90 193.854  12
  -2  13  -9 4382.79 301.467   7
   2  13   9 4074.08 271.577  13
  -2  13 -10 440.662 104.924   7
  -2  14  10 11632.3 420.405  12
  -2  14   9 1212.37 167.383  12
  -2  14   8 1519.47 209.951  12
  -2  14   7 5395.55 392.875  12
  -2  14   6 4874.97 393.127  12
  -2  14   5 5649.16 445.702  12
  -2  14   4 2001.15 291.917  12
   2  14  -3 990.754 208.258  12
  -2  14   3 977.404 233.670  12
   2  14  -2 7351.68 490.532  12
  -2  14   2 8076.95 557.209  12
   2  14  -1 8081.83 530.693  13
   2  14  -1 7944.24 510.613  12
  -2  14   1 8450.15 574.356  12
   2  14   0 14620.4 692.069  13
  -2  14   0 13907.4 739.251  12
   2  14   0 13558.2 657.519  12
   2  14   1 13663.2 665.908  13
  -2  14  -1 13152.9 729.830  12
   2  14   1 13166.4 644.606  12
   2  14   2 33726.7 1039.44  13
  -2  14  -2 33573.6 1159.58  12
   2  14   2 33447.7 1018.03  12
   2  14   3 3687.11 349.370  13
  -2  14  -3 3977.12 419.236  12
   2  14   3 2998.52 296.919  12
   2  14   4 4554.86 354.438  12
   2  14   4 3841.67 348.176  13
   2  14   5 5902.43 386.147  12
   2  14   5 6021.01 408.860  13
   2  14   6 14357.8 586.606  13
   2  14   6 14238.0 557.642  12
   2  14   7 1713.77 200.776  13
   2  14   8 2727.14 209.074  13
  -2  15   9 201.908 72.8824  12
  -2  15   8 174.957 94.8657  12
  -2  15   7 2309.18 231.443  12
  -2  15   6 1626.67 222.480  12
  -2  15   5 8885.20 497.644  12
  -2  15   4 166.404 144.116  12
  -2  15   3 3643.04 349.664  12
   2  15  -2 14870.7 643.821  12
  -2  15   2 16004.7 733.146  12
   2  15  -1 4743.78 368.298  12
  -2  15   1 5613.55 458.842  12
   2  15   0 1751.66 229.438  13
   2  15   0 1465.73 222.423  12
  -2  15   0 1722.96 279.853  12
   2  15   1 5120.13 389.033  13
   2  15   1 3833.13 323.632  12
  -2  15  -1 4380.01 407.984  12
  -2  15  -2 4475.00 414.214  12
   2  15   2 4625.14 360.969  13
   2  15   2 4339.40 332.221  12
   2  15   3 10079.9 486.041  12
   2  15   3 10132.2 507.517  13
  -2  15  -3 10934.2 603.012  12
   2  15   4 2486.66 248.142  13
   2  15   4 1978.44 214.081  12
   2  15   5 699.482 140.653  13
   2  15   6 6363.03 333.811  13
   2  15   7 535.233 91.4565  13
  -2  16   7 919.624 127.925  12
  -2  16   6 3219.86 248.001  12
  -2  16   5 4854.32 324.130  12
  -2  16   4 7069.70 414.282  12
  -2  16   3 3305.19 304.453  12
  -2  16   2 2348.88 273.662  12
  -2  16   1 2368.20 279.927  12
  -2  16   0 3549.10 327.916  12
  -2  16  -1 84.9562 131.350  12
  -2  16  -2 11458.4 563.346  12
   2  16   3 1054.90 148.544  13
   2  16   4 2392.60 204.929  13
   2  16   5 18201.0 493.598  13
  -2  17   5 838.344 111.666  12
  -2  17   4 946.378 134.297  12
  -2  17   3 3381.39 248.879  12
  -2  17   2 269.841 105.174  12
  -2  17   1 4695.60 313.564  12
  -2  17   0 6896.52 376.087  12
   3 -10 -12 2608.10 210.534  11
   3 -10   1 11558.1 1180.62  14
   3  -9 -13 5275.79 303.800  11
   3  -9   2 22843.1 1585.16  14
   3  -8 -14 2351.78 206.929  11
   3  -8  -7 2741.85 284.401  10
   3  -8  -6 16786.4 645.295  10
   3  -8   2 18922.2 1403.32  14
   3  -8   3 32917.1 1854.21  14
   3  -8   4 66575.1 2627.33  14
  -3  -8  -9 4845.08 385.358  11
  -3  -8 -10 5054.76 382.574  11
  -3  -8 -11 18370.7 676.631  11
  -3  -8 -12 1925.52 206.184  11
   3  -7 -15 967.735 127.828  11
   3  -7  -8 300.163 152.192  10
   3  -7  -7 8185.35 464.221  10
   3  -7   2 68529.0 2587.09  14
   3  -7   3 20905.5 1420.41  14
   3  -7   4 17433.3 1306.60  14
   3  -7   5 34066.0 1843.91  14
  -3  -7  -7 4580.97 375.918  11
  -3  -7  -8 9540.01 559.261  11
  -3  -7  -9 24927.2 913.862  11
  -3  -7 -10 4153.43 383.049  11
  -3  -7 -11 1696.39 242.398  11
  -3  -7 -12 4026.68 323.480  11
   3  -6 -15 1220.07 163.269  11
   3  -6  -8 28753.1 912.060  10
   3  -6  -7 2603.87 276.984  10
   3  -6   2 19628.5 1309.81  14
   3  -6   3 68685.6 2509.36  14
   3  -6   4 500.214 280.116  14
   3  -6   5 8147.97 880.485  14
   3  -6   6 8976.49 959.080  14
   3  -6   7 16680.2 1311.46  14
  -3  -6  -7 17157.1 734.458  11
  -3  -6  -8 15095.7 725.615  11
  -3  -6  -9 6560.03 485.563  11
  -3  -6 -10 6549.64 494.730  11
  -3  -6 -11 6119.09 468.166  11
  -3  -6 -12 6463.02 438.968  11
  -3  -6 -13 2344.18 247.386  11
   3  -5 -16 4941.91 249.215  11
   3  -5 -15 1369.73 182.777  11
   3  -5  -9 4177.91 365.895  10
   3  -5  -8 11435.8 562.884  10
   3  -5   2 99476.5 2837.49  14
   3  -5   3 63748.8 2295.31  14
   3  -5   4 3292.60 540.318  14
   3  -5   5 12445.9 1067.95  14
   3  -5   6 53920.1 2301.39  14
   3  -5   7 126.052 261.156  14
  -3  -5  -7 184.331 126.686  11
   3  -5   8 9506.18 1027.57  14
  -3  -5  -8 9243.14 571.211  11
  -3  -5  -9 5871.82 470.390  11
  -3  -5 -10 13354.9 712.897  11
  -3  -5 -11 861.961 246.427  11
  -3  -5 -12 306.919 168.968  11
  -3  -5 -13 9969.76 522.911  11
  -3  -5 -14 2352.01 226.244  11
   3  -4 -16 2049.01 177.538  11
   3  -4 -13 276.867 113.304   9
   3  -4 -12 1253.73 195.013   9
   3  -4 -11 2264.11 252.386   9
   3  -4 -10 5123.26 355.727   9
   3  -4  -9 35963.0 1044.42  10
   3  -4  -8 9246.45 499.071  10
   3  -4   2 142543. 3300.48  14
   3  -4   3 27088.7 1427.46  14
   3  -4   4 83024.8 2595.69  14
   3  -4   5 23669.4 1417.23  14
   3  -4   6 825.676 265.439  14
   3  -4   7 14953.0 1231.96  14
  -3  -4  -7 15081.2 704.574  11
   3  -4   8 16639.4 1338.56  14
  -3  -4  -8 16419.3 762.556  11
   3  -4   9 496.383 399.816  14
  -3  -4  -9 1031.23 241.780  11
  -3  -4 -10 3447.45 397.235  11
  -3  -4 -11 1579.95 286.805  11
  -3  -4 -12 313.163 198.749  11
  -3  -4 -13 217.969 111.734   4
  -3  -4 -13 346.258 166.262  11
  -3  -4 -14 6547.73 389.276  11
  -3  -4 -14 6107.36 311.543   4
   3  -3 -16 4023.17 255.859  11
   3  -3 -14 5933.79 358.814   9
   3  -3 -13 2703.08 272.436   9
   3  -3 -12 429.662 144.678   9
   3  -3 -11 46650.2 1147.80   9
   3  -3 -10 8042.31 455.138   9
   3  -3  -9 6084.48 365.690   9
   3  -3  -9 6429.23 426.874  10
  -3  -3   5 41925.8 1226.13   1
  -3  -3   4 8797.90 540.619   1
   3  -3   2 23723.6 1234.09  14
   3  -3   3 49774.3 1857.03  14
   3  -3   4 18208.4 1172.88  14
   3  -3   5 34751.5 1669.01  14
   3  -3   6 36627.8 1814.28  14
   3  -3   7 9999.72 1003.03  14
   3  -3   8 1819.34 541.475  14
  -3  -3  -8 1731.37 267.068  11
   3  -3   9 37384.2 2067.30  14
  -3  -3  -9 39910.5 1230.86  11
  -3  -3 -10 4408.00 441.484  11
  -3  -3 -11 4112.20 418.709  11
  -3  -3 -12 9581.30 607.602  11
  -3  -3 -13 4192.08 380.729  11
  -3  -3 -14 2175.75 216.189   4
  -3  -3 -14 2329.87 258.477  11
  -3  -3 -15 2201.66 167.010   4
   3  -2 -16 2068.86 189.381  11
   3  -2 -14 6080.53 377.245   9
   3  -2 -13 340.744 152.229   9
   3  -2 -12 11710.7 577.762   9
   3  -2 -11 24429.4 826.955   9
   3  -2 -10 20121.5 717.741   9
   3  -2  -9 4151.18 312.273   9
   3  -2  -9 4078.71 315.733   8
   3  -2  -9 4634.88 361.317  10
  -3  -2   6 52050.6 1594.51   1
  -3  -2   5 24451.5 1027.68   1
  -3  -2   4 27123.0 1032.36   1
  -3  -2   3 83583.1 1821.95   1
   3  -2   1 6928.10 620.798  14
   3  -2   2 48274.3 1723.67  14
   3  -2   3 2320.57 462.819  14
   3  -2   4 5736.74 678.148  14
   3  -2   5 4425.62 608.674  14
   3  -2   6 28315.8 1569.18  14
   3  -2   7 12197.8 1078.59  14
   3  -2   8 41887.5 2102.43  14
  -3  -2  -8 42046.0 1204.38  11
   3  -2   9 6208.39 869.432  14
  -3  -2  -9 6675.58 500.883  11
   3  -2  10 297.540 381.401  14
  -3  -2 -10 404.974 179.250  11
  -3  -2 -11 11492.0 673.613  11
  -3  -2 -12 8974.31 582.270  11
  -3  -2 -13 1729.05 264.106  11
  -3  -2 -14 873.043 188.110  11
  -3  -2 -14 849.483 171.079   4
  -3  -2 -15 1341.98 153.027   4
   3  -1 -16 8484.14 360.435  11
   3  -1 -15 1485.15 189.800   9
   3  -1 -15 1370.18 195.845  11
   3  -1 -14 4366.32 333.602   9
   3  -1 -13 3736.66 340.365   9
   3  -1 -12 4120.55 358.555   9
   3  -1 -11 23657.2 823.953   9
   3  -1 -10 4998.54 364.759   9
   3  -1 -10 5065.26 372.237   8
   3  -1  -9 19307.4 680.363   8
   3  -1  -9 20495.2 743.580  10
  -3  -1   8 3731.90 564.223   1
  -3  -1   7 13641.7 953.132   1
  -3  -1   6 56925.7 1828.89   1
  -3  -1   5 62030.8 1800.44   1
  -3  -1   4 54672.9 1570.03   1
  -3  -1   3 2288.28 336.836   1
  -3  -1   2 22575.0 933.275   1
   3  -1   1 26070.6 1167.38  14
   3  -1   2 59897.4 1848.76  14
   3  -1   3 10390.9 801.230  14
   3  -1   4 39150.3 1633.95  14
   3  -1   5 44254.0 1835.23  14
   3  -1   6 19865.7 1301.20  14
   3  -1   7 19072.3 1340.21  14
   3  -1   8 8894.71 958.551  14
  -3  -1  -8 8692.67 529.176  11
   3  -1   9 14346.3 1312.45  14
  -3  -1  -9 14906.9 729.548  11
  -3  -1 -10 3376.42 367.316  11
   3  -1  10 3475.33 730.731  14
  -3  -1 -11 5249.49 452.926  11
  -3  -1 -12 4436.84 419.353  11
  -3  -1 -13 700.534 193.617  11
  -3  -1 -14 1184.62 201.270  11
  -3  -1 -15 1382.47 160.435   4
   3   0 -16 135.500 76.1109  11
   3   0 -15 6553.35 371.155   9
   3   0 -15 6374.83 372.866  11
   3   0 -14 7711.57 456.097   9
   3   0 -13 375.221 159.373   9
   3   0 -12 438.859 165.525   9
   3   0 -11 13601.8 626.407   9
   3   0 -11 13496.1 625.546   8
   3   0 -10 4414.91 352.456   8
   3   0  -9 18087.6 668.652   8
  -3   0   9 16039.6 1261.56   1
   3   0  -9 17245.8 673.984  10
  -3   0   8 6466.65 745.880   1
  -3   0   7 18011.0 1167.34   1
  -3   0   6 7824.96 721.854   1
  -3   0   5-47.7807 175.568   1
  -3   0   4 6615.05 586.156   1
  -3   0   3 843.547 219.525   1
  -3   0   2 97975.2 2128.61   1
  -3   0   1 8004.84 582.871   1
   3   0   0 8446.63 636.887  14
   3   0   1 150414. 2865.25  14
   3   0   2 88140.9 2221.78  14
   3   0   3 67567.1 2023.77  14
   3   0   4 1366.84 422.212  14
   3   0   5 12471.4 979.997  14
   3   0   6 300.951 329.127  14
   3   0   7 349.769 276.227  14
   3   0   8 2295.51 576.400  14
  -3   0  -8 1524.04 225.889  11
   3   0   9 7219.72 969.925  14
  -3   0  -9 8093.08 527.595  11
   3   0  10-439.443 397.910  14
  -3   0 -10 51.4882 186.932  11
  -3   0 -11 33509.7 1125.83  11
  -3   0 -12 1294.20 258.442  11
  -3   0 -13 9.68412 148.846  11
  -3   0 -14 5407.95 369.708  11
  -3   0 -15 772.398 144.798   4
   3   1 -15 1514.79 201.335   9
   3   1 -15 1222.15 169.186  11
   3   1 -14 4591.43 357.769   9
   3   1 -13 5349.55 405.718   9
   3   1 -12 3242.07 329.260   9
   3   1 -11 24283.8 853.262   9
   3   1 -11 25513.8 870.834   8
   3   1 -10 4678.39 369.963   8
  -3   1  10 4893.98 771.359   1
   3   1  -9 20925.6 733.162   8
  -3   1   9 19118.5 1463.60   1
   3   1  -9 21018.9 734.958  10
  -3   1   8 4263.27 672.218   1
  -3   1   7 13664.4 1082.07   1
  -3   1   6 59558.8 2108.40   1
  -3   1   5 63990.2 2025.07   1
  -3   1   4 51428.4 1705.82   1
  -3   1   3 3018.27 411.820   1
  -3   1   3 2533.72 136.657   2
  -3   1   2 21771.0 1005.48   1
   3   1  -1 110084. 2148.43  14
  -3   1   1 112212. 2335.29   1
   3   1   0 2867.57 373.082  14
   3   1   1 22500.7 1008.65  14
   3   1   2 60697.0 1787.50  14
   3   1   3 14419.2 941.598  14
   3   1   4 41872.6 1681.68  14
  -3   1  -4 39831.6 1276.52   3
   3   1   5 42519.0 1794.76  14
   3   1   6 26812.7 1507.82  14
   3   1   7 16922.7 1267.94  14
  -3   1  -8 8024.01 494.674  11
   3   1   8 7632.36 968.368  14
   3   1   9 19529.7 1535.69  14
  -3   1  -9 17063.5 766.814  11
   3   1  10 3194.24 655.433  14
  -3   1 -10 4211.91 390.626  11
  -3   1 -11 4026.30 400.139  11
  -3   1 -12 4707.16 414.151  11
  -3   1 -13 275.294 162.714  11
  -3   1 -14 931.643 205.643   4
  -3   1 -15 1608.14 182.472   4
   3   2 -15 5947.54 357.418   9
   3   2 -14 6441.30 422.375   9
   3   2 -13 409.446 182.964   9
   3   2 -12 10526.2 580.080   9
   3   2 -12 11109.8 586.126   8
   3   2 -11 24028.4 854.275   9
   3   2 -11 24256.4 860.783   8
   3   2 -10 21514.3 787.310   8
  -3   2  10 17550.7 1533.69   1
   3   2  -9 4501.04 352.617   8
  -3   2   9 2414.25 571.705   1
  -3   2   8 26041.0 1663.31   1
  -3   2   7 32096.6 1728.85   1
  -3   2   6 50147.4 2022.68   1
  -3   2   5 24725.9 1313.90   1
  -3   2   4 26608.1 1277.76   1
  -3   2   3 86122.9 1269.38   2
  -3   2   3 85088.2 2203.06   1
  -3   2   2 33685.1 1296.12   1
   3   2  -2 34381.5 1016.12  14
  -3   2   1 22728.4 1042.87   1
   3   2  -1 22897.0 861.899  14
  -3   2   0 135388. 2645.45   1
   3   2   0 131274. 2382.84  14
   3   2   1 5902.54 511.422  14
   3   2   2 54480.3 1668.07  14
  -3   2  -3 3312.09 439.916   3
   3   2   3 3406.46 456.999  14
   3   2   4 6577.97 680.933  14
  -3   2  -4 6499.60 609.799   3
   3   2   5 4565.36 648.641  14
  -3   2  -5 4671.76 551.634   3
   3   2   6 26891.8 1519.00  14
   3   2   7 10904.8 1059.06  14
   3   2   8 41383.0 2144.03  14
  -3   2  -8 42474.9 1137.80  11
   3   2   9 6680.66 905.181  14
  -3   2  -9 6352.42 456.398  11
  -3   2 -10 299.983 165.348  11
  -3   2 -11 10151.6 604.765  11
  -3   2 -12 7281.58 490.677  11
  -3   2 -14 1463.06 225.128   4
  -3   2 -15 1306.04 167.630   4
   3   3 -15 14128.1 531.501   9
   3   3 -14 6352.55 411.291   9
   3   3 -13 2888.52 327.369   9
   3   3 -12 683.667 210.443   9
   3   3 -12 494.416 174.938   8
   3   3 -11 46907.7 1219.77   9
   3   3 -11 49362.4 1248.35   8
   3   3 -10 7261.97 469.880   8
  -3   3  10 5478.60 915.989   1
   3   3  -9 7815.35 467.064   8
  -3   3   9 7059.36 942.354   1
  -3   3   8 26781.6 1750.54   1
  -3   3   7 13160.4 1156.56   1
  -3   3   6 29881.8 1619.65   1
  -3   3   5 37143.6 1692.84   1
  -3   3   4 9655.56 821.770   1
  -3   3   3 56319.8 1194.42   2
  -3   3   3 54436.7 1830.40   1
  -3   3   2 174759. 2584.91   2
   3   3  -2 177406. 2260.96  14
  -3   3   2 178750. 3313.92   1
   3   3  -1 9058.64 498.143  14
  -3   3   1 8676.46 688.863   1
   3   3   0 34887.0 1101.52  14
  -3   3   0 34763.6 1332.24   1
   3   3   1 195061. 3133.06  14
  -3   3  -2 21789.8 1134.11   3
   3   3   2 23153.0 1067.39  14
   3   3   3 52065.4 1730.92  14
  -3   3  -3 48309.0 1760.47   3
   3   3   4 15460.0 1026.44  14
  -3   3  -4 15245.7 1021.81   3
  -3   3  -5 28697.5 1465.06   3
   3   3   5 31614.2 1569.96  14
   3   3   6 40342.1 1896.03  14
  -3   3  -6 37988.8 1762.71   3
   3   3   7 10879.1 1051.63  14
   3   3   8 1829.31 563.839  14
  -3   3  -8 1269.41 206.380  11
   3   3   9 44539.0 2324.12  14
  -3   3  -9 41800.8 1174.02  11
  -3   3 -10 5255.47 425.776  11
  -3   3 -11 3495.72 358.943  11
  -3   3 -14 2363.94 255.370   4
  -3   3 -15 2551.60 210.140   4
   3   4 -15 3581.15 264.475   9
   3   4 -14 5998.69 389.317   9
   3   4 -13 395.171 165.537   9
   3   4 -12 1627.55 260.852   8
   3   4 -12 1138.76 212.981   9
   3   4 -11 2550.66 282.900   9
   3   4 -11 2947.89 332.205   8
   3   4 -10 4639.05 382.480   8
  -3   4  10 4453.55 855.901   1
   3   4  -9 32902.0 980.842   8
  -3   4   9 31090.9 2077.19   1
   3   4  -8 10087.3 512.263   8
  -3   4   8 8965.33 1060.15   1
  -3   4   7 34081.0 1908.51   1
  -3   4   6 4706.09 695.001   1
  -3   4   5 32839.1 1647.78   1
  -3   4   4 36099.9 1626.93   1
  -3   4   3 10361.3 568.727   2
  -3   4   3 10665.6 864.288   1
  -3   4   2 26618.6 1006.36   2
  -3   4   2 27326.2 1279.53   1
  -3   4   1 47500.5 1652.57   1
   3   4  -1 47126.9 1046.29  14
   3   4   0 62568.8 1445.12  14
  -3   4   0 58003.9 1820.78   1
   3   4   1 124868. 2374.79  14
   3   4   2 141371. 2795.96  14
  -3   4  -2 143661. 3307.26   3
   3   4   3 27788.9 1287.55  14
  -3   4  -3 27668.9 1438.67   3
   3   4   4 70335.8 2226.54  14
  -3   4  -4 72612.0 2471.94   3
  -3   4  -5 26205.0 1542.86   3
   3   4   5 24463.0 1404.29  14
   3   4   6 1423.81 441.262  14
  -3   4  -6 1418.50 426.569   3
   3   4   7 15039.3 1259.71  14
   3   4   8 18818.1 1482.32  14
  -3   4  -8 19044.6 725.590  11
   3   4   9 1039.15 402.489  14
  -3   4  -9 1580.89 247.363  11
  -3   4 -10 4127.69 366.124  11
  -3   4 -13 482.497 187.987   4
  -3   4 -14 7671.58 409.538   4
  -3   4 -15 2581.14 192.576   4
   3   5 -15 1178.47 152.482   9
   3   5 -14 607.925 147.125   9
   3   5 -13 3192.11 309.371   9
   3   5 -12 50.6128 136.714   9
   3   5 -12 417.974 174.774   8
   3   5 -11 16482.2 710.593   9
   3   5 -11 16525.9 723.517   8
  -3   5  10 572.452 437.195   1
   3   5 -10 1563.15 244.889   8
  -3   5   9 3617.26 724.111   1
   3   5  -9 3706.49 345.944   8
  -3   5   8 7950.38 1040.22   1
   3   5  -8 10771.5 545.444   8
  -3   5   7 6382.83 878.964   1
  -3   5   6 21499.9 1488.40   1
  -3   5   5 10051.0 967.423   1
  -3   5   4 96965.2 2861.41   1
  -3   5   3 7538.84 558.197   2
  -3   5   3 7716.57 754.270   1
  -3   5   2 2992.57 388.196   2
  -3   5   2 2667.24 438.114   1
  -3   5   1 2183.30 403.432   1
  -3   5   1 1614.10 317.967   2
  -3   5   0 4429.94 536.460   1
   3   5   0 4357.99 368.378  14
   3   5   1 4873.12 452.337  14
   3   5   2 94077.0 2268.84  14
  -3   5  -2 102547. 2957.88   3
   3   5   3 66241.0 2047.19  14
  -3   5  -3 70314.1 2508.24   3
  -3   5  -4 3653.28 642.736   3
   3   5   4 2710.71 431.880  14
  -3   5  -5 11200.0 1083.86   3
   3   5   5 11391.2 974.031  14
  -3   5  -6 55850.4 2487.20   3
   3   5   6 56660.7 2304.55  14
   3   5   7 1027.40 441.453  14
  -3   5  -7 1186.29 460.829   3
   3   5   8 8684.29 1011.46  14
   3   5   9 5214.69 851.308  14
  -3   5 -12 686.083 202.416   4
  -3   5 -13 10444.9 514.823   4
  -3   5 -14 2826.39 238.264   4
  -3   5 -15 461.627 89.6479   7
   3   6 -15 1212.97 135.774   9
  -3   6  15 923.555 135.083  12
   3   6 -14 938.982 156.811   9
   3   6 -13 583.432 158.792   9
   3   6 -12 4523.55 355.936   9
   3   6 -12 4345.60 376.584   8
   3   6 -11 14615.6 654.011   9
   3   6 -11 14930.4 684.590   8
   3   6 -10 1324.92 232.236   8
   3   6  -9 9903.08 552.720   8
  -3   6   9 8580.92 1129.81   1
   3   6  -8 26291.7 885.982   8
  -3   6   8 27478.3 1940.43   1
   3   6  -7 2152.67 258.645   8
  -3   6   7 1692.98 532.235   1
  -3   6   6 99.1547 243.595   1
  -3   6   5 2934.48 545.213   1
  -3   6   4 19268.3 1308.91   1
  -3   6   3 27526.9 1484.99   1
  -3   6   2 17319.3 972.883   2
  -3   6   2 17170.8 1119.84   1
  -3   6   1 34957.4 1538.86   1
  -3   6   1 35416.3 1461.93   2
  -3   6   0 13138.6 921.799   2
  -3   6   0 13375.9 932.595   1
  -3   6  -1 45669.5 1795.28   2
   3   6   1 44956.8 1350.77  14
   3   6   2 20870.1 1021.72  14
  -3   6  -2 22036.3 1452.88   3
   3   6   3 73801.8 2175.03  14
  -3   6  -3 74568.2 2743.78   3
  -3   6  -4 1901.56 478.300   3
   3   6   4 2385.01 438.422  14
   3   6   5 7557.90 795.519  14
  -3   6  -5 7313.58 933.491   3
   3   6   6 9752.30 975.261  14
  -3   6  -6 8133.11 1020.06   3
   3   6   7 15659.8 1302.41  14
  -3   6  -7 15855.1 684.652   4
  -3   6  -7 16053.8 1447.61   3
   3   6   8 15886.5 1359.04  14
  -3   6 -10 6338.61 466.701   4
  -3   6 -11 7024.27 476.226   4
  -3   6 -12 7127.68 451.418   4
  -3   6 -13 2627.68 251.620   4
  -3   6 -14 1252.06 141.574   4
  -3   7  15 335.345 81.5664  12
   3   7 -14 43.5500 68.3987   9
  -3   7  14-11.4781 88.6246  12
   3   7 -13 311.456 119.594   9
   3   7 -12 116.769 131.428   9
   3   7 -12 350.276 155.466   8
   3   7 -11 13104.2 600.793   9
   3   7 -11 12846.6 624.971   8
   3   7 -10 7927.75 505.099   8
   3   7  -9 20274.3 803.236   8
   3   7  -8 194.795 130.879   8
  -3   7   8 207.943 365.964   1
  -3   7   7 6701.13 924.264   1
   3   7  -7 8337.06 501.393   8
   3   7  -6 32679.1 975.938   8
  -3   7   6 30634.7 1906.08   1
  -3   7   5 1296.08 399.440   1
  -3   7   4 502.188 295.344   1
  -3   7   3 43797.0 1944.49   1
  -3   7   2 46803.9 1767.33   2
  -3   7   2 44419.3 1893.47   1
  -3   7   1 54010.5 2032.72   1
  -3   7   1 54263.7 1961.05   2
  -3   7   0 13937.6 1025.59   2
  -3   7   0 13956.5 999.723   1
  -3   7  -1 10731.6 930.747   2
  -3   7  -2 77970.3 2629.86   2
  -3   7  -2 72895.2 2806.83   3
   3   7   3 21629.0 1173.71  14
  -3   7  -3 21152.5 1424.82   2
  -3   7  -3 22598.3 1573.03   3
   3   7   4 17389.5 1150.29  14
  -3   7  -4 18542.1 1485.61   3
   3   7   5 34285.9 1734.49  14
  -3   7  -5 34102.1 2077.37   3
  -3   7  -6 57299.6 1280.18   4
   3   7   6 61328.8 2503.24  14
  -3   7  -6 58679.9 2812.65   3
  -3   7  -7 5161.37 866.485   3
   3   7   7 4428.26 719.858  14
  -3   7  -7 4337.92 354.809   4
  -3   7  -8 11151.4 1270.72   2
  -3   7  -8 9280.65 529.713   4
  -3   7  -9 25219.1 881.938   4
  -3   7 -10 4263.41 367.106   4
  -3   7 -11 2121.38 256.203   4
  -3   7 -12 3996.20 307.361   4
  -3   7 -13 1268.34 189.997   7
  -3   7 -13 768.682 128.304   4
  -3   7 -14 1280.45 139.935   7
   3   8 -14 1891.74 147.897   9
  -3   8  14 1954.66 187.332  12
   3   8 -13 86.3470 89.8773   9
  -3   8  13 197.219 118.049  12
   3   8 -12-43.8262 98.7345   9
   3   8 -12-65.7810 114.801   8
   3   8 -11 6802.83 411.570   9
   3   8 -11 6340.24 433.008   8
   3   8 -10 18327.3 698.374   9
   3   8 -10 18545.7 760.431   8
   3   8  -9 13878.2 662.670   8
  -3   8   8 17534.0 1627.10   1
   3   8  -8 19491.1 784.652   8
   3   8  -7 2836.71 312.448   8
  -3   8   7 1998.36 605.982   1
   3   8  -6 14084.2 658.573   8
  -3   8   6 14723.7 664.829  12
  -3   8   6 13995.9 1323.66   1
   3   8  -5 28739.1 929.947   8
  -3   8   5 26994.5 1780.57   1
  -3   8   5 29508.7 924.280  12
  -3   8   4 50929.4 2311.81   1
  -3   8   3 27346.1 1597.43   1
  -3   8   2 7196.87 797.160   1
  -3   8   2 7334.33 746.549   2
  -3   8   1 27369.8 1501.86   1
  -3   8   1 26583.8 1485.44   2
  -3   8   0 63310.4 2350.16   2
  -3   8   0 64478.2 2238.34   1
  -3   8  -1 73479.1 2627.18   2
  -3   8  -2 21641.9 1608.46   3
  -3   8  -2 20543.8 1438.08   2
  -3   8  -3 37069.8 1976.81   2
  -3   8  -3 33447.8 2056.92   3
  -3   8  -4 71742.3 2882.15   2
  -3   8  -4 70321.2 1549.02  12
  -3   8  -4 72196.7 1462.85   7
  -3   8  -4 68771.7 3030.05   3
  -3   8  -5 10558.9 1126.89   2
  -3   8  -5 9587.52 1163.53   3
  -3   8  -6 4270.86 829.199   3
  -3   8  -6 3995.27 741.942   2
  -3   8  -7 6484.46 968.203   3
  -3   8  -7 6504.11 931.009   2
  -3   8 -12 2432.08 252.629   7
  -3   8 -13 60.6506 82.8476   7
  -3   9  14 1227.22 139.033  12
  -3   9  13 5168.65 320.877  12
   3   9 -12 3489.47 278.613   8
  -3   9  12 3436.82 302.286  12
   3   9 -11 4627.40 309.967   9
   3   9 -11 5095.21 369.487   8
  -3   9  11 4754.42 380.923  12
   3   9 -10-9.26314 90.1384   9
   3   9 -10-92.1659 140.945   8
  -3   9  10 250.585 148.125  12
  -3   9   9 3735.94 363.682  12
   3   9  -9 3857.83 359.585   8
   3   9  -8 49051.2 1261.34   8
  -3   9   8 48304.0 1308.24  12
  -3   9   7 8494.29 1132.78   1
   3   9  -7 10444.4 577.357   8
  -3   9   7 9911.39 581.953  12
   3   9  -6 50120.6 1291.40   8
  -3   9   6 46804.2 2501.53   1
  -3   9   6 49044.0 1301.36  12
   3   9  -5 7394.54 483.104   8
  -3   9   5 7834.30 500.818  12
  -3   9   5 7841.20 989.238   1
   3   9  -4 5170.36 399.540   8
  -3   9   4 4295.79 694.394   1
  -3   9   4 5010.40 386.828  12
   3   9  -4 5101.26 387.489  13
   3   9  -3 63582.1 1412.38  13
  -3   9   3 63373.6 1413.25  12
  -3   9   3 61483.2 2532.04   1
  -3   9   2 6308.81 420.692  12
   3   9  -2 5701.06 404.576  13
  -3   9   2 4915.47 686.867   1
  -3   9   1 2092.01 428.837   1
   3   9  -1 3489.78 325.885  13
  -3   9   1 2490.42 531.565   2
  -3   9   1 3227.66 312.375  12
  -3   9   0 18254.8 1343.95   2
   3   9   0 18804.9 757.723  13
  -3   9   0 18432.5 686.873   7
  -3   9   0 18635.8 733.029  12
  -3   9  -1 24185.3 801.137   7
  -3   9  -1 23592.7 848.528  12
  -3   9  -1 23331.4 1545.11   2
  -3   9  -2 20454.9 1514.58   2
  -3   9  -2 21653.7 822.780  12
  -3   9  -2 20859.9 759.471   7
  -3   9  -3 72050.3 1605.46  12
  -3   9  -3 71136.9 1494.46   7
  -3   9  -3 73438.1 2976.97   2
  -3   9  -3 67686.0 3098.70   3
  -3   9  -4 11736.7 1217.26   2
  -3   9  -4 11253.6 631.014  12
  -3   9  -4 11622.0 599.674   7
  -3   9  -4 11916.1 1325.60   3
  -3   9  -5 14206.3 1373.99   2
  -3   9  -5 13284.8 642.538   7
  -3   9  -5 12944.6 1414.95   3
  -3   9  -6 42226.6 2404.28   2
  -3   9  -6 42167.5 1183.32   7
  -3   9  -6 39839.2 2502.42   3
  -3   9  -7 19652.4 816.662   7
  -3   9  -8 5841.65 447.051   7
  -3   9  -9 2541.86 310.460   7
  -3   9 -10 1780.98 271.587   7
  -3   9 -11 923.328 185.494   7
  -3   9 -12 2823.65 241.730   7
  -3   9 -13 3844.96 230.932   7
  -3  10  13 631.159 117.020  12
  -3  10  12 2657.39 250.490  12
   3  10 -11 12048.0 505.992   8
  -3  10  11 12325.5 571.472  12
   3  10 -10 398.239 139.593   8
  -3  10  10 385.083 170.578  12
   3  10  -9 2279.05 263.969   8
  -3  10   9 1968.35 264.584  12
   3  10  -8 5873.08 431.119   8
  -3  10   8 6834.82 493.895  12
   3  10  -7 15517.0 696.726   8
  -3  10   7 15139.7 725.930  12
   3  10  -6 2117.14 280.359   8
  -3  10   6 2087.73 314.239  12
  -3  10   5 22990.4 887.612  12
   3  10  -5 23276.5 868.086   8
  -3  10   5 24087.1 1753.62   1
   3  10  -4 1201.31 232.777   8
   3  10  -4 1235.76 238.095  13
  -3  10   4 1125.73 221.023  12
  -3  10   3 18943.6 1429.06   1
   3  10  -3 18399.8 765.115  13
  -3  10   3 18869.2 782.174  12
   3  10  -2 72262.8 1578.48  13
  -3  10   2 70983.8 1581.52  12
  -3  10   1 61358.4 1449.08  12
   3  10  -1 60107.0 1447.93  13
   3  10   0 70534.4 1595.48  13
  -3  10   0 67893.4 2772.37   2
  -3  10   0 70695.9 1584.19  12
  -3  10   0 69219.8 1472.69   7
  -3  10  -1 8398.99 1002.47   2
  -3  10  -1 9167.68 519.881   7
  -3  10  -1 9235.59 559.980  12
   3  10   1 9790.28 589.090  13
  -3  10  -2 68405.2 1504.73   7
  -3  10  -2 71539.8 1637.37  12
  -3  10  -3 835.877 401.888   2
  -3  10  -3 624.984 182.911   7
  -3  10  -3 714.966 210.955  12
  -3  10  -4 12907.6 1283.35   2
  -3  10  -4 11888.8 671.605  12
  -3  10  -4 11785.3 619.963   7
  -3  10  -4 10952.9 1323.10   3
  -3  10  -5 13537.8 676.401   7
  -3  10  -6 6048.11 464.149   7
  -3  10  -7 6229.00 481.698   7
  -3  10  -8 2143.25 306.829   7
  -3  10  -9 1464.85 254.991   7
  -3  10 -10 1347.86 218.298   7
  -3  10 -11 10223.7 467.033   7
  -3  10 -12 2158.17 195.311   7
  -3  11  12 5879.47 320.794  12
   3  11 -11 704.158 125.763   8
  -3  11  11 477.562 136.193  12
   3  11 -10 3396.88 273.039   8
  -3  11  10 3204.12 308.931  12
   3  11  -9 5597.65 375.446   8
  -3  11   9 5896.21 431.482  12
   3  11  -8 8924.17 497.756   8
  -3  11   8 7973.77 515.493  12
   3  11  -7 6948.28 451.771   8
  -3  11   7 7680.76 518.453  12
   3  11  -6 855.762 195.801   8
  -3  11   6 770.333 202.949  12
  -3  11   5 9850.11 586.946  12
   3  11  -5 9115.34 538.770   8
   3  11  -4 23080.6 893.264  13
  -3  11   4 23479.4 913.566  12
   3  11  -4 23439.2 869.552   8
   3  11  -3-229.445 161.750   8
  -3  11   3 170.838 171.530  12
   3  11  -3 42.2034 149.707  13
  -3  11   2 14474.4 716.813  12
   3  11  -2 14071.3 699.871  13
   3  11  -1 31947.7 1059.06  13
  -3  11   1 32709.2 1085.66  12
   3  11   0 4378.59 409.385  13
  -3  11   0 4656.74 420.815  12
  -3  11  -1 23675.0 1713.54   2
   3  11   1 22025.5 905.897  13
  -3  11  -1 22971.7 854.831   7
  -3  11  -1 23069.7 922.208  12
  -3  11  -2 6976.82 997.895   2
   3  11   2 6504.48 507.307  13
  -3  11  -2 6314.69 452.979   7
  -3  11  -2 6064.43 488.081  12
  -3  11  -3 40699.0 1269.20  12
  -3  11  -3 40730.4 1162.68   7
  -3  11  -4 1146.18 232.239   7
  -3  11  -4 1548.29 289.315  12
  -3  11  -5 1007.67 208.482   7
  -3  11  -6 28933.1 982.070   7
  -3  11  -7 5491.75 446.599   7
  -3  11  -8 8359.07 508.631   7
  -3  11  -9 23698.7 797.581   7
  -3  11 -10 3398.10 288.946   7
  -3  11 -11 765.560 135.524   7
  -3  11 -12 1553.20 136.074   7
  -3  12  12 249.881 67.1100  12
  -3  12  11 6627.67 346.911  12
   3  12 -10-1.54504 74.2067   8
  -3  12  10 7.20939 104.318  12
   3  12  -9 3808.07 276.220   8
  -3  12   9 3791.20 331.136  12
  -3  12   8 8267.57 503.643  12
   3  12  -8 7795.06 420.373   8
   3  12  -7 9392.63 491.401   8
  -3  12   7 9972.51 578.850  12
  -3  12   6 19842.3 824.848  12
   3  12  -6 18682.8 715.283   8
   3  12  -5 2892.72 292.336   8
  -3  12   5 2578.47 325.327  12
   3  12  -4 11503.6 589.760   8
  -3  12   4 13221.9 690.700  12
   3  12  -3 3023.69 352.001  13
   3  12  -3 3321.37 330.350   8
  -3  12   3 3832.36 384.994  12
  -3  12   2 4144.16 403.944  12
   3  12  -2 3692.00 381.545  13
   3  12  -2 4374.88 386.954   8
   3  12  -1 5388.50 446.603  13
  -3  12   1 5389.93 462.342  12
  -3  12   0 21107.1 900.023  12
   3  12   0 20939.0 871.442  13
   3  12   1 6659.91 509.185  13
  -3  12  -1 5841.38 484.177  12
   3  12   2 15598.8 763.908  13
  -3  12  -2 15966.4 784.354  12
   3  12   3 1393.22 280.895  13
  -3  12  -3 1563.19 272.121   7
  -3  12  -3 1384.70 263.235  12
   3  12   4 10637.1 640.393  13
  -3  12  -4 10500.5 646.389  12
  -3  12  -4 11848.9 627.037   7
  -3  12  -5 8832.07 540.404   7
  -3  12  -6 8726.03 541.929   7
  -3  12  -7 2443.19 308.299   7
  -3  12  -8 10373.7 523.052   7
  -3  12  -9 4389.35 324.383   7
  -3  12 -10 2080.15 198.361   7
   3  12  10 1849.98 187.015  13
  -3  12 -11 2140.88 165.873   7
  -3  13  11 886.825 110.057  12
  -3  13  10 215.936 87.7692  12
  -3  13   9 801.612 163.010  12
  -3  13   8 5121.19 377.665  12
  -3  13   7 6572.49 453.522  12
   3  13  -6 29397.8 812.825   8
  -3  13   6 31935.9 1017.41  12
   3  13  -5 263.553 129.979   8
  -3  13   5 461.291 197.702  12
  -3  13   4 5857.47 463.020  12
   3  13  -4 5863.81 396.642   8
   3  13  -3 26352.8 857.002   8
  -3  13   3 28474.4 1024.38  12
   3  13  -2 20893.6 776.428   8
   3  13  -2 21839.0 867.173  13
  -3  13   2 21808.0 900.109  12
   3  13  -1 8885.06 515.924   8
  -3  13   1 8588.93 575.218  12
   3  13  -1 8852.94 559.963  13
   3  13   0 761.414 227.072  13
  -3  13   0 692.611 217.804  12
   3  13   1 11214.2 636.658  13
  -3  13  -1 11232.7 664.412  12
   3  13   2 2687.87 332.543  13
  -3  13  -2 2820.99 353.341  12
   3  13   3 8408.45 552.813  13
  -3  13  -3 8373.26 578.055  12
   3  13   4 242.490 159.239  13
  -3  13  -5 6600.27 450.922   7
   3  13   5 6661.98 481.264  13
   3  13   6 2334.91 281.898  13
  -3  13  -6 2166.51 268.077   7
   3  13   7 6145.74 403.731  13
  -3  13  -7 6325.94 403.436   7
   3  13   8 699.003 150.072  13
  -3  13  -8 708.532 150.241   7
  -3  13  -9 2058.80 197.402   7
   3  13   9 1876.47 183.696  13
  -3  14   9 2306.18 204.797  12
  -3  14   8 1206.81 176.284  12
  -3  14   7 8566.69 462.796  12
  -3  14   6 6108.00 416.155  12
  -3  14   5 9927.02 554.034  12
  -3  14   4 8909.58 536.922  12
  -3  14   3 1791.60 274.818  12
  -3  14   2 10078.2 596.933  12
   3  14  -1 8863.51 546.579  13
  -3  14   1 8944.53 562.779  12
   3  14   0 2877.36 330.555  13
  -3  14   0 2995.99 355.340  12
   3  14   1 11596.1 608.167  13
  -3  14  -1 10964.7 639.028  12
  -3  14  -2 157.533 157.405  12
   3  14   2 105.986 165.177  13
   3  14   3 8451.47 509.565  13
  -3  14  -3 8717.61 555.742  12
   3  14   4 18054.3 715.090  13
   3  14   5 727.794 173.011  13
   3  14   6 7357.01 413.743  13
   3  14   7 5638.78 332.621  13
   3  14   8 753.453 114.794  13
  -3  15   8 1727.03 163.819  12
  -3  15   7 339.415 107.305  12
  -3  15   6 736.462 144.851  12
  -3  15   5 2644.88 271.775  12
  -3  15   4 8996.77 492.236  12
  -3  15   3 1898.05 259.932  12
  -3  15   2 10948.9 577.500  12
  -3  15   1 13156.1 637.322  12
   3  15   0 5646.19 394.103  13
  -3  15   0 5620.05 426.758  12
   3  15   1 11515.0 550.778  13
  -3  15  -1 10282.8 562.891  12
   3  15   2 2723.57 281.901  13
  -3  15  -2 2199.42 282.128  12
   3  15   3 2159.49 237.007  13
   3  15   4 4319.62 318.180  13
   3  15   5 8108.87 397.263  13
   3  15   6 21445.0 591.119  13
   3  15   7 602.044 95.5997  13
  -3  16   6 1029.63 134.165  12
  -3  16   5 670.732 122.557  12
  -3  16   4 3688.65 274.548  12
  -3  16   3 3479.78 284.912  12
  -3  16   2 15146.5 593.240  12
  -3  16   1 14658.1 595.218  12
  -3  16   0 7908.92 441.096  12
  -3  16  -1 1527.09 210.439  12
   3  16   2 3437.56 261.058  13
   3  16   3 3334.77 241.581  13
   3  16   4 8177.32 346.275  13
   3  16   5 3577.49 203.510  13
  -3  17   3 12179.1 410.982  12
  -3  17   2 6069.09 300.423  12
  -3  17   1 107.796 76.5700  12
   4 -10   0 30155.7 2131.02  14
   4 -10   1 11467.1 1276.86  14
   4  -9  -7 20594.2 751.165  10
   4  -9   1 561.104 442.917  14
   4  -9   2 5000.93 826.428  14
   4  -9   3 18899.0 1571.47  14
   4  -8 -14 197.525 87.0270  11
   4  -8  -8 2247.40 286.902  10
   4  -8  -7 20240.7 768.550  10
   4  -8  -6 13097.5 601.507  10
   4  -8  -5 26692.6 838.739  10
   4  -8   1 13427.9 1294.03  14
   4  -8   2 20089.5 1617.38  14
   4  -8   3 710.340 397.274  14
   4  -8   4 4415.83 744.976  14
   4  -8   5 9308.48 1105.13  14
   4  -7  -9 5356.05 409.862  10
   4  -7  -8 9724.18 545.540  10
   4  -7  -7 21040.6 798.643  10
   4  -7  -6 7379.80 453.526  10
   4  -7  -5 7535.27 427.168  10
   4  -7   1 20076.9 1538.63  14
   4  -7   2 13171.9 1245.65  14
   4  -7   3 27805.9 1821.13  14
   4  -7   4 21008.2 1579.92  14
   4  -7   5 21695.0 1611.56  14
   4  -7   6 11980.6 1242.57  14
  -4  -7  -7 5548.68 422.898  11
  -4  -7  -8 1801.19 279.131  11
  -4  -7  -9 7737.65 495.728  11
   4  -6 -15 4743.91 260.396  11
   4  -6  -9 15248.8 706.468  10
   4  -6  -8 1678.72 241.145  10
   4  -6  -7 190.088 125.607  10
   4  -6  -6 92.8960 107.152  10
   4  -6   1 5360.94 790.873  14
   4  -6   2 11484.9 1124.66  14
   4  -6   3 36138.6 2025.94  14
   4  -6   4 18584.3 1471.97  14
   4  -6   5 9277.09 1059.47  14
   4  -6   6 9467.06 1093.31  14
  -4  -6  -6 10148.7 567.988  11
   4  -6   7 11733.0 1232.70  14
  -4  -6  -7 12428.1 651.228  11
  -4  -6  -8 2560.18 316.030  11
  -4  -6  -9 17589.4 793.244  11
  -4  -6 -10 5788.20 449.280  11
  -4  -6 -11 956.021 193.660  11
   4  -5 -10 23572.2 884.839  10
   4  -5  -9 2628.19 321.276  10
   4  -5  -8 16218.9 710.348  10
   4  -5  -7 26072.5 859.510  10
   4  -5   1 4939.58 731.622  14
   4  -5   2 111699. 3434.39  14
   4  -5   3 24048.4 1566.20  14
   4  -5   4 16051.1 1323.37  14
   4  -5   5 44415.4 2236.00  14
  -4  -5  -6 8740.06 539.356  11
   4  -5   6 9241.56 1053.38  14
   4  -5   7 1377.59 494.367  14
  -4  -5  -7 1456.13 255.907  11
  -4  -5  -8 17565.3 822.615  11
   4  -5   8 16726.7 1489.29  14
  -4  -5  -9 1975.19 314.276  11
  -4  -5 -10 4143.45 410.159  11
  -4  -5 -11 532.009 180.233  11
   4  -4 -10 654.146 202.147  10
   4  -4  -9 40626.5 1166.56  10
   4  -4  -8 6097.35 428.577  10
   4  -4  -7 2206.94 251.576  10
   4  -4   1 28791.7 1612.25  14
   4  -4   2 24566.3 1532.19  14
   4  -4   3 7178.73 826.796  14
   4  -4   4 6011.85 795.193  14
   4  -4   5 12882.2 1195.29  14
   4  -4   6 8984.33 1040.80  14
  -4  -4  -6 8412.64 528.896  11
   4  -4   7 71541.8 2926.60  14
  -4  -4  -7 63184.9 1563.18  11
   4  -4   8 9615.13 1098.60  14
  -4  -4  -8 9517.25 537.975   4
  -4  -4  -8 8803.70 599.528  11
  -4  -4  -9 784.522 201.118   4
  -4  -4  -9 543.343 184.372  11
  -4  -4 -10 21759.2 814.231   4
  -4  -4 -10 21695.3 913.492  11
  -4  -4 -11 17593.8 697.438   4
  -4  -4 -11 19801.2 839.334  11
  -4  -4 -12 4539.13 324.247   4
  -4  -4 -12 4773.30 394.563  11
   4  -3 -16 521.556 96.1657  11
   4  -3 -14 1260.73 160.427   9
   4  -3 -13 2749.59 254.750   9
   4  -3 -12 9254.47 477.547   9
   4  -3 -11 2196.79 251.121   9
   4  -3 -10 7590.82 437.271   9
   4  -3 -10 7364.79 500.657  10
   4  -3  -9 3194.29 273.044   9
   4  -3  -9 2837.20 316.293  10
   4  -3  -8 595.160 156.724  10
   4  -3   1 45440.4 1935.86  14
   4  -3   2 6966.34 821.931  14
   4  -3   3 64264.9 2427.74  14
   4  -3   4 35240.1 1842.84  14
   4  -3   5 4633.14 700.777  14
  -4  -3  -6 10409.1 597.559  11
   4  -3   6 10081.8 1071.88  14
   4  -3   7 2048.61 478.134  14
  -4  -3  -7 2518.22 319.952  11
   4  -3   8 9346.57 1115.29  14
  -4  -3  -8 7719.99 560.588  11
  -4  -3  -9 24832.3 998.064  11
  -4  -3 -10 4300.25 428.182  11
  -4  -3 -11-10.9675 136.308   4
  -4  -3 -11-15.9240 190.451  11
  -4  -3 -12 6750.98 427.754   4
  -4  -3 -12 7700.85 511.692  11
  -4  -3 -13 1909.92 210.825   4
  -4  -3 -14 4231.36 238.363   4
   4  -2 -16 2340.99 170.397  11
   4  -2 -14 2821.77 246.551   9
   4  -2 -13 978.031 193.908   9
   4  -2 -12 3666.73 319.797   9
   4  -2 -11 1560.02 222.985   9
   4  -2 -10 5816.74 393.501   9
   4  -2 -10 6290.61 455.749  10
   4  -2  -9 3640.45 302.261   8
   4  -2  -9 3522.91 346.621  10
   4  -2  -8 63914.2 1394.81  10
  -4  -2   6 10.3363 141.323   1
  -4  -2   5 145513. 2999.46   1
  -4  -2   4 5765.19 547.804   1
   4  -2   0 156231. 3516.73  14
   4  -2   1 26311.2 1423.17  14
   4  -2   2 64062.7 2280.53  14
   4  -2   3 10798.7 976.621  14
   4  -2   4 19610.0 1336.79  14
   4  -2   5 41774.2 2037.12  14
   4  -2   6 1611.92 451.176  14
   4  -2   7 5320.34 804.200  14
  -4  -2  -7 4631.33 411.198  11
   4  -2   8 8317.19 1044.71  14
  -4  -2  -8 7981.94 555.499  11
  -4  -2  -9 1444.34 290.120  11
  -4  -2 -10 31374.3 1119.39  11
  -4  -2 -11 1655.03 297.339  11
  -4  -2 -12 1596.14 229.496   4
  -4  -2 -12 1649.17 280.761  11
  -4  -2 -13 19830.8 682.375   4
  -4  -2 -14 415.076 105.138   4
   4  -1 -15 3050.49 233.451   9
   4  -1 -14 6560.19 389.454   9
   4  -1 -13 2222.84 258.992   9
   4  -1 -12 14373.4 640.396   9
   4  -1 -11 942.287 185.780   9
   4  -1 -10 19438.3 718.255   8
   4  -1 -10 19407.8 786.107  10
   4  -1  -9 3766.96 315.631   8
   4  -1  -9 3475.03 339.398  10
   4  -1  -8 19473.2 727.506  10
  -4  -1   7 12287.3 957.563   1
  -4  -1   6 11410.0 886.608   1
  -4  -1   5 23328.9 1208.72   1
  -4  -1   4 12530.2 861.356   1
  -4  -1   3 6423.60 606.467   1
   4  -1   0 43030.3 1725.93  14
   4  -1   1 17770.8 1128.57  14
   4  -1   2 74379.8 2394.49  14
   4  -1   3 11147.0 940.034  14
   4  -1   4 9124.88 920.175  14
   4  -1   5 17209.1 1275.22  14
   4  -1   6 1275.64 388.063  14
   4  -1   7 4908.69 769.759  14
  -4  -1  -7 5225.64 424.918  11
   4  -1   8 59590.6 2694.00  14
  -4  -1  -8 53349.3 1439.58  11
   4  -1   9 10205.9 1185.99  14
  -4  -1  -9 10657.6 650.770  11
  -4  -1 -10 423.140 170.402  11
  -4  -1 -11 11220.5 655.911  11
  -4  -1 -12 4545.12 403.363   4
  -4  -1 -12 4991.48 426.075  11
  -4  -1 -13 1358.54 214.750   4
  -4  -1 -14 5223.42 313.096   4
   4   0 -15 3844.85 267.333   9
   4   0 -14 169.762 120.432   9
   4   0 -13-37.2668 127.217   9
   4   0 -12 3545.38 338.285   9
   4   0 -11 42901.0 1141.62   9
   4   0 -11 42782.0 1126.12   8
   4   0 -10 211.220 147.781  10
   4   0 -10-16.2336 112.850   8
   4   0  -9 54407.2 1225.67   8
   4   0  -9 53631.0 1289.21  10
   4   0  -8 582.724 171.524  10
  -4   0   8 48.8896 229.754   1
  -4   0   7 29268.2 1571.52   1
  -4   0   6 74207.6 2416.06   1
  -4   0   5 4951.21 588.186   1
  -4   0   4 30848.0 1400.59   1
  -4   0   3 23957.8 1196.60   1
  -4   0   2 24027.5 1178.00   1
   4   0  -1 5978.76 632.656  14
   4   0   0 7419.36 700.613  14
   4   0   1 42469.3 1681.67  14
   4   0   2 25350.2 1355.50  14
   4   0   3 7792.18 797.532  14
   4   0   4 56469.3 2212.17  14
   4   0   5 17847.3 1299.04  14
   4   0   6 785.165 333.436  14
  -4   0  -7 74794.0 1626.95  11
   4   0   7 76945.8 2944.06  14
   4   0   8 36004.5 2083.53  14
  -4   0  -8 32876.1 1095.31  11
   4   0   9 1732.98 574.148  14
  -4   0  -9 2704.92 342.097  11
  -4   0 -10 16932.8 802.844  11
  -4   0 -11 9403.79 592.598  11
  -4   0 -12 204.425 174.600   4
  -4   0 -13 58.5238 126.160   4
  -4   0 -14 193.315 109.887   4
  -4   0 -15 3295.11 196.239   4
   4   1 -15 3417.05 259.081   9
   4   1 -14 5833.07 383.499   9
   4   1 -13 2477.96 289.607   9
   4   1 -12 15206.0 678.540   9
   4   1 -11 948.043 212.955   8
   4   1 -10 19302.5 748.698   8
   4   1 -10 18454.5 737.878  10
  -4   1   9 2305.98 551.202   1
   4   1  -9 2880.17 292.344   8
   4   1  -9 2849.51 296.169  10
   4   1  -8 21334.4 728.210   8
  -4   1   8 18081.7 1405.01   1
  -4   1   7 13665.6 1140.51   1
  -4   1   6 7801.23 817.090   1
  -4   1   5 25248.0 1372.40   1
  -4   1   4 14241.8 997.358   1
  -4   1   3 6847.29 680.523   1
  -4   1   2 16658.3 1023.51   1
   4   1  -2 16589.3 930.645  14
   4   1  -1 134951. 2871.08  14
   4   1   0 46778.1 1660.79  14
   4   1   1 17068.8 1044.57  14
   4   1   2 65423.7 2141.11  14
   4   1   3 14294.6 1048.82  14
   4   1   4 7104.40 802.179  14
   4   1   5 14263.0 1158.43  14
   4   1   6 1144.77 432.930  14
   4   1   7 5502.83 822.410  14
  -4   1  -7 5399.33 419.357  11
  -4   1  -8 54072.6 1404.83  11
   4   1   8 57450.5 2676.56  14
   4   1   9 11184.6 1270.69  14
  -4   1  -9 10864.1 638.681  11
  -4   1 -10 546.119 216.557  11
  -4   1 -11 11301.1 634.192  11
  -4   1 -12 5113.58 437.162   4
  -4   1 -13 937.084 199.825   4
  -4   1 -14 5919.49 345.172   4
  -4   1 -15 3355.96 201.686   4
   4   2 -15 12311.5 473.673   9
   4   2 -14 3356.82 299.001   9
   4   2 -13 684.242 195.667   9
   4   2 -12 4072.39 368.195   9
   4   2 -12 3971.77 361.101   8
   4   2 -11 1224.43 233.520   8
  -4   2  10 4750.16 841.590   1
   4   2 -10 6752.00 455.798   8
   4   2  -9 3260.78 310.820   8
  -4   2   9 4032.46 754.895   1
   4   2  -9 3111.38 297.970  10
   4   2  -8 66543.8 1377.41   8
  -4   2   8 57583.7 2638.71   1
  -4   2   7-36.4401 252.771   1
  -4   2   6 511.904 314.971   1
  -4   2   5 141027. 3517.78   1
  -4   2   4 7393.16 756.953   1
  -4   2   3 38866.1 1668.07   1
   4   2  -3 42177.0 1348.13  14
   4   2  -2 174.446 137.111  14
  -4   2   2 373.114 276.024   1
   4   2  -1 129524. 2653.45  14
  -4   2   1 132301. 3041.05   1
   4   2   0 158590. 3096.46  14
   4   2   1 23622.3 1181.51  14
   4   2   2 63120.6 2062.59  14
   4   2   3 7020.82 737.373  14
   4   2   4 19753.0 1277.69  14
   4   2   5 38428.7 1879.45  14
   4   2   6 1977.09 522.238  14
   4   2   7 5724.44 823.844  14
  -4   2  -7 4971.04 396.458  11
   4   2   8 8404.94 1068.34  14
  -4   2  -8 8566.47 539.239  11
  -4   2  -9 2098.80 287.909  11
  -4   2 -11 2199.16 339.580   4
  -4   2 -12 1490.31 274.820   4
  -4   2 -13 24092.7 794.001   4
  -4   2 -14 445.241 132.708   4
   4   3 -15 1702.65 189.296   9
   4   3 -14 1195.89 185.755   9
   4   3 -13 2884.99 314.636   9
   4   3 -12 9659.33 539.636   9
   4   3 -12 9371.04 536.646   8
   4   3 -11 2141.22 276.574   8
  -4   3  10 5789.08 1029.19   1
   4   3 -10 7250.06 482.718   8
  -4   3   9 3443.15 754.654   1
   4   3  -9 3239.94 318.321   8
  -4   3   8 820.249 435.872   1
   4   3  -8 1336.07 220.670   8
  -4   3   7 8529.87 1007.90   1
  -4   3   6 8646.53 939.661   1
  -4   3   5 78123.1 2697.47   1
  -4   3   4 7456.72 777.387   1
  -4   3   3 70586.0 2340.83   1
   4   3  -2 54327.4 1422.48  14
  -4   3   2 55476.8 2007.46   1
   4   3  -1 19289.8 893.827  14
  -4   3   1 19562.4 1171.23   1
   4   3   0 132832. 2696.26  14
   4   3   1 45933.9 1628.30  14
   4   3   2 4364.89 556.253  14
   4   3   3 71061.8 2278.52  14
   4   3   4 37632.5 1756.17  14
   4   3   5 5262.85 713.190  14
   4   3   6 10773.1 1063.44  14
  -4   3  -6 10013.4 548.775   4
   4   3   7 2092.89 486.489  14
   4   3   8 12089.4 1266.92  14
  -4   3 -10 3214.98 384.104   4
  -4   3 -11 45.0606 178.040   4
  -4   3 -12 6343.67 456.576   4
  -4   3 -13 2468.29 273.202   4
  -4   3 -14 5200.77 309.411   4
   4   4 -15-8.32262 88.0512   9
   4   4 -14-7.75922 129.214   9
   4   4 -13 1868.34 249.326   9
   4   4 -13 1773.16 251.173   8
   4   4 -12 3370.43 329.060   9
   4   4 -12 3456.38 347.508   8
   4   4 -11 12932.4 646.075   8
   4   4 -10 475.589 183.854   8
   4   4  -9 42463.5 1161.02   8
  -4   4   9 38166.8 2419.35   1
  -4   4   8 5833.40 930.560   1
   4   4  -8 7612.83 472.170   8
  -4   4   7 1422.75 430.946   1
   4   4  -7 1285.80 212.411   8
  -4   4   6 5116.16 763.790   1
  -4   4   5 11764.9 1081.10   1
  -4   4   4 25312.8 1504.29   1
  -4   4   3 22524.7 1359.67   1
  -4   4   2 1587.27 384.730   1
  -4   4   2 1206.55 244.311   2
  -4   4   1 129225. 3195.93   1
   4   4   0 50373.0 1516.56  14
   4   4   1 23656.6 1117.43  14
   4   4   2 24509.3 1233.68  14
   4   4   3 7356.55 718.940  14
   4   4   4 7989.33 836.754  14
   4   4   5 12057.6 1088.19  14
   4   4   6 8502.51 972.473  14
  -4   4  -6 8263.74 498.020   4
   4   4   7 69264.7 2862.41  14
  -4   4  -7 62012.2 1479.05   4
   4   4   8 11357.4 1194.09  14
  -4   4  -8 11444.6 634.112   4
  -4   4  -9 588.829 200.902   4
  -4   4 -10 20499.2 865.257   4
  -4   4 -11 17190.2 773.447   4
  -4   4 -12 4743.59 384.724   4
  -4   4 -13 434.859 143.398   4
  -4   4 -14 1549.82 166.642   4
   4   5 -15 119.662 80.2309   9
   4   5 -14 2418.62 235.618   9
   4   5 -13 869.167 189.395   9
   4   5 -13 729.559 197.821   8
   4   5 -12 4092.93 353.759   9
   4   5 -12 4057.16 362.479   8
   4   5 -11 2107.52 296.919   8
   4   5 -10 23379.3 873.575   8
  -4   5   9 4044.29 831.661   1
   4   5  -9 2662.80 313.448   8
   4   5  -8 17100.1 730.593   8
  -4   5   8 16212.5 1527.95   1
   4   5  -7 25128.5 868.789   8
  -4   5   7 23104.5 1750.74   1
   4   5  -6 16796.2 687.762   8
  -4   5   6 14155.0 1295.59   1
  -4   5   5 49127.2 2282.53   1
  -4   5   4 43129.3 2021.16   1
  -4   5   3 2333.06 515.066   1
  -4   5   2 6520.00 764.424   1
  -4   5   2 6521.47 588.902   2
  -4   5   1 8819.53 878.068   1
  -4   5   1 8706.85 717.789   2
   4   5   1 5144.95 508.118  14
   4   5   2 99933.7 2562.17  14
   4   5   3 21737.4 1260.91  14
   4   5   4 16227.8 1169.08  14
   4   5   5 47408.2 2139.61  14
  -4   5  -5 44500.9 1128.00   4
   4   5   6 8360.74 939.822  14
  -4   5  -6 8159.52 498.815   4
   4   5   7 1677.57 512.887  14
  -4   5  -7 1236.43 228.271   4
  -4   5  -8 18825.1 802.102   4
  -4   5  -9 1658.38 274.115   4
  -4   5 -10 3849.89 377.326   4
  -4   5 -11 496.914 165.263   4
  -4   5 -12 3578.33 324.473   4
  -4   5 -13 3252.94 262.846   4
  -4   5 -14 1836.71 160.049   4
  -4   5 -14 2129.01 175.028   7
   4   6 -15 4543.98 225.745   9
   4   6 -14 1610.68 178.666   9
  -4   6  14 1512.57 161.030  12
   4   6 -13 635.722 157.656   8
   4   6 -13 717.652 163.228   9
   4   6 -12 6741.49 430.454   9
   4   6 -12 6886.47 455.505   8
   4   6 -11 5980.49 442.997   8
   4   6 -10 3857.59 379.862   8
   4   6  -9 17845.9 760.151   8
  -4   6   8 1478.34 483.559   1
   4   6  -8 1949.64 274.654   8
  -4   6   7 129.921 329.658   1
   4   6  -7 92.9531 128.976   8
   4   6  -6 212.660 148.666   8
  -4   6   6 214.295 334.303   1
   4   6  -5 43922.5 1150.67   8
  -4   6   5 39937.5 2129.00   1
  -4   6   4 5469.64 761.285   1
  -4   6   3 13392.4 1142.74   1
  -4   6   2 1756.56 454.189   1
  -4   6   2 2604.40 406.551   2
  -4   6   1 1681.14 361.161   2
  -4   6   1 1110.45 367.665   1
  -4   6   0 43037.6 1816.91   2
   4   6   3 38661.2 1663.69  14
   4   6   4 18825.9 1246.85  14
   4   6   5 9761.85 955.637  14
  -4   6  -5 7756.10 472.670   4
  -4   6  -6 9161.55 526.241   4
   4   6   6 10260.6 1034.88  14
   4   6   7 14393.2 1296.10  14
  -4   6  -7 12486.8 629.194   4
  -4   6  -8 2730.99 328.374   4
  -4   6  -9 16717.3 746.950   4
  -4   6 -10 5023.88 412.513   4
  -4   6 -11 1336.89 214.476   4
  -4   6 -12 979.800 175.649   4
  -4   6 -13 4897.45 291.396   4
  -4   6 -14-115.674 66.7069   7
   4   7 -14 3880.77 234.462   9
  -4   7  14 3302.69 213.602  12
   4   7 -13 687.120 143.233   9
   4   7 -13 598.306 158.057   8
  -4   7  13 307.379 107.400  12
   4   7 -12 7323.67 423.080   9
   4   7 -12 6928.28 433.831   8
  -4   7  12 6600.88 403.759  12
   4   7 -11 1211.46 203.305   9
   4   7 -11 1467.92 247.583   8
   4   7 -10 9000.15 551.405   8
   4   7  -9 6432.53 468.623   8
   4   7  -8 10252.3 585.842   8
   4   7  -7 22786.6 872.022   8
  -4   7   7 21974.8 797.900  12
  -4   7   7 23476.1 1827.84   1
   4   7  -6 9362.93 550.598   8
  -4   7   6 9747.76 518.462  12
  -4   7   6 9861.35 1139.88   1
   4   7  -5 7588.88 491.306   8
  -4   7   5 6960.13 915.237   1
  -4   7   4 60872.4 2640.24   1
  -4   7   4 67607.3 1307.59   5
  -4   7   3 6072.01 812.229   1
  -4   7   2 10248.9 1010.63   1
  -4   7   2 11546.6 905.664   2
  -4   7   1 4234.18 648.444   1
  -4   7   1 4801.26 613.173   2
  -4   7   0 19819.9 1304.03   2
  -4   7  -1 21664.5 1406.97   2
  -4   7  -2 14929.6 1244.44   2
  -4   7  -3 25874.1 804.638   7
  -4   7  -4 20662.8 738.860   4
  -4   7  -5 21785.0 787.467   4
   4   7   5 24411.3 1525.71  14
   4   7   6 10814.8 1081.65  14
  -4   7  -6 9265.31 524.966   4
  -4   7  -7 5668.08 432.896   4
  -4   7  -8 875.345 209.760   4
  -4   7  -9 7909.22 497.561   4
  -4   7 -10 819.855 175.249   4
  -4   7 -11 172.328 116.679   4
  -4   7 -12 9671.43 426.706   4
  -4   7 -12 11180.1 485.693   7
  -4   7 -13 1447.31 161.548   7
   4   8 -13 4431.39 261.116   9
  -4   8  13 4006.97 264.288  12
   4   8 -12 4215.08 293.542   9
   4   8 -12 4485.19 332.030   8
  -4   8  12 4183.16 307.635  12
   4   8 -11 6905.26 407.752   9
   4   8 -11 7414.00 464.166   8
  -4   8  11 6901.33 426.204  12
   4   8 -10 12495.0 624.002   8
  -4   8  10 12986.2 617.963  12
  -4   8   9 8764.64 522.994  12
   4   8  -9 8862.28 540.571   8
   4   8  -8 2163.70 292.573   8
  -4   8   8 1917.48 263.549  12
   4   8  -7 18990.4 803.538   8
  -4   8   7 18354.2 754.251  12
   4   8  -6 14057.6 694.740   8
  -4   8   6 13842.9 643.674  12
  -4   8   6 13066.1 1347.53   1
   4   8  -5 28346.2 982.874   8
  -4   8   5 27864.4 898.243  12
  -4   8   5 27187.8 1872.74   1
  -4   8   4 13100.2 1260.99   1
   4   8  -4 12138.0 572.636  13
  -4   8   4 12232.6 577.408  12
  -4   8   4 12766.5 550.604   5
   4   8  -4 12507.6 646.090   8
  -4   8   3 58028.6 1202.78   5
  -4   8   3 54539.7 2478.82   1
   4   8  -3 56490.0 1293.73  13
  -4   8   2 6521.38 386.036   5
  -4   8   2 5824.28 821.176   1
   4   8  -2 6837.00 440.850  13
  -4   8   1 45651.1 2015.13   2
   4   8  -1 46823.5 1194.24  13
  -4   8   1 44948.7 2131.48   1
  -4   8   0 18732.0 1340.72   2
  -4   8  -1 12841.2 1164.01   2
  -4   8  -1 14938.1 604.807   7
  -4   8  -2 20762.5 1506.09   2
  -4   8  -2 21941.9 761.960   7
  -4   8  -3 621.082 177.018  12
  -4   8  -3 638.602 152.858   7
  -4   8  -4 4631.31 771.889   2
  -4   8  -4 5249.17 401.848   7
  -4   8  -5 10371.1 1203.13   2
  -4   8  -5 11694.9 600.661   7
  -4   8  -6 5114.51 375.769   4
  -4   8  -6 6027.93 448.877   7
  -4   8  -7 21362.4 788.264   4
  -4   8  -8 6780.47 445.190   4
  -4   8  -9 112.231 114.179   4
  -4   8 -10 5596.54 367.891   4
  -4   8 -10 5862.51 413.714   7
  -4   8 -11 1977.06 200.901   4
  -4   8 -11 2929.74 280.533   7
  -4   8 -12-99.3953 114.649   7
  -4   8 -13 1193.60 128.678   7
  -4   9  13 283.426 78.0468  12
   4   9 -12 1325.68 151.872   9
   4   9 -12 1352.40 183.944   8
  -4   9  12 1128.37 157.573  12
   4   9 -11 504.204 115.474   9
   4   9 -11 984.749 193.478   8
  -4   9  11 778.394 156.566  12
   4   9 -10 4511.25 370.777   8
  -4   9  10 4526.14 359.251  12
   4   9  -9 4989.71 406.771   8
  -4   9   9 5117.85 403.018  12
   4   9  -8 19466.5 803.808   8
  -4   9   8 18474.6 766.912  12
  -4   9   7 22865.1 853.788  12
   4   9  -7 23109.9 886.936   8
   4   9  -6 1266.44 242.878   8
  -4   9   6 1207.56 213.065  12
  -4   9   5 11201.4 1229.30   1
   4   9  -5 11912.0 643.677   8
  -4   9   5 11127.1 590.079  12
   4   9  -4 13481.5 635.957  13
  -4   9   4 13691.9 1305.40   1
   4   9  -4 13990.1 696.394   8
  -4   9   4 12329.9 612.350  12
   4   9  -3 52062.6 1294.70  13
  -4   9   3 52128.0 1271.16  12
  -4   9   3 54267.2 1159.25   5
  -4   9   2 61299.1 1236.51   5
   4   9  -2 62498.3 1437.34  13
  -4   9   2 57645.3 2554.76   1
  -4   9   2 60437.4 1379.92  12
   4   9  -1 1440.02 234.373  13
  -4   9   1 1329.59 199.981   5
  -4   9   1 1671.72 451.817   2
  -4   9   1 1417.31 196.689  12
  -4   9   0 108741. 1842.21   7
  -4   9   0 112350. 3521.61   2
   4   9   0 107154. 2015.86  13
  -4   9   0 105762. 1915.23  12
  -4   9  -1 674.036 389.588   2
  -4   9  -1 766.647 168.999   7
  -4   9  -1 691.035 179.656  12
  -4   9  -2 7040.28 474.602  12
  -4   9  -2 6535.13 441.019   7
  -4   9  -3 18237.6 1521.86   2
  -4   9  -3 17825.3 772.441  12
  -4   9  -3 18861.8 753.434   7
  -4   9  -4 9581.73 547.458   7
  -4   9  -4 9712.58 1144.94   2
  -4   9  -5 6843.37 476.786   7
  -4   9  -6 11933.2 633.708   7
  -4   9  -7 4362.01 392.460   7
  -4   9  -8 23070.4 859.114   7
  -4   9  -9 3347.22 332.721   7
  -4   9 -10 7325.52 441.176   7
  -4   9 -11 2144.59 221.939   7
  -4   9 -12 161.828 84.9527   7
   4  10 -12 2446.05 200.010   8
  -4  10  12 2297.37 195.855  12
   4  10 -11 3064.24 258.167   8
  -4  10  11 3095.08 260.838  12
   4  10 -10 1973.49 237.249   8
  -4  10  10 1938.46 237.765  12
   4  10  -9 5358.95 403.533   8
  -4  10   9 5280.75 388.664  12
  -4  10   8 10174.7 554.105  12
   4  10  -8 11262.0 589.642   8
   4  10  -7 837.394 210.202   8
  -4  10   7 712.090 192.910  12
   4  10  -6 12976.5 661.750   8
  -4  10   6 12589.4 648.585  12
   4  10  -5 7189.40 506.813   8
  -4  10   5 6926.57 476.255  12
   4  10  -4 19192.4 826.700   8
  -4  10   4 19994.4 807.047  12
   4  10  -4 19950.1 803.401  13
   4  10  -3 8204.87 516.831  13
  -4  10   3 7190.59 966.645   1
  -4  10   3 8602.80 528.128  12
   4  10  -2 2225.07 289.367  13
  -4  10   2 2367.96 290.113  12
   4  10  -1 90147.2 1845.50  13
  -4  10   1 91551.7 1809.04  12
  -4  10   0 32984.2 1938.71   2
   4  10   0 33620.8 1108.02  13
  -4  10   0 32626.6 1041.64  12
  -4  10  -1 12213.0 1216.38   2
   4  10   1 11521.5 661.630  13
  -4  10  -1 11611.9 588.794   7
  -4  10  -1 12347.2 638.605  12
  -4  10  -2 16853.1 1483.07   2
  -4  10  -2 15322.1 726.580  12
  -4  10  -2 15820.0 688.130   7
  -4  10  -3 49790.2 1277.32   7
  -4  10  -3 49579.8 1348.50  12
  -4  10  -4 15603.9 712.469   7
  -4  10  -5 19974.6 807.017   7
  -4  10  -6 4035.36 376.356   7
  -4  10  -7 6234.06 456.083   7
  -4  10  -8 2274.02 274.637   7
  -4  10  -9 1096.41 204.375   7
  -4  10 -10 4934.43 333.907   7
  -4  10 -11 635.290 123.674   7
   4  11 -11 288.625 90.9652   8
  -4  11  11 391.761 115.383  12
   4  11 -10 183.063 100.363   8
  -4  11  10 133.572 86.5149  12
   4  11  -9 733.394 168.140   8
  -4  11   9 433.907 138.972  12
  -4  11   8 25460.1 861.797  12
   4  11  -8 26447.3 844.163   8
   4  11  -7 15217.4 672.191   8
  -4  11   7 15664.1 696.485  12
   4  11  -6 3866.32 371.069   8
  -4  11   6 3408.95 344.133  12
   4  11  -5 24212.0 896.261   8
  -4  11   5 22341.3 864.781  12
   4  11  -4 33275.4 1081.05   8
   4  11  -4 33114.1 1047.75  13
  -4  11   4 33531.2 1075.76  12
   4  11  -3 26172.6 951.287   8
   4  11  -3 25195.0 918.214  13
  -4  11   3 23815.3 907.566  12
   4  11  -2 9830.87 583.731  13
  -4  11   2 9356.99 566.748  12
   4  11  -1 3446.53 361.700  13
  -4  11   1 3885.10 377.358  12
   4  11   0 15798.6 769.957  13
  -4  11   0 15534.8 741.358  12
   4  11   1 1769.01 293.731  13
  -4  11  -1 1950.14 289.198  12
   4  11   2 2492.79 341.406  13
  -4  11  -2 2694.17 313.180   7
  -4  11  -2 2176.17 299.955  12
  -4  11  -3 14647.6 728.264  12
  -4  11  -3 14355.2 677.273   7
  -4  11  -4 10692.6 587.596   7
  -4  11  -5 10952.8 596.159   7
  -4  11  -6 21831.0 822.102   7
  -4  11  -7 427.872 179.461   7
  -4  11  -8 902.068 175.377   7
  -4  11  -9 1589.64 209.227   7
  -4  11 -10 197.079 101.300   7
   4  11  11 665.060 96.5204  13
  -4  11 -11 753.402 111.322   7
  -4  12  11 1231.00 128.844  12
   4  12 -10 671.927 115.111   8
  -4  12  10 615.742 125.964  12
   4  12  -9 6858.29 358.471   8
  -4  12   9 6950.71 395.036  12
   4  12  -8 987.056 175.052   8
  -4  12   8 1026.21 182.483  12
  -4  12   7 12194.8 589.180  12
   4  12  -7 11390.1 535.273   8
   4  12  -6 2438.91 275.726   8
  -4  12   6 2275.78 277.367  12
   4  12  -5 1063.49 210.839   8
  -4  12   5 1180.70 223.689  12
   4  12  -4 33823.7 1041.48   8
  -4  12   4 33559.5 1073.47  12
   4  12  -3 11951.9 626.372   8
   4  12  -3 11695.5 623.304  13
  -4  12   3 11400.3 626.756  12
   4  12  -2 216.120 145.231   8
   4  12  -2 598.797 185.098  13
  -4  12   2 208.311 148.704  12
  -4  12   1 1727.76 266.395  12
   4  12  -1 2068.81 298.267  13
   4  12   0 14721.9 724.260  13
  -4  12   0 14194.3 712.983  12
   4  12   1 2810.72 339.743  13
  -4  12  -1 2848.96 325.027  12
   4  12   2 2769.54 337.367  13
  -4  12  -2 2787.55 333.399  12
  -4  12  -3 4160.13 366.752   7
   4  12   3 4319.71 415.253  13
  -4  12  -3 3893.52 385.146  12
   4  12   4 3871.32 403.584  13
  -4  12  -4 4270.50 385.159   7
   4  12   5 15858.8 752.649  13
  -4  12  -5 16415.0 693.314   7
   4  12   6 2664.59 326.315  13
  -4  12  -6 2428.25 280.197   7
   4  12   7 3175.36 315.552  13
  -4  12  -7 3827.91 319.311   7
   4  12   8 481.580 137.619  13
  -4  12  -8 427.991 128.168   7
   4  12   9 1090.46 160.312  13
  -4  12  -9 900.267 147.567   7
   4  12  10 4843.25 251.654  13
  -4  12 -10 5459.06 262.414   7
   4  13  -9 1990.83 160.206   8
  -4  13   9 2018.19 187.535  12
   4  13  -8 571.123 117.341   8
  -4  13   8 571.146 122.741  12
   4  13  -7 4253.77 290.408   8
  -4  13   7 4812.23 346.658  12
   4  13  -6 3499.68 282.944   8
  -4  13   6 3526.86 322.155  12
   4  13  -5 4776.21 345.762   8
  -4  13   5 4921.67 390.824  12
   4  13  -4 1277.38 215.521   8
  -4  13   4 1147.57 211.860  12
  -4  13   3 2425.20 296.195  12
   4  13  -3 2178.69 267.930   8
   4  13  -2 16451.8 701.266   8
   4  13  -2 17649.7 753.393  13
  -4  13   2 17386.5 764.057  12
   4  13  -1 8300.73 502.851   8
   4  13  -1 8782.39 542.579  13
  -4  13   1 8708.02 548.222  12
  -4  13   0 32546.6 1062.60  12
   4  13   0 31678.1 1033.46  13
   4  13   1 4636.80 410.419  13
  -4  13  -1 4310.99 386.304  12
   4  13   2 308.516 175.543  13
  -4  13  -2 465.113 178.602  12
   4  13   3 13420.3 667.496  13
   4  13   4 8057.50 511.796  13
   4  13   5 5351.89 405.905  13
   4  13   6 1040.51 205.704  13
   4  13   7-30.0090 102.670  13
   4  13   8 9884.86 419.282  13
   4  13   9 565.104 94.8318  13
  -4  14   8 455.382 91.3253  12
  -4  14   7 3906.57 274.749  12
   4  14  -6 4247.06 255.560   8
  -4  14   6 4598.93 326.620  12
   4  14  -5 3318.11 246.260   8
  -4  14   5 3175.22 288.531  12
   4  14  -4 149.919 96.1353   8
  -4  14   4 72.0391 108.803  12
   4  14  -3 13602.9 549.001   8
  -4  14   3 15422.9 660.577  12
   4  14  -2 9540.74 476.851   8
  -4  14   2 10498.3 561.100  12
   4  14  -1 12233.8 590.631  13
   4  14  -1 11872.6 536.472   8
  -4  14   1 11988.4 602.710  12
   4  14   0 308.828 134.906  13
   4  14   0 130.801 133.694   8
  -4  14   0-68.4076 165.549  12
   4  14   1 9025.52 515.078  13
  -4  14  -1 7941.08 496.133  12
   4  14   2 1269.22 207.355  13
   4  14   3 8512.88 482.747  13
   4  14   4 338.833 132.540  13
   4  14   5 5468.83 353.504  13
   4  14   6 1728.01 201.296  13
   4  14   7 4827.71 275.556  13
  -4  15   6 3954.07 249.458  12
  -4  15   5 1254.53 168.633  12
  -4  15   4 11811.6 496.080  12
  -4  15   3 4071.79 308.686  12
  -4  15   2 11064.8 512.341  12
  -4  15   1 7.64744 114.570  12
   4  15   0 8085.11 365.883   8
   4  15   0 9381.99 467.548  13
  -4  15   0 9023.20 473.851  12
   4  15   1 2336.58 248.732  13
   4  15   1 2064.45 188.319   8
   4  15   2 5514.00 294.987   8
   4  15   2 6471.32 378.884  13
   4  15   3 34.3430 97.2024  13
   4  15   3 46.8315 69.2482   8
   4  15   4 8738.94 396.202  13
   4  15   5 276.631 92.1576  13
   4  15   6 2536.56 176.905  13
  -4  16   3 4914.82 271.520  12
  -4  16   2 5588.12 301.978  12
  -4  16   1 1996.42 190.281  12
   5  -9  -7 354.314 129.117  10
   5  -9  -6 6923.85 442.765  10
   5  -9  -1-266.819 401.544  14
   5  -9   0 14143.3 1495.96  14
   5  -8  -8 4744.06 390.265  10
   5  -8  -7 2958.35 323.736  10
   5  -8  -6 27116.6 903.825  10
   5  -8  -5 3714.11 337.256  10
   5  -8  -4 6388.11 413.694  10
   5  -8   0 12279.2 1391.67  14
   5  -8   1 698.053 433.408  14
   5  -8   2 16346.5 1604.24  14
   5  -8   3 36193.5 2312.17  14
   5  -7  -9 4397.55 386.467  10
   5  -7  -8 5621.23 429.934  10
   5  -7  -7 527.844 171.019  10
   5  -7  -6 3384.88 329.578  10
   5  -7  -5 1901.15 248.295  10
   5  -7   0 7257.62 1047.59  14
   5  -7   1 8011.46 1044.86  14
   5  -7   2 30704.4 2104.42  14
   5  -7   3 3614.76 706.798  14
   5  -7   4 11523.1 1303.59  14
   5  -6 -10 7774.55 512.013  10
   5  -6  -9 26690.1 943.604  10
   5  -6  -8 3534.60 362.442  10
   5  -6  -7 4472.94 395.757  10
   5  -6  -6 47981.4 1220.17  10
   5  -6   0 2842.98 645.630  14
   5  -6   1 20400.2 1649.25  14
   5  -6   2 6531.85 965.203  14
   5  -6   3 10141.0 1205.10  14
   5  -6   4 12188.6 1297.31  14
   5  -6   5 9362.39 1158.80  14
   5  -5 -10 2424.38 324.316  10
   5  -5  -9 20552.1 829.114  10
   5  -5  -8 2873.91 331.530  10
   5  -5  -7 38595.8 1115.61  10
   5  -5   0 5961.88 877.147  14
   5  -5   1 57213.2 2691.52  14
   5  -5   2 50075.5 2513.52  14
   5  -5   3 20942.7 1631.66  14
   5  -5   4 713.549 366.732  14
   5  -5   5 8.69729 299.970  14
   5  -5   6 104.289 265.226  14
   5  -4 -10 15929.8 744.892  10
   5  -4  -9 16176.0 744.564  10
   5  -4  -8 10651.9 600.786  10
   5  -4  -7 25651.4 889.243  10
   5  -4   0 37802.0 2050.34  14
   5  -4   1 39614.5 2138.10  14
   5  -4   2 19615.0 1520.98  14
   5  -4   3 1616.80 471.186  14
   5  -4   4 48986.0 2483.39  14
   5  -4   5 13003.7 1293.34  14
   5  -4   6 16634.1 1497.40  14
  -5  -4  -9 15189.9 654.717   4
  -5  -4 -10 7314.98 432.607   4
   5  -3 -12 899.258 150.131   9
   5  -3 -11 18392.6 666.519   9
   5  -3 -10 2119.26 294.951  10
   5  -3  -9 5066.38 422.063  10
   5  -3  -8 30977.4 1002.66  10
   5  -3  -7 31500.4 968.987  10
   5  -3   0 34059.6 1873.48  14
   5  -3   1 90750.2 3168.68  14
   5  -3   2 28376.7 1747.57  14
   5  -3   3 12050.1 1188.49  14
   5  -3   4 18659.7 1497.91  14
  -5  -3  -5 4354.23 361.303   4
   5  -3   5 3727.73 742.552  14
   5  -3   6 18126.9 1548.68  14
  -5  -3  -6 16611.3 720.882   4
   5  -3   7 36675.6 2207.61  14
  -5  -3  -7 32322.8 1034.95   4
  -5  -3  -8 10828.6 604.190   4
  -5  -3  -9 8600.76 529.474   4
  -5  -3 -10 1270.82 227.214   4
  -5  -3 -11 14641.3 606.930   4
  -5  -3 -12 202.163 108.424   4
  -5  -3 -13 9322.07 342.146   4
   5  -2 -14 573.780 112.199   9
   5  -2 -13 1590.97 185.142   9
   5  -2 -12 10776.8 513.093   9
   5  -2 -11 5731.62 386.632   9
   5  -2 -10 7225.29 436.886   9
   5  -2 -10 7743.65 522.281  10
   5  -2  -9 3101.34 342.687  10
   5  -2  -8 1342.33 235.708  10
   5  -2  -7 732.243 173.494  10
   5  -2  -1 21773.7 1420.33  14
   5  -2   0 38786.0 1930.01  14
   5  -2   1 26982.6 1645.55  14
   5  -2   2 581.259 274.212  14
   5  -2   3 6402.69 857.797  14
   5  -2   4 5572.11 820.479  14
   5  -2   5 2944.20 652.356  14
  -5  -2  -5 2787.32 296.926   4
   5  -2   6 95593.7 3501.25  14
  -5  -2  -6 84404.7 1749.45   4
   5  -2   7 51121.4 2593.48  14
  -5  -2  -7 44861.8 1271.64   4
  -5  -2  -8 10879.5 631.977   4
  -5  -2  -9 23429.8 911.731   4
  -5  -2 -10 19028.5 788.554   4
  -5  -2 -11 6610.66 437.339   4
  -5  -2 -12 10437.4 487.177   4
  -5  -2 -13 2064.24 189.902   4
   5  -1 -15 24.8831 56.5628   9
   5  -1 -14 5393.94 311.411   9
   5  -1 -13 4685.41 328.517   9
   5  -1 -12 5233.63 369.810   9
   5  -1 -11 4905.40 369.570   9
   5  -1 -10 13864.6 595.130   8
   5  -1 -10 13295.9 668.153  10
   5  -1  -9 17786.2 765.304  10
   5  -1  -8 26863.9 913.122  10
  -5  -1   7 34088.6 874.058   6
  -5  -1   6 7446.60 786.583   1
  -5  -1   5 22488.2 1332.37   1
   5  -1  -2 17938.9 1224.30  14
   5  -1  -1 66708.2 2426.48  14
   5  -1   0 39557.1 1892.18  14
   5  -1   1 14491.6 1165.22  14
   5  -1   2 53996.0 2299.80  14
   5  -1   3 18595.5 1374.83  14
   5  -1   4 539.614 319.633  14
  -5  -1  -5 23295.0 861.100   4
   5  -1   5 24445.3 1703.82  14
   5  -1   6 5348.02 859.894  14
  -5  -1  -6 5351.21 446.863   4
   5  -1   7 49992.7 2537.72  14
  -5  -1  -7 43347.1 1277.56   4
  -5  -1  -8 22516.2 930.313   4
  -5  -1  -9 1768.38 293.881   4
  -5  -1 -10 8847.16 575.705   4
  -5  -1 -11 34083.5 1031.72   4
  -5  -1 -12 619.020 164.492   4
  -5  -1 -13 2398.29 220.179   4
   5   0 -15 1919.56 166.796   9
   5   0 -15 1964.37 159.662  11
   5   0 -14 1195.46 173.197   9
   5   0 -13 3497.40 302.571   9
   5   0 -12 8303.88 471.370   9
   5   0 -11-164.631 143.324   9
   5   0 -11 179.188 141.906   8
   5   0 -10 39989.0 1063.11   8
   5   0 -10 40083.8 1140.27  10
   5   0  -9 16428.2 665.615   8
   5   0  -9 16257.5 714.670  10
   5   0  -8 1805.17 246.255  10
   5   0  -8 2323.38 256.145   8
  -5   0   7-232.370 213.918   1
  -5   0   7 15.6264 93.5786   6
  -5   0   6 43509.0 2012.55   1
  -5   0   5 546.583 286.319   1
  -5   0   4 9040.15 871.296   1
   5   0  -3 1909.57 434.300  14
   5   0  -2 674.680 276.056  14
   5   0  -1 96.0069 331.418  14
   5   0   0 15600.0 1143.95  14
   5   0   1 59834.2 2295.52  14
   5   0   2 734.896 376.468  14
   5   0   3 9915.36 995.034  14
   5   0   4 63230.5 2597.59  14
   5   0   5 3392.29 677.220  14
  -5   0  -5 3180.91 339.381   4
   5   0   6 7062.64 920.292  14
  -5   0  -6 6697.22 495.617   4
   5   0   7 165.876 314.975  14
  -5   0  -7 181.560 168.408   4
  -5   0  -8 340.437 187.258   4
  -5   0  -9 15887.3 783.734   4
  -5   0 -10 109.866 183.770   4
  -5   0 -11 1660.97 256.489   4
  -5   0 -12 10002.7 516.578   4
  -5   0 -13 419.695 125.201   4
  -5   0 -14 1075.80 122.686   4
   5   1 -15-30.2691 74.4351   9
   5   1 -14 5566.31 337.086   9
   5   1 -13 4199.29 336.410   9
   5   1 -12 4428.23 359.404   9
   5   1 -11 5449.66 400.916   8
   5   1 -10 13094.1 618.281   8
   5   1 -10 12967.8 630.282  10
   5   1  -9 17695.5 711.389   8
   5   1  -9 16821.7 713.929  10
   5   1  -8 24418.8 843.583  10
  -5   1   8 23482.2 1669.18   1
   5   1  -8 24591.4 818.989   8
   5   1  -7 36356.1 974.599  10
  -5   1   7 37082.1 947.558   6
   5   1  -7 34202.9 940.719   8
  -5   1   6 6189.55 804.886   1
  -5   1   5 24483.6 1514.60   1
  -5   1   4 14935.7 1136.84   1
   5   1  -3 10802.9 861.597  14
  -5   1   3 10667.9 936.417   1
   5   1  -2 20087.4 1204.02  14
   5   1  -1 61860.7 2153.90  14
   5   1   0 38637.4 1739.81  14
   5   1   1 17865.8 1213.63  14
   5   1   2 52452.7 2155.25  14
   5   1   3 21557.2 1439.75  14
   5   1   4 609.330 401.117  14
   5   1   5 24816.7 1671.77  14
  -5   1  -5 25631.4 909.831   4
   5   1   6 4832.84 824.022  14
  -5   1  -6 4363.30 404.328   4
   5   1   7 52379.3 2583.06  14
  -5   1  -7 46693.4 1355.39   4
  -5   1  -8 22357.9 945.439   4
  -5   1  -9 1270.71 265.325   4
  -5   1 -10 8076.17 553.220   4
  -5   1 -11 36310.4 1092.76   4
  -5   1 -12 996.660 213.536   4
  -5   1 -13 2700.05 239.192   4
  -5   1 -14 5152.41 253.997   4
   5   2 -15 549.419 111.945   9
   5   2 -14 1123.57 168.451   9
   5   2 -13 1840.05 229.436   9
   5   2 -12 11933.9 586.626   9
   5   2 -12 12029.6 571.935   8
   5   2 -11 4946.46 393.258   8
   5   2 -10 6487.93 454.946   8
   5   2 -10 7458.26 455.613  10
   5   2  -9 4418.02 371.472   8
   5   2  -9 4344.32 352.915  10
   5   2  -8 1027.41 189.964  10
   5   2  -8 985.368 198.266   8
  -5   2   8 1047.80 478.218   1
   5   2  -7 665.305 164.978  10
   5   2  -7 764.124 160.674   8
  -5   2   7 866.803 168.227   6
  -5   2   7 896.133 406.290   1
  -5   2   6 35.8063 226.388   1
  -5   2   6 118.743 110.612   5
  -5   2   6 105.355 105.761   6
  -5   2   5 11203.4 1082.36   1
  -5   2   4 30912.3 1717.93   1
  -5   2   3 2965.23 547.069   1
   5   2  -2 64853.2 2032.55  14
  -5   2   2 61994.5 2337.08   1
   5   2  -1 20857.3 1175.32  14
   5   2   0 43638.1 1778.64  14
   5   2   1 27194.0 1457.53  14
   5   2   2 326.786 232.930  14
   5   2   3 4241.12 658.557  14
   5   2   4 5702.48 762.897  14
   5   2   5 2469.17 602.691  14
  -5   2  -5 2182.53 283.253   4
   5   2   6 96039.8 3402.57  14
  -5   2  -6 87831.1 1838.97   4
   5   2   7 53682.3 2618.09  14
  -5   2  -7 46263.0 1337.04   4
  -5   2  -8 10472.7 640.151   4
  -5   2  -9 22158.2 918.008   4
  -5   2 -10 19526.5 849.259   4
  -5   2 -11 6453.81 471.067   4
  -5   2 -12 11549.6 558.109   4
  -5   2 -13 2503.26 235.430   4
  -5   2 -14 5407.00 256.524   4
   5   3 -15 1181.58 141.008   9
   5   3 -14 445.071 136.526   9
   5   3 -13 941.435 181.208   9
   5   3 -12 903.428 219.163   9
   5   3 -12 603.845 177.380   8
   5   3 -11 21546.9 806.778   8
   5   3 -10 1924.81 268.426   8
   5   3  -9 5538.95 425.017   8
   5   3  -8 32994.2 996.759   8
  -5   3   8 28199.4 2004.68   1
   5   3  -7 27735.6 899.647   8
  -5   3   7 25600.0 1832.20   1
  -5   3   6 11852.1 1199.02   1
   5   3  -6 13675.4 614.176   8
  -5   3   6 13486.8 560.862   6
  -5   3   6 13709.2 578.341   5
  -5   3   5 12597.8 1173.48   1
  -5   3   4 9473.41 991.212   1
  -5   3   3 75640.6 2709.72   1
  -5   3   2 20785.9 1387.92   1
   5   3   0 35144.9 1521.78  14
   5   3   1 84109.0 2529.68  14
   5   3   2 29568.6 1553.87  14
   5   3   3 10369.2 997.517  14
   5   3   4 18873.6 1371.90  14
  -5   3  -4 17535.3 722.609   4
   5   3   5 4954.86 735.009  14
  -5   3  -5 4851.83 410.766   4
   5   3   6 16092.5 1377.45  14
  -5   3  -6 16016.6 747.416   4
   5   3   7 37804.1 2224.14  14
  -5   3  -7 35696.5 1142.02   4
  -5   3  -8 11433.9 662.166   4
  -5   3  -9 7592.09 539.604   4
  -5   3 -10 1084.34 250.926   4
  -5   3 -11 15045.3 686.217   4
  -5   3 -12 212.353 145.225   4
  -5   3 -13 10726.9 443.939   4
   5   4 -15 1442.89 145.965   9
   5   4 -14 1571.12 188.690   9
   5   4 -13 2219.49 251.714   9
   5   4 -12 5710.98 407.650   9
   5   4 -12 5523.98 398.777   8
   5   4 -11 3875.04 366.925   8
   5   4 -10 17081.0 741.839   8
   5   4  -9 15864.0 711.616   8
   5   4  -8 11192.7 596.293   8
  -5   4   8 9173.65 1181.78   1
   5   4  -7 27210.5 920.289   8
  -5   4   7 25573.5 1884.48   1
   5   4  -6 93099.8 1769.00   8
  -5   4   6 94143.3 1620.39   6
  -5   4   6 95749.1 1679.05   5
  -5   4   5 9784.41 491.576   5
  -5   4   5 10473.0 1111.55   1
   5   4  -5 9655.52 529.175   8
  -5   4   5 9821.77 477.650   6
  -5   4   4 1095.27 440.463   1
  -5   4   3 21610.0 1489.14   1
  -5   4   2 6995.51 847.830   1
   5   4   1 37943.6 1604.24  14
   5   4   2 20682.5 1266.22  14
   5   4   3 1228.36 386.490  14
  -5   4  -3 1164.36 197.915   4
   5   4   4 47892.9 2164.97  14
  -5   4  -4 45031.4 1183.16   4
   5   4   5 12424.9 1179.17  14
  -5   4  -5 11764.6 619.670   4
  -5   4  -6 15096.0 716.009   4
   5   4   6 15440.2 1392.57  14
  -5   4  -7 10983.9 630.772   4
  -5   4  -8 5942.42 477.538   4
  -5   4  -9 16201.2 765.248   4
  -5   4 -10 8481.63 540.813   4
  -5   4 -11 3866.53 351.549   4
  -5   4 -12 9101.62 462.120   4
  -5   4 -13 2014.04 190.962   4
   5   5 -15 1487.62 129.216   9
   5   5 -14 2703.23 220.707   9
   5   5 -13 10205.8 475.697   9
   5   5 -13 10852.6 488.948   8
   5   5 -12 1318.12 218.935   9
   5   5 -12 1066.52 216.813   8
   5   5 -11 6293.42 449.898   8
   5   5 -10 1927.48 276.738   8
   5   5  -9 18189.3 771.248   8
   5   5  -8 2545.27 312.311   8
   5   5  -7 41901.9 1180.48   8
  -5   5   7 38708.7 2374.89   1
   5   5  -6 3998.55 372.994   8
  -5   5   6 4038.39 322.888   6
  -5   5   6 3517.84 721.795   1
  -5   5   6 4017.82 331.192   5
   5   5  -5 2719.08 307.900   8
  -5   5   5 2731.68 266.761   6
  -5   5   5 3371.22 300.681   5
  -5   5   4 2517.57 263.313   5
  -5   5   4 2244.07 538.306   1
   5   5  -4 2458.56 280.522   8
  -5   5   4 2559.85 246.128   6
  -5   5   3 2784.05 591.393   1
  -5   5   2 330.455 263.501   1
  -5   5  -2 49008.0 1193.33   4
   5   5   3 19925.1 1320.66  14
  -5   5  -3 20192.2 762.685   4
   5   5   4 185.935 227.250  14
  -5   5  -4 807.917 168.798   4
   5   5   5-282.654 263.544  14
  -5   5  -5-83.4289 144.996   4
   5   5   6 141.210 297.581  14
  -5   5  -6 364.098 165.458   4
  -5   5  -7 6510.97 487.497   4
  -5   5  -8 13378.3 689.223   4
  -5   5  -9 6951.89 500.610   4
  -5   5 -10 2778.11 311.984   4
  -5   5 -11 16494.1 661.076   4
  -5   5 -12 667.246 148.032   4
  -5   5 -13 2465.22 189.793   4
  -5   5 -13 2465.09 180.391   7
   5   6 -14 2868.15 203.571   9
   5   6 -13 161.826 94.2075   9
   5   6 -13 275.013 122.352   8
   5   6 -12 3500.93 304.410   9
   5   6 -12 3775.22 328.517   8
   5   6 -11 4090.90 375.409   8
   5   6 -10 7828.22 510.555   8
   5   6  -9 27648.9 960.452   8
   5   6  -8 3969.97 386.699   8
   5   6  -7 5008.72 429.974   8
  -5   6   7 4131.19 815.765   1
  -5   6   6 46260.6 2574.03   1
   5   6  -6 49279.4 1314.38   8
  -5   6   5 831.063 185.757   5
  -5   6   5 998.770 440.211   1
   5   6  -5 656.849 182.402   8
  -5   6   5 725.756 168.868   6
  -5   6   4 29408.9 886.947   5
  -5   6   4 27429.1 1863.00   1
  -5   6   4 30437.2 842.994   6
   5   6  -4 27946.9 962.384   8
  -5   6   3 12213.4 566.766   5
  -5   6   3 12133.1 1191.49   1
  -5   6   3 11738.0 519.803   6
  -5   6   2 21229.1 750.306   5
  -5   6   2 19980.6 1495.79   1
  -5   6   2 20498.8 680.594   6
  -5   6   1 5324.37 373.473   5
  -5   6   0 2995.27 294.879   4
  -5   6   0 2630.60 517.732   2
  -5   6  -1 17548.0 687.731   4
  -5   6  -2 7754.67 466.119   4
  -5   6  -3 11296.9 579.277   4
  -5   6  -4 11279.0 589.826   4
   5   6   5 7816.16 901.305  14
  -5   6  -5 9030.90 544.507   4
  -5   6  -6 55939.2 1403.42   4
  -5   6  -7 3619.36 365.330   4
  -5   6  -8 3302.42 350.409   4
  -5   6  -9 3372.59 335.861   4
  -5   6 -10 2455.12 274.565   4
  -5   6 -11 1280.34 195.038   4
  -5   6 -12 103.233 87.1235   7
  -5   6 -12 50.9294 74.7561   4
   5   7 -14 4025.40 204.091   9
   5   7 -13 2714.70 216.199   9
   5   7 -13 3165.65 248.910   8
   5   7 -12 5732.84 351.496   9
   5   7 -12 6919.51 407.023   8
   5   7 -11 14483.2 636.187   8
   5   7 -10 16221.7 720.126   8
   5   7  -9 4826.69 418.036   8
   5   7  -8 5282.54 447.262   8
   5   7  -7 1038.32 229.530   8
  -5   7   6 3021.43 721.881   1
   5   7  -6 3364.18 374.316   8
  -5   7   5 1884.66 481.840   1
   5   7  -5 2082.08 298.763   8
  -5   7   5 2233.75 252.171   6
  -5   7   5 2032.93 257.049   5
  -5   7   4 51874.5 1210.36   5
  -5   7   4 49497.0 2559.07   1
   5   7  -4 49621.0 1342.55   8
  -5   7   4 51917.2 1142.19   6
  -5   7   3 53.0879 104.437   5
  -5   7   3 47.7212 235.037   1
  -5   7   3-120.023 109.294   6
  -5   7   2 18414.3 714.699   5
  -5   7   2 19847.1 670.560   6
  -5   7   1 85216.2 1634.14   5
  -5   7   1 89724.0 1609.82   4
   5   7  -1 84442.5 1633.07  13
  -5   7   1 84363.3 1482.02   6
  -5   7   0 7040.07 446.017   5
  -5   7   0 7303.31 439.881   4
  -5   7   0 7285.53 831.465   2
  -5   7  -1 6972.24 442.706   4
  -5   7  -1 5808.75 820.461   2
  -5   7  -2 28208.1 906.252   4
  -5   7  -2 26771.4 1748.44   2
  -5   7  -3 5666.12 414.829   4
  -5   7  -3 6325.95 904.176   2
  -5   7  -3 6191.83 403.063   7
  -5   7  -4 12281.8 609.966   4
  -5   7  -4 12323.1 584.786   7
  -5   7  -5 12625.3 607.445   7
  -5   7  -5 12323.2 623.312   4
  -5   7  -6 3397.47 339.679   4
  -5   7  -6 3884.38 356.398   7
  -5   7  -7 5509.19 431.913   4
  -5   7  -8 2764.90 307.934   4
  -5   7  -9 6662.59 438.589   4
  -5   7 -10 955.109 190.635   7
  -5   7 -10 968.109 173.637   4
  -5   7 -11 2239.99 228.977   7
  -5   7 -11 1697.85 195.263   4
  -5   7 -12 570.594 93.5641   4
  -5   7 -12 771.144 120.740   7
   5   8 -13 322.633 79.0088   9
   5   8 -12 440.834 108.111   9
   5   8 -12 556.560 136.782   8
   5   8 -11 1537.61 192.247   9
   5   8 -11 1784.06 246.230   8
   5   8 -10 4637.03 384.515   8
   5   8  -9 9317.11 555.064   8
   5   8  -8 4292.75 387.182   8
   5   8  -7 2940.13 341.529   8
   5   8  -6 32045.2 1078.33   8
   5   8  -5 3888.97 393.741   8
   5   8  -4 5760.95 460.780   8
  -5   8   4 6621.88 399.308   6
  -5   8   4 5965.73 905.130   1
  -5   8   4 6681.24 427.640   5
  -5   8   3 11822.7 570.848   5
   5   8  -3 11804.8 577.671  13
  -5   8   3 10554.4 1184.27   1
  -5   8   3 11977.1 521.764   6
  -5   8   2 3743.89 328.623   5
  -5   8   2 3214.59 648.778   1
   5   8  -2 3100.61 312.442  13
  -5   8   2 3678.31 291.469   6
  -5   8   1 23086.6 803.841   5
   5   8  -1 23265.3 847.718  13
  -5   8   0 10442.1 548.281   5
  -5   8   0 9949.13 1012.03   2
   5   8   0 10744.9 590.604  13
  -5   8  -1 931.571 176.961   5
  -5   8  -1 846.088 372.412   2
  -5   8  -1 1071.66 186.568   4
  -5   8  -2 13197.9 595.153   4
  -5   8  -2 11624.2 1198.94   2
  -5   8  -2 13270.6 594.728   7
  -5   8  -3 39097.4 1070.46   4
  -5   8  -3 40544.3 2274.43   2
  -5   8  -3 39787.7 1066.21   7
  -5   8  -4 28422.6 917.845   4
  -5   8  -4 29413.5 931.238   7
  -5   8  -5 287.566 151.760   7
  -5   8  -5 147.918 116.854   4
  -5   8  -6 37499.6 1068.98   4
  -5   8  -6 38387.2 1088.48   7
  -5   8  -7 18219.9 726.171   4
  -5   8  -7 17561.0 719.576   7
  -5   8  -8 8791.46 485.949   4
  -5   8  -8 9724.11 522.194   7
  -5   8  -9 2743.13 263.901   4
  -5   8  -9 3388.17 306.116   7
  -5   8 -10 1671.04 208.287   7
  -5   8 -10 1129.48 158.559   4
  -5   8 -11 2556.34 217.545   7
  -5   8 -12 917.607 112.190   7
   5   9 -12 790.572 110.175   9
   5   9 -12 1207.56 158.592   8
   5   9 -11 7645.66 361.609   9
   5   9 -11 8349.33 434.758   8
   5   9 -10 1759.67 238.191   8
   5   9  -9 9991.73 552.775   8
   5   9  -8 24089.2 882.329   8
   5   9  -7 397.374 187.893   8
   5   9  -6 6225.21 482.520   8
   5   9  -5 21654.2 892.722   8
   5   9  -4 5661.99 472.324   8
   5   9  -4 6229.59 430.095  13
   5   9  -3 10341.3 557.163  13
  -5   9   3 11574.2 549.628   5
  -5   9   2 751.665 163.469   5
   5   9  -2 1222.49 221.613  13
  -5   9   1 961.213 179.719   5
   5   9  -1 1313.93 237.475  13
  -5   9   0 13061.6 597.045   5
   5   9   0 14210.7 697.190  13
  -5   9  -1 7807.15 1018.50   2
  -5   9  -1 7583.20 463.743   5
   5   9   1 7130.58 511.318  13
  -5   9  -1 7557.88 457.700   7
  -5   9  -2 1448.05 221.862   5
  -5   9  -2 1628.78 231.125   7
  -5   9  -3 23675.7 825.183   7
  -5   9  -4 8761.55 509.560   7
  -5   9  -5 11948.4 600.265   7
  -5   9  -6 2321.14 285.985   7
  -5   9  -7 1641.27 232.799   7
  -5   9  -8 4862.29 365.104   7
  -5   9  -9 27.5967 109.348   7
  -5   9 -10 2423.79 220.062   7
  -5   9 -11 9662.30 363.351   7
   5  10 -12 1784.64 153.197   8
   5  10 -11 299.007 109.572   8
   5  10 -10 1099.50 142.932   9
   5  10 -10 1234.86 193.383   8
   5  10  -9 320.081 154.389   8
   5  10  -8 1525.45 241.197   8
   5  10  -7 9642.04 569.053   8
   5  10  -6 23945.1 903.423   8
   5  10  -5 1093.61 242.404   8
   5  10  -4 30962.6 1072.32   8
   5  10  -3 27659.2 927.112  13
   5  10  -3 27279.3 1010.00   8
   5  10  -2 25666.7 910.069  13
  -5  10   2 25058.9 784.451   5
  -5  10   1 644.598 169.122   5
   5  10  -1 701.925 201.633  13
   5  10   0 27100.5 983.657  13
   5  10   1 13556.0 704.942  13
   5  10   2 2604.12 339.309  13
  -5  10  -2 2285.97 280.621   7
  -5  10  -3 8815.95 502.529   7
  -5  10  -4 12768.8 610.591   7
  -5  10  -5 369.766 152.870   7
  -5  10  -6 5529.42 398.854   7
  -5  10  -7 574.349 162.762   7
  -5  10  -8 1641.10 216.018   7
  -5  10  -9 3253.90 257.656   7
  -5  10 -10 1234.44 145.921   7
   5  11 -11 12648.1 398.449   8
   5  11 -10 294.676 100.233   8
   5  11  -9 3849.00 296.211   8
   5  11  -8 4685.21 349.387   8
   5  11  -7 395.255 151.645   8
  -5  11   7 514.891 134.181  12
   5  11  -6 15862.2 699.349   8
  -5  11   6 14389.6 607.803  12
   5  11  -5 11500.6 614.942   8
  -5  11   5 10055.2 523.277  12
   5  11  -4 250.800 197.786   8
   5  11  -3 3283.59 365.138   8
   5  11  -3 2708.57 298.137  13
   5  11  -2 5055.77 413.600  13
   5  11  -1 43200.6 1212.64  13
   5  11   0 2712.43 318.707  13
   5  11   1 2703.98 339.180  13
   5  11   2 15822.4 753.226  13
   5  11   3 5971.08 474.109  13
  -5  11  -3 5901.32 409.889   7
   5  11   4 1794.90 288.074  13
  -5  11  -4 2053.92 257.259   7
  -5  11  -5 5894.91 405.626   7
  -5  11  -6 417.453 141.769   7
  -5  11  -7 5573.79 359.048   7
  -5  11  -8 6053.79 343.086   7
   5  11   9 1819.47 193.477  13
  -5  11  -9 1651.48 166.238   7
   5  11  10 554.988 92.5633  13
   5  12 -10 3895.09 214.195   8
   5  12  -9 4696.09 279.688   8
   5  12  -8 8601.92 414.148   8
   5  12  -7 7716.05 425.462   8
  -5  12   7 6887.70 369.125  12
   5  12  -6 5779.65 393.988   8
  -5  12   6 5588.05 361.063  12
   5  12  -5 5678.97 411.049   8
  -5  12   5 5934.53 386.330  12
   5  12  -4 3392.38 341.126   8
  -5  12   4 3114.47 284.322  12
   5  12  -3 18065.3 760.051   8
  -5  12   3 17343.0 685.681  12
   5  12  -2 16703.3 749.236   8
   5  12  -2 16599.1 706.475  13
  -5  12   2 15990.9 667.036  12
   5  12  -1 1071.05 213.047  13
  -5  12   1 868.080 174.986  12
   5  12   0 8523.73 531.787  13
   5  12   1 3720.53 362.953  13
   5  12   2 3017.94 332.683  13
   5  12   3 4281.51 378.718  13
   5  12   4 6248.88 445.150  13
   5  12   5 1641.97 245.370  13
   5  12   6 4126.16 341.661  13
  -5  12  -6 3632.47 286.991   7
   5  12   7 2459.23 246.074  13
  -5  12  -7 2490.74 219.681   7
   5  12   8 2431.77 217.004  13
   5  12   9 925.843 113.233  13
   5  13  -8 2894.18 202.785   8
   5  13  -7 2173.78 200.151   8
   5  13  -6 1367.98 175.216   8
   5  13  -5 869.429 170.585   8
  -5  13   5 789.308 143.506  12
   5  13  -4 1393.03 199.699   8
  -5  13   4 1695.89 207.774  12
   5  13  -3 12322.7 571.141   8
  -5  13   3 12239.2 541.505  12
   5  13  -2 42.3916 112.460  13
   5  13  -2 207.576 127.522   8
  -5  13   2 198.511 109.651  12
   5  13  -1 105.404 126.469  13
   5  13  -1 26.4319 125.256   8
  -5  13   1 35.8693 85.9138  12
   5  13   0 446.008 163.559  13
  -5  13   0 395.403 125.407  12
   5  13   1 7899.73 476.458  13
   5  13   2 105.718 138.444  13
   5  13   3 7075.03 443.282  13
   5  13   4 8435.08 465.235  13
   5  13   5 3944.56 308.428  13
   5  13   6 1373.77 179.423  13
   5  13   7 223.372 83.4407  13
   5  14  -6 5802.09 275.287   8
   5  14  -5 807.948 127.390   8
   5  14  -4 494.933 114.494   8
   5  14  -3 1225.75 170.610   8
   5  14  -2 1829.68 207.640   8
  -5  14   2 1745.30 194.479  12
   5  14  -1 1931.75 214.912   8
   5  14   0 1828.88 224.891  13
   5  14   0 1538.03 199.905   8
   5  14   1 313.788 129.185  13
   5  14   1 536.880 140.328   8
   5  14   2 10927.2 491.776  13
   5  14   3 1250.05 181.256  13
   5  14   4 4744.27 299.487  13
   5  14   5 998.429 139.630  13
   5  14   6 3087.95 201.120  13
   5  15  -3 2412.54 167.416   8
   5  15  -2 3746.10 220.024   8
   5  15  -1 12043.6 406.190   8
   5  15   0 8.61534 61.0663   8
   5  15   1 1294.66 141.189   8
   5  15   2 3208.25 197.131   8
   5  15   2 3463.87 235.402  13
   5  15   3 2109.00 175.591  13
   5  15   4 1526.12 138.903  13
   6  -9  -8 274.868 117.649  10
   6  -9  -7 5123.31 368.209  10
   6  -9  -6 1170.23 214.067  10
   6  -9  -5 6194.08 412.833  10
   6  -9  -4 5447.68 381.001  10
   6  -8  -8 434.129 173.107  10
   6  -8  -7 21491.9 799.965  10
   6  -8  -6 7367.77 474.960  10
   6  -8  -5 1779.68 249.015  10
   6  -8  -4 4559.23 364.332  10
   6  -7  -9 1785.49 255.295  10
   6  -7  -8 6274.90 452.536  10
   6  -7  -7 6508.01 469.575  10
   6  -7  -6 2588.08 306.786  10
   6  -7  -5 16331.0 715.995  10
   6  -7  -2 15253.9 1593.11  14
   6  -7  -1 392.750 517.870  14
   6  -7   0 63640.8 3253.60  14
   6  -6 -10 9100.51 524.447  10
   6  -6  -9 281.202 176.949  10
   6  -6  -8 4.84958 172.797  10
   6  -6  -7 15461.1 717.466  10
   6  -6  -6 10032.6 571.586  10
   6  -6  -2 20911.7 1801.12  14
   6  -6  -1 15408.8 1533.85  14
   6  -6   0 18102.2 1687.29  14
   6  -6   1 1273.19 567.446  14
   6  -6   2 4485.97 870.977  14
   6  -5 -10 6251.69 462.882  10
   6  -5  -9 10625.1 605.503  10
   6  -5  -8 1256.01 248.696  10
   6  -5  -7 415.738 171.127  10
   6  -5  -2 63568.1 3029.05  14
   6  -5  -1 8716.75 1155.18  14
   6  -5   0 3165.14 749.866  14
   6  -5   1 18513.3 1675.98  14
   6  -5   2 2329.58 590.670  14
   6  -5   3 1324.66 416.547  14
   6  -4 -10 14333.1 699.501  10
   6  -4  -9 12765.5 670.006  10
   6  -4  -8 497.443 218.104  10
   6  -4  -7 7546.71 500.203  10
   6  -4  -2 3228.96 692.623  14
   6  -4  -1 21349.2 1717.08  14
   6  -4   0 22408.8 1771.62  14
   6  -4   1 10449.3 1240.83  14
   6  -4   2 14648.9 1453.39  14
   6  -4   3 17651.3 1599.72  14
   6  -4   4 4062.10 840.160  14
   6  -3 -11 3017.44 324.234  10
   6  -3 -10 12005.5 632.307  10
   6  -3  -9 7788.79 533.442  10
   6  -3  -8 43958.7 1237.68  10
   6  -3  -7 2835.10 327.803  10
   6  -3  -3 6687.63 907.796  14
   6  -3  -2 22335.5 1670.44  14
   6  -3  -1 6390.47 914.809  14
   6  -3   0 26176.4 1848.40  14
   6  -3   1 18537.8 1564.48  14
   6  -3   2 14771.2 1431.45  14
  -6  -3  -2 14781.8 636.602   4
  -6  -3  -3 3329.49 319.136   4
   6  -3   3 3594.10 688.535  14
   6  -3   4 1357.22 477.506  14
  -6  -3  -4 2116.74 269.536   4
   6  -3   5 10163.1 1231.75  14
  -6  -3  -5 10152.0 568.582   4
  -6  -3  -6 33252.8 1048.68   4
  -6  -3  -7 19278.1 790.165   4
  -6  -3  -8 8820.34 525.606   4
  -6  -3  -9 436.228 128.519   4
  -6  -3 -10 13156.2 547.458   4
  -6  -3 -11 5440.61 306.257   4
   6  -2 -12 147.552 99.8038   9
   6  -2 -11 1037.80 169.805   9
   6  -2 -11 1389.22 256.038  10
   6  -2 -10 760.125 206.297  10
   6  -2 -10 617.848 131.947   9
   6  -2  -9 9574.09 584.082  10
   6  -2  -8 2212.08 302.188  10
  -6  -2   6 2629.30 261.110   6
  -6  -2   5 8969.12 446.973   6
  -6  -2   4 29573.9 831.188   6
   6  -2  -3 8283.36 1011.59  14
   6  -2  -2 21436.5 1595.85  14
   6  -2  -1 31614.5 1928.31  14
   6  -2   0 50127.1 2462.20  14
   6  -2   1 13354.5 1303.39  14
  -6  -2  -1 13422.9 607.306   4
   6  -2   2 17449.2 1499.59  14
  -6  -2  -2 17708.4 715.471   4
   6  -2   3 60913.8 2832.84  14
  -6  -2  -3 56357.7 1352.21   4
   6  -2   4 147.101 462.019  14
  -6  -2  -4 693.906 188.956   4
   6  -2   5 1728.19 588.891  14
  -6  -2  -5 963.588 215.610   4
  -6  -2  -6 30912.8 1060.58   4
  -6  -2  -7 24704.7 943.956   4
  -6  -2  -8 7297.34 506.138   4
  -6  -2  -9 27478.4 930.906   4
  -6  -2 -10 176.420 123.826   4
  -6  -2 -11 5094.18 329.433   4
  -6   0  -4 28869.5 1014.02   4
   6   0   5 5084.14 870.383  14
  -6   0  -5 4193.49 420.096   4
  -6   0  -6 1486.79 290.539   4
  -6   0  -7 5453.98 478.965   4
  -6   0  -8 20947.6 897.011   4
  -6   0  -9 184.449 184.191   4
  -6   0 -10 3294.34 340.052   4
  -6   0 -11 288.243 124.789   4
  -6   0 -12 133.612 96.6214   4
   6   1 -14 5450.11 284.301   9
   6   1 -13 1501.63 186.342   9
   6   1 -12 1738.45 219.092   9
   6   1 -11 1206.25 188.645   8
   6   1 -10 11329.3 543.479   8
   6   1 -10 11639.7 581.601  10
   6   1  -9 1211.96 217.781  10
   6   1  -9 1474.63 226.432   8
   6   1  -8 10047.4 558.289  10
   6   1  -8 10961.4 539.012   8
  -6   1   7 9545.03 1128.22   1
  -6   1   7 12042.8 562.348   6
  -6   1   6 15691.3 639.055   6
  -6   1   6 15599.7 1367.24   1
  -6   1   6 16433.7 644.708   5
  -6   1   5 14249.7 602.857   5
  -6   1   5 13948.0 600.266   6
  -6   1   4 23746.0 787.581   5
  -6   1   4 24515.1 785.534   6
  -6   1   3 8352.16 468.616   5
  -6   1   2 17258.2 698.641   4
   6   1  -2 16486.6 1205.30  14
   6   1  -1 926.134 390.512  14
  -6   1   1 503.209 142.409   4
  -6   1   0 30708.7 952.167   4
   6   1   0 30255.9 1717.89  14
  -6   1  -1 4004.66 352.409   4
   6   1   1 3623.46 623.945  14
   6   1   2 57324.7 2519.66  14
  -6   1  -2 57357.7 1384.65   4
   6   1   3 52045.9 2476.26  14
  -6   1  -3 51063.4 1341.74   4
   6   1   4 14996.1 1361.83  14
  -6   1  -4 14551.2 723.936   4
   6   1   5 67684.1 2948.23  14
  -6   1  -5 63079.8 1582.63   4
  -6   1  -6 14526.9 780.407   4
  -6   1  -7 5511.98 488.563   4
  -6   1  -8 17716.8 830.501   4
  -6   1  -9 5261.50 455.861   4
  -6   1 -10 2865.94 318.472   4
  -6   1 -11 10020.5 509.590   4
  -6   1 -12 6767.24 358.388   4
   6   2 -14 2648.32 205.037   9
   6   2 -13 2320.93 233.308   9
   6   2 -12 132.667 138.314   9
   6   2 -11 1457.84 213.671   8
   6   2 -10 968.397 179.046  10
   6   2 -10 735.328 158.694   8
   6   2  -9 8796.15 503.877   8
   6   2  -9 8689.95 496.220  10
   6   2  -8 3307.92 320.422  10
   6   2  -8 3151.05 309.841   8
   6   2  -7 39518.8 1060.31  10
   6   2  -7 38882.3 1059.63   8
  -6   2   7 39160.7 1048.17   6
  -6   2   6 2346.70 268.753   5
   6   2  -6 2227.44 264.717   8
  -6   2   6 2524.16 275.733   6
  -6   2   5 10029.5 517.053   5
   6   2  -5 9357.34 500.940   8
  -6   2   5 8590.51 1050.88   1
  -6   2   5 9371.20 492.221   6
  -6   2   4 31598.0 933.563   5
  -6   2   4 31563.2 912.267   6
  -6   2   3 8640.41 481.059   5
  -6   2   2 25542.5 840.310   5
  -6   2   2 25918.6 868.969   4
  -6   2   1 35736.7 1031.48   4
  -6   2   0 53448.3 1293.05   4
   6   2   0 51860.9 2174.86  14
  -6   2  -1 12697.7 621.218   4
   6   2   1 13184.1 1137.49  14
   6   2   2 14803.2 1246.29  14
  -6   2  -2 18278.9 758.113   4
   6   2   3 55817.5 2490.70  14
  -6   2  -3 55902.4 1409.46   4
   6   2   4 1210.10 416.549  14
  -6   2  -4 832.302 222.034   4
   6   2   5 1248.76 413.046  14
  -6   2  -5 728.405 201.998   4
  -6   2  -6 29384.1 1087.61   4
  -6   2  -7 23708.9 974.848   4
  -6   2  -8 8228.70 583.563   4
  -6   2  -9 28441.0 1018.54   4
  -6   2 -10 209.017 177.252   4
  -6   2 -11 5114.71 365.441   4
  -6   2 -12 14970.2 525.103   4
   6   3 -14 8035.30 340.158   9
   6   3 -13 1460.70 187.771   9
   6   3 -12 475.874 153.435   9
   6   3 -12 755.176 158.794   8
   6   3 -11 2226.76 254.886   8
   6   3 -10 11650.5 585.638   8
   6   3  -9 6594.79 450.635   8
   6   3  -8 41971.9 1142.08   8
  -6   3   7 1291.58 607.481   1
   6   3  -7 2020.82 262.932   8
  -6   3   7 2035.99 263.345   6
   6   3  -6 19644.2 764.852   8
  -6   3   6 17997.7 1599.45   1
  -6   3   6 20105.3 742.427   6
  -6   3   6 20076.2 752.486   5
  -6   3   5 39109.1 1072.00   5
   6   3  -5 40048.4 1092.64   8
  -6   3   5 39336.5 2270.86   1
  -6   3   5 39690.8 1048.21   6
  -6   3   4 49078.6 1203.67   5
   6   3  -4 46855.5 1189.91   8
  -6   3   4 46807.9 1140.51   6
  -6   3   4 47067.3 2421.47   1
  -6   3   3 8465.37 490.029   5
   6   3  -3 8165.54 475.613   8
  -6   3   2 27173.7 887.770   5
  -6   3   2 27979.1 915.520   4
  -6   3   1 5838.15 432.813   4
  -6   3   0 25298.4 879.350   4
  -6   3  -1 16817.9 727.466   4
   6   3   2 18228.4 1342.66  14
  -6   3  -2 19681.4 801.026   4
  -6   3  -3 3541.27 358.343   4
   6   3   3 3314.16 663.974  14
  -6   3  -4 3301.29 372.128   4
   6   3   4 2273.82 571.699  14
   6   3   5 9335.12 1110.56  14
  -6   3  -5 10457.0 619.678   4
  -6   3  -6 31009.2 1094.45   4
  -6   3  -7 17665.0 828.008   4
  -6   3  -8 8218.49 559.501   4
  -6   3  -9 988.102 247.628   4
  -6   3 -10 14419.7 654.308   4
  -6   3 -11 5361.59 359.763   4
  -6   3 -12 6763.77 343.840   4
   6   4 -14 640.843 105.620   9
   6   4 -13 3813.90 276.163   9
   6   4 -12 1561.40 214.223   9
   6   4 -12 1658.81 208.134   8
   6   4 -11 9957.09 513.717   8
   6   4 -10 12164.6 599.611   8
   6   4  -9 12842.7 625.583   8
   6   4  -8 911.266 221.932   8
   6   4  -7 7068.18 478.341   8
   6   4  -6 9791.65 563.046   8
  -6   4   6 10334.7 1219.68   1
  -6   4   6 11140.4 560.079   6
  -6   4   6 10998.3 569.395   5
  -6   4   5 12311.4 606.537   5
   6   4  -5 12580.1 629.369   8
  -6   4   5 12011.8 576.692   6
  -6   4   4 8894.05 511.926   5
   6   4  -4 8663.58 524.083   8
  -6   4   4 9139.28 1092.19   1
  -6   4   4 8651.80 486.816   6
  -6   4   3 3509.03 328.079   5
  -6   4   3 3730.93 319.595   6
  -6   4   2 3855.41 350.154   5
  -6   4   2 3835.12 344.975   4
  -6   4   1 25276.8 875.987   4
  -6   4   0 26311.3 899.560   4
  -6   4  -1 8748.81 528.191   4
  -6   4  -2 14611.5 692.707   4
  -6   4  -3 18370.9 787.776   4
  -6   4  -4 4023.88 388.541   4
   6   4   4 1840.30 545.207  14
  -6   4  -5 45200.9 1294.64   4
  -6   4  -6 1923.30 301.945   4
  -6   4  -7 12855.1 691.582   4
  -6   4  -8 566.062 207.880   4
  -6   4  -9 4134.75 379.768   4
  -6   4 -10 3180.93 319.329   4
  -6   4 -11 1760.62 215.844   4
  -6   4 -12 920.679 133.889   4
   6   5 -14 1215.63 130.442   9
   6   5 -13 370.228 111.990   9
   6   5 -12 8480.01 437.284   9
   6   5 -12 8386.20 428.751   8
   6   5 -11 6159.71 409.890   8
   6   5 -10 6113.41 434.705   8
   6   5  -9 12329.3 618.957   8
   6   5  -8 650.495 197.006   8
   6   5  -7 909.567 188.930   8
   6   5  -6 16264.5 738.109   8
  -6   5   6 16073.7 664.745   6
   6   5  -5 37612.8 1138.12   8
  -6   5   5 38253.2 2336.99   1
  -6   5   5 39360.6 1045.23   6
  -6   5   5 38062.7 1073.51   5
  -6   5   4 719.963 456.332   1
  -6   5   4 1325.03 240.843   5
   6   5  -4 1332.76 238.622   8
  -6   5   4 1415.54 217.290   6
  -6   5   3 32894.5 1002.53   5
  -6   5   3 32794.6 945.430   6
  -6   5   2 63474.8 1442.91   5
  -6   5   1 10793.1 572.968   5
  -6   5   1 10662.7 573.091   4
  -6   5   0 2570.32 300.412   4
  -6   5  -1 18153.7 756.502   4
  -6   5  -2 2558.27 307.354   4
  -6   5  -3 1444.88 252.062   4
  -6   5  -4 1567.91 250.994   4
  -6   5  -5 3692.65 369.558   4
  -6   5  -6 13338.7 691.124   4
  -6   5  -7 7283.73 512.879   4
  -6   5  -8 21198.6 839.518   4
  -6   5  -9 1035.90 223.109   4
  -6   5 -10 4151.14 326.430   4
  -6   5 -10 3917.35 276.784   7
  -6   5 -11 7862.36 389.454   4
  -6   5 -11 7240.24 324.716   7
  -6   5 -12 1307.19 137.368   4
   6   6 -13 450.487 109.344   9
   6   6 -12 14313.8 529.492   9
   6   6 -12 13709.5 521.562   8
   6   6 -11 3788.84 317.330   8
   6   6 -10 8036.89 484.851   8
   6   6  -9 661.563 199.251   8
   6   6  -8-2.03700 172.205   8
   6   6  -7 17534.0 772.711   8
   6   6  -6 9390.23 582.070   8
   6   6  -5 3049.03 347.410   8
  -6   6   5 3366.54 307.207   6
  -6   6   5 3228.71 339.916   5
  -6   6   4 31425.0 977.239   5
   6   6  -4 30604.9 1046.49   8
  -6   6   4 33713.7 951.763   6
  -6   6   4 29758.8 2035.28   1
  -6   6   3 1270.90 242.744   5
  -6   6   3 1204.04 200.287   6
  -6   6   2 24868.6 884.488   5
  -6   6   2 25276.4 827.053   6
  -6   6   1 18833.0 780.198   5
  -6   6   1 20595.7 790.961   4
  -6   6   0 18944.5 768.825   4
  -6   6  -1 1359.13 232.176   4
  -6   6  -2 5516.41 429.697   4
  -6   6  -3 35607.1 1095.12   4
  -6   6  -4 28338.4 981.450   4
  -6   6  -5 12876.6 657.631   4
  -6   6  -6 17253.7 754.437   4
  -6   6  -6 16765.8 646.190   7
  -6   6  -7 4114.70 384.828   4
  -6   6  -7 3996.76 324.436   7
  -6   6  -8 3240.16 330.157   4
  -6   6  -8 3680.58 304.458   7
  -6   6  -9 1277.11 178.134   7
  -6   6  -9 955.654 181.801   4
  -6   6 -10 1182.97 159.725   7
  -6   6 -10 1292.16 187.229   4
  -6   6 -11 252.480 88.8463   4
  -6   6 -11 281.662 82.2593   7
   6   7 -13 3570.04 206.683   9
   6   7 -12 362.016 110.943   9
   6   7 -12 231.083 92.0625   8
   6   7 -11 3383.80 289.117   8
   6   7 -10 8104.25 481.653   8
   6   7  -9 2251.42 289.403   8
   6   7  -8 8238.08 518.466   8
   6   7  -7 6043.26 462.608   8
   6   7  -6 1964.52 307.536   8
   6   7  -5 14633.0 729.790   8
  -6   7   5 15215.1 630.382   6
  -6   7   5 14891.1 659.515   5
  -6   7   4 11706.3 589.798   5
   6   7  -4 11902.0 664.046   8
  -6   7   4 12211.8 561.601   6
  -6   7   3 2115.72 274.895   5
  -6   7   3 2202.99 254.219   6
  -6   7   2 16912.7 713.165   5
  -6   7   2 16689.6 657.951   6
  -6   7   1 824.080 203.300   5
  -6   7   1 716.167 158.785   6
  -6   7   0 69126.7 1543.62   5
  -6   7   0 72592.2 1534.17   4
  -6   7  -1 2475.60 290.433   4
  -6   7  -2 32170.4 1010.96   4
  -6   7  -3 9932.41 564.020   4
  -6   7  -4 749.658 195.263   4
  -6   7  -5 37494.4 1096.81   4
  -6   7  -6 16499.2 710.359   4
  -6   7  -6 16654.7 648.994   7
  -6   7  -7 3011.04 309.772   4
  -6   7  -7 3195.19 287.269   7
  -6   7  -8 1082.54 192.077   4
  -6   7  -8 885.283 158.479   7
  -6   7  -9 539.767 142.196   4
  -6   7  -9 460.565 125.983   7
  -6   7 -10 6417.96 332.588   4
  -6   7 -10 6754.54 319.732   7
   6   8 -12 56.5950 60.5070   9
   6   8 -12 20.7731 78.8275   8
   6   8 -11 2799.55 230.079   9
   6   8 -11 3125.93 262.422   8
   6   8 -10 16892.4 642.190   8
   6   8  -9 5762.54 416.768   8
   6   8  -8 177.611 163.630   8
   6   8  -7 23920.1 896.599   8
   6   8  -6 8422.69 554.640   8
   6   8  -5 2866.99 355.080   8
   6   8  -4 4887.38 449.122   8
  -6   8   4 4705.64 347.540   6
  -6   8   4 4964.10 388.470   5
  -6   8   3 35717.2 1031.61   5
  -6   8   3 38577.8 985.770   6
  -6   8   2 11064.5 574.343   5
  -6   8   2 11853.8 536.336   6
  -6   8   1 29248.9 942.684   5
  -6   8   1 30371.7 862.191   6
  -6   8   0 26163.2 905.375   5
   6   8   0 27156.9 920.565  13
  -6   8   0 27545.0 810.651   6
  -6   8  -1 4497.91 378.936   5
  -6   8  -1 5630.67 407.957   4
   6   8   1 5027.94 413.477  13
  -6   8  -2 1621.43 250.183   5
  -6   8  -2 2043.25 270.366   4
  -6   8  -3 8262.23 496.607   4
  -6   8  -4 5215.06 396.295   4
  -6   8  -5 7738.65 471.797   4
  -6   8  -5 8010.32 442.817   7
  -6   8  -6 2082.81 244.693   7
  -6   8  -6 2149.59 253.703   4
  -6   8  -7 4640.88 344.383   4
  -6   8  -7 4766.42 334.748   7
  -6   8  -8 3365.50 274.191   4
  -6   8  -8 3191.03 259.341   7
  -6   8  -9 4160.69 267.023   4
  -6   8  -9 3981.92 263.818   7
  -6   8 -10 5506.84 259.377   7
   6   9 -12 3100.87 193.751   8
   6   9 -11 780.603 116.255   9
   6   9 -11 860.900 141.916   8
   6   9 -10 1847.19 218.837   8
   6   9  -9 942.930 193.073   8
   6   9  -8-29.2406 172.072   8
   6   9  -7 4727.83 403.721   8
   6   9  -6 975.323 244.592   8
   6   9  -5 6942.05 511.423   8
   6   9  -4 6376.06 499.238   8
   6   9  -3 22052.8 920.633   8
  -6   9   3 21945.0 769.251   5
  -6   9   2 36131.1 1011.77   5
  -6   9   2 37957.1 926.789   6
  -6   9   1 1453.48 222.129   5
   6   9  -1 1961.99 261.742  13
  -6   9   0 9037.98 504.842   5
   6   9   0 9557.37 550.337  13
  -6   9  -1 4663.25 368.327   5
   6   9   1 4413.09 390.098  13
  -6   9  -2 2564.87 284.605   5
  -6   9  -2 2703.66 274.253   4
   6   9   2 2054.90 283.972  13
  -6   9  -3 268.602 123.195   5
  -6   9  -3 441.640 151.946   4
  -6   9  -4 14263.9 607.361   5
  -6   9  -4 14580.4 598.883   4
  -6   9  -4 13108.3 562.790   7
  -6   9  -5 2542.27 263.837   5
  -6   9  -5 2871.03 270.258   4
  -6   9  -5 2492.21 249.185   7
  -6   9  -6 3930.20 285.742   5
  -6   9  -6 4126.82 302.153   4
  -6   9  -6 4026.10 306.501   7
  -6   9  -7 5939.37 350.405   7
  -6   9  -8 6750.01 342.502   7
  -6   9  -9 4124.67 236.553   7
   6  10 -11 1329.63 138.378   8
   6  10 -10 2248.35 167.953   9
   6  10 -10 2436.13 214.900   8
   6  10  -9 973.642 177.714   8
   6  10  -8 1518.69 217.133   8
   6  10  -7 1573.05 245.584   8
   6  10  -6 606.488 193.487   8
   6  10  -5 3924.38 386.834   8
   6  10  -4 6449.26 494.563   8
   6  10  -3 11118.1 641.990   8
   6  10  -3 10365.3 513.238  13
  -6  10   2 908.427 183.803   5
   6  10  -2 415.515 145.167  13
   6  10  -1 2712.55 288.433  13
  -6  10   1 3324.83 293.658   5
  -6  10   0 12950.8 558.867   5
   6  10   0 12696.6 616.601  13
  -6  10  -1 2459.74 258.726   5
   6  10   1 2156.12 272.520  13
  -6  10  -2 12427.2 535.069   5
   6  10   2 11808.4 614.194  13
   6  10   3 5537.70 426.593  13
   6  10   4 740.083 196.310  13
  -6  10  -4 475.063 134.742   7
  -6  10  -5 2809.33 245.723   7
  -6  10  -6 1847.88 202.877   7
  -6  10  -7 2355.05 210.148   7
  -6  10  -8 3529.04 218.779   7
   6  10   9 257.114 88.0281  13
   6  11 -10 4031.16 226.914   8
   6  11  -9 1241.48 156.707   8
   6  11  -8 2940.37 257.377   8
   6  11  -7 5373.25 366.371   8
   6  11  -6 5199.62 393.629   8
   6  11  -5 9323.80 523.232   8
   6  11  -4 1659.19 266.194   8
   6  11  -3 375.610 209.934   8
   6  11  -2 2522.85 262.025  13
   6  11  -2 2755.35 330.934   8
   6  11  -1 2597.09 273.601  13
   6  11   0 2510.39 270.236  13
   6  11   1 72.1225 127.065  13
   6  11   2 9636.34 528.850  13
   6  11   3 2016.87 258.233  13
   6  11   4 3737.03 325.452  13
   6  11   5 8620.43 467.206  13
   6  11   6 4660.31 326.217  13
   6  11   7 905.418 147.834  13
   6  11   8 1881.01 170.434  13
   6  12  -9 4385.03 224.816   8
   6  12  -8 860.624 135.144   8
   6  12  -7 5952.82 333.165   8
   6  12  -6 855.437 165.629   8
   6  12  -5 2763.37 277.325   8
   6  12  -4 3755.12 322.855   8
   6  12  -3 2778.10 299.606   8
   6  12  -2 869.963 200.530   8
   6  12  -1 5450.19 415.781   8
   6  12  -1 5352.34 362.610  13
   6  12   0 1441.10 206.686  13
   6  12   1 4100.65 326.616  13
   6  12   2 3252.92 292.011  13
   6  12   3 5073.77 350.431  13
   6  12   4 4978.04 332.171  13
   6  12   5 4182.31 288.632  13
   6  12   6 828.252 129.947  13
   6  12   7 550.317 98.1124  13
   6  13  -7 262.495 79.7217   8
   6  13  -6 3027.59 221.999   8
   6  13  -5 3262.42 248.933   8
   6  13  -4 1250.00 176.049   8
   6  13  -3 4194.87 307.565   8
   6  13  -2 14686.0 580.925   8
   6  13  -1 1602.77 212.952   8
   6  13   0 152.752 93.4438  13
   6  13   0 103.973 128.638   8
   6  13   1 1949.45 206.002  13
   6  13   1 2160.62 238.189   8
   6  13   2 507.129 115.129  13
   6  13   3 929.578 144.077  13
   6  13   4 1009.02 137.130  13
   6  13   5 381.919 85.1521  13
   6  14  -5 728.367 96.3981   8
   6  14  -4 1027.40 126.758   8
   6  14  -3 2385.85 192.710   8
   6  14  -2 326.397 92.9080   8
   6  14  -1 641.520 122.233   8
   6  14   0 4067.03 263.693   8
   6  14   1 67.5063 77.2943   8
   6  14   2 418.125 88.8801  13
   6  14   2 477.025 100.943   8
   6  14   3 230.403 68.1368  13
   6  14   3 312.809 82.9378   8
   7  -9  -7 2704.87 243.758  10
   7  -9  -6 20243.0 678.808  10
   7  -9  -5 2975.53 275.289  10
   7  -9  -4 1620.80 210.120  10
   7  -9  -3 4870.55 337.477  10
   7  -8  -8 3015.02 275.308  10
   7  -8  -7 1877.16 243.576  10
   7  -8  -6 2056.33 258.330  10
   7  -8  -5 472.385 163.799  10
   7  -8  -4 1780.32 242.224  10
   7  -7  -9 7722.06 439.260  10
   7  -7  -8 1534.74 237.982  10
   7  -7  -7 377.261 160.048  10
   7  -7  -6 5077.15 403.078  10
   7  -7  -5 21100.2 800.534  10
   7  -6 -10 7068.55 421.090  10
   7  -6  -9 360.015 172.193  10
   7  -6  -8 18466.2 755.860  10
   7  -6  -7 1321.16 245.928  10
   7  -6  -6 1531.97 253.349  10
   7  -5 -10 3344.92 323.430  10
   7  -5  -9 21291.2 806.110  10
   7  -5  -8 626.091 227.424  10
   7  -5  -7 1281.35 267.050  10
   7  -4 -10 3317.95 326.628  10
   7  -4  -9 549.749 215.516  10
   7  -4  -8 7194.42 511.735  10
   7  -4  -7 16819.3 759.352  10
   7  -3 -10 1753.40 268.724  10
   7  -3  -9 3152.27 346.562  10
   7  -3  -8 4083.75 402.375  10
   7  -3  -7 4525.68 405.576  10
   7  -3  -4 22204.5 1867.61  14
  -7  -3   4 25625.2 782.508   6
   7  -3  -3 23981.6 1887.61  14
   7  -3  -2 108.270 344.004  14
   7  -3  -1 2124.40 656.413  14
  -7  -3   0 7019.07 443.356   4
   7  -3   0 6045.54 927.163  14
  -7  -3  -1 7562.21 466.033   4
   7  -3   1 8196.80 1167.22  14
  -7  -3  -2 8506.26 500.358   4
  -7  -3  -3 521.788 159.904   4
  -7  -3  -4 740.136 184.766   4
  -7  -3  -5 2485.71 281.365   4
  -7  -3  -6 17302.2 705.389   4
  -7  -3  -7 1642.51 232.716   4
  -7  -3  -8 4286.01 318.435   4
   7  -2 -10 4163.84 374.841  10
   7  -2  -9 3600.98 374.675  10
   7  -2  -8 658.123 195.746  10
   7  -2  -7 921.879 228.810  10
  -7  -2   6 3324.20 295.094   6
  -7  -2   5 8161.47 447.527   6
  -7  -2   4 14453.1 610.362   6
   7  -2  -3 26874.6 1921.95  14
   7  -2  -2 3623.92 789.237  14
   7  -2  -1 19769.4 1638.22  14
  -7  -2   0 12387.0 611.730   4
   7  -2   0 11423.7 1261.28  14
  -7  -2  -1 8911.72 521.519   4
   7  -2   1 10097.1 1209.49  14
  -7  -2  -2 11104.1 595.676   4
  -7  -2  -3 2480.16 308.770   4
  -7  -2  -4 10043.7 586.637   4
  -7  -2  -5 886.386 225.562   4
  -7  -2  -6 6034.01 457.048   4
  -7  -2  -7 1726.32 259.960   4
  -7  -2  -8 1039.38 199.898   4
  -7  -2  -9 12387.3 530.181   4
  -7  -2 -10 2488.90 208.954   4
   7  -1 -12-50.0186 67.5404   9
   7  -1 -11 2143.24 206.170   9
   7  -1 -10 3991.83 349.711  10
   7  -1  -9 16467.9 724.920  10
   7  -1  -8 5066.78 427.082  10
  -7  -1   6 47301.0 1130.16   6
  -7  -1   5 8089.25 463.585   6
  -7  -1   4 34047.2 977.361   6
  -7  -1   3 110656. 1848.57   5
  -7  -1   2 10726.8 541.547   5
   7  -1  -2 8012.24 1027.99  14
  -7  -1   1 30264.5 979.786   4
   7  -1  -1 27889.0 1880.06  14
  -7  -1   0 22752.1 849.000   4
   7  -1   0 21433.4 1729.24  14
  -7  -1  -1 13812.5 671.307   4
   7  -1   1 13465.8 1352.46  14
  -7  -1  -2 31907.8 1051.27   4
   7  -1   2 34418.5 2178.43  14
  -7  -1  -3 5695.90 465.066   4
  -7  -1  -4 13808.0 712.709   4
  -7  -1  -5 15347.2 752.708   4
  -7  -1  -6 10724.0 621.042   4
  -7  -1  -7 1410.53 257.253   4
  -7  -1  -8 771.409 195.573   4
  -7  -1  -9 4033.00 324.283   4
  -7  -1 -10 997.733 150.774   4
  -7  -1 -11 2620.25 184.383   4
   7   0 -13 3783.17 209.200   9
   7   0 -12 959.557 136.204   9
   7   0 -11 473.618 131.372   9
   7   0 -10 401.271 157.949  10
   7   0  -9 116.400 140.016  10
   7   0  -8 26162.5 918.214  10
   7   0  -7 232.390 147.565  10
  -7   0   7 117.932 136.427   6
  -7   0   6 62706.1 1354.45   6
  -7   0   5 283.710 127.818   5
  -7   0   5 101.984 128.799   6
  -7   0   4 8729.24 490.406   5
  -7   0   4 8933.22 505.586   6
  -7   0   3 24568.1 837.064   5
  -7   0   2 108188. 1912.39   5
  -7   0   1 4037.25 373.772   4
   7   0  -1 3863.11 703.286  14
  -7   0   0 27324.2 956.295   4
   7   0   0 24693.0 1747.56  14
  -7   0  -1 132295. 2289.42   4
   7   0   1 130198. 4154.75  14
  -7   0  -2 21065.7 868.802   4
   7   0   2 21927.5 1696.02  14
  -7   0  -3 54091.7 1455.58   4
  -7   0  -4 2756.74 350.656   4
  -7   0  -5 23102.8 946.061   4
  -7   0  -6-1.58667 166.180   4
  -7   0  -7-230.462 194.509   4
  -7   0  -8 3723.35 364.032   4
  -7   0  -9 831.066 200.155   4
  -7   0 -10 34.9927 101.775   4
  -7   0 -11 5124.86 272.951   4
   7   1 -13 2783.65 192.641   9
   7   1 -12-50.7906 86.8502   9
   7   1 -10 4263.11 333.769  10
   7   1  -9 15217.2 660.288  10
   7   1  -8 5392.64 413.809  10
   7   1  -7 28267.7 926.946  10
  -7   1   7 27409.3 878.582   6
  -7   1   6 50714.2 1215.87   6
  -7   1   5 8465.38 497.140   6
  -7   1   5 8524.62 496.240   5
  -7   1   4 36494.0 1042.07   5
  -7   1   4 35902.7 1036.29   6
  -7   1   3 110262. 1955.25   5
  -7   1   2 10990.4 586.267   5
  -7   1   1 29004.6 990.032   4
  -7   1   0 22737.2 875.896   4
  -7   1  -1 15157.5 731.088   4
   7   1   1 14296.8 1341.89  14
  -7   1  -2 31750.2 1090.75   4
   7   1   2 33339.7 2055.04  14
  -7   1  -3 5859.48 489.844   4
  -7   1  -4 12237.8 695.285   4
  -7   1  -5 17738.2 840.153   4
  -7   1  -6 12475.4 708.285   4
  -7   1  -7 1599.12 287.718   4
  -7   1  -8 579.436 193.284   4
  -7   1  -9 3875.34 342.357   4
  -7   1 -10 799.193 155.957   4
  -7   1 -11 3203.75 224.588   4
   7   2 -13 277.341 84.7104   9
   7   2 -12 473.071 121.587   9
   7   2 -11 6052.67 323.096   8
   7   2 -10 4225.17 299.410   8
   7   2 -10 3933.50 297.167  10
   7   2  -9 4163.23 321.389   8
   7   2  -9 3925.38 326.165  10
   7   2  -8 460.168 154.220  10
   7   2  -7 894.342 183.931  10
  -7   2   7 889.046 205.330   6
  -7   2   6 3988.06 352.209   6
  -7   2   6 4294.90 367.706   5
  -7   2   5 8036.45 494.603   5
  -7   2   5 7238.35 458.774   6
  -7   2   4 11380.0 589.776   5
  -7   2   4 11923.9 596.654   6
  -7   2   3 27041.8 919.684   5
  -7   2   2 2891.81 323.175   5
  -7   2   1 23263.6 890.392   4
  -7   2   0 12124.5 654.432   4
  -7   2  -1 10502.9 618.597   4
  -7   2  -2 12278.5 679.551   4
  -7   2  -3 1798.27 305.115   4
  -7   2  -4 9496.77 607.451   4
  -7   2  -5 1556.45 282.209   4
  -7   2  -6 6544.11 520.205   4
  -7   2  -7 1647.64 281.377   4
  -7   2  -8 1198.68 254.310   4
  -7   2  -9 11667.4 572.804   4
  -7   2 -10 3352.38 279.882   4
  -7   2 -11 902.256 128.791   4
   7   3 -13 561.301 105.609   9
   7   3 -12 1061.89 159.955   9
   7   3 -11 7818.07 377.141   8
   7   3 -10 1123.56 173.493   8
   7   3  -9 2972.63 290.227   8
   7   3  -8 4558.40 357.794   8
   7   3  -7 4405.61 354.865   8
   7   3  -6 15736.0 666.166   8
  -7   3   6 17208.4 702.961   6
  -7   3   6 17697.4 723.445   5
   7   3  -5 7559.56 464.315   8
  -7   3   5 7718.94 473.197   6
  -7   3   5 7987.25 492.315   5
  -7   3   4 26109.3 906.854   5
   7   3  -4 26533.3 873.738   8
  -7   3   4 26005.3 881.794   6
  -7   3   3 23054.8 861.146   5
  -7   3   3 24360.2 844.709   6
  -7   3   2 810.908 218.148   5
  -7   3   1 1045.77 222.346   5
  -7   3   1 948.651 229.520   4
  -7   3   0 7505.00 517.476   4
  -7   3  -1 8118.25 539.617   4
  -7   3  -2 8334.47 554.924   4
  -7   3  -3 833.595 229.294   4
  -7   3  -4 1244.17 251.886   4
  -7   3  -5 1752.90 294.181   4
  -7   3  -6 18599.6 837.687   4
  -7   3  -7 1214.81 268.981   4
  -7   3  -8 3839.22 369.080   4
  -7   3  -9 5312.00 382.033   4
  -7   3 -10 3226.16 269.403   4
  -7   3 -11 196.616 77.4108   4
   7   4 -13 2806.58 192.104   9
   7   4 -12 612.674 126.893   9
   7   4 -11 2167.28 209.661   8
   7   4 -10 2890.46 263.993   8
   7   4  -9 126.195 128.549   8
   7   4  -8 6336.86 419.631   8
   7   4  -7 15201.8 662.105   8
   7   4  -6 1529.81 233.578   8
  -7   4   6 2061.12 281.277   6
   7   4  -5 7154.77 470.088   8
  -7   4   5 7381.42 473.796   6
  -7   4   5 7567.30 491.657   5
  -7   4   4 5187.40 418.183   5
   7   4  -4 4709.87 391.867   8
  -7   4   4 5330.44 416.530   6
  -7   4   3 24319.3 895.206   5
   7   4  -3 24768.4 883.582   8
  -7   4   3 25925.5 878.679   6
  -7   4   2 18345.6 775.987   5
  -7   4   1 28226.2 971.499   5
  -7   4   1 29227.3 996.080   4
  -7   4   0 2410.28 315.263   4
  -7   4  -1 7115.08 505.401   4
  -7   4  -2 38486.2 1178.30   4
  -7   4  -3 6676.01 502.123   4
  -7   4  -4 1133.72 249.921   4
  -7   4  -5 9455.78 590.749   4
  -7   4  -6 207.464 198.603   4
  -7   4  -7 1118.52 230.231   4
  -7   4  -8 757.728 193.883   4
  -7   4  -9 3542.32 304.041   4
  -7   5   3 12857.4 608.765   6
  -7   5   2 4207.22 375.358   5
  -7   5   2 4223.09 364.077   6
  -7   5   1 8560.42 548.417   5
  -7   5   0 6982.86 494.121   5
  -7   5   0 7898.78 517.227   4
  -7   5  -1 12352.8 645.726   4
  -7   5  -2 6498.70 480.960   4
  -7   5  -3 3387.24 362.025   4
  -7   5  -4 38767.7 1162.81   4
  -7   5  -5 18214.3 793.403   4
  -7   5  -6 2691.15 316.841   4
  -7   5  -7 4745.59 385.959   4
  -7   5  -8 1708.21 229.085   4
  -7   5  -9 3947.52 297.213   4
  -7   5 -10 2087.63 193.195   4
   7   6 -12 874.030 124.369   9
   7   6 -12 568.298 101.644   8
   7   6 -11 8723.58 388.731   8
   7   6 -10 6506.74 382.341   8
   7   6  -9 301.357 154.912   8
   7   6  -8 18645.7 718.055   8
   7   6  -7 569.857 174.770   8
   7   6  -6 1535.66 251.020   8
   7   6  -5 7329.86 504.577   8
  -7   6   5 7687.91 468.623   6
  -7   6   5 7641.97 497.980   5
  -7   6   4 7256.86 483.619   5
   7   6  -4 6579.69 478.655   8
  -7   6   4 7183.95 452.137   6
  -7   6   3 22533.0 849.759   5
   7   6  -3 22140.1 883.433   8
  -7   6   3 22018.6 793.185   6
  -7   6   2 43473.7 1194.02   5
  -7   6   2 42370.3 1112.62   6
  -7   6   1 6638.64 472.980   5
  -7   6   1 7017.40 450.210   6
  -7   6   0 4343.94 399.389   5
  -7   6   0 5111.47 413.409   4
  -7   6  -1 10519.8 597.086   5
  -7   6  -1 11497.9 613.433   4
  -7   6  -2 12548.5 645.772   4
  -7   6  -3 34951.1 1076.57   4
  -7   6  -4 5299.73 420.126   4
  -7   6  -5 9108.95 535.022   4
  -7   6  -6 19187.2 744.188   4
  -7   6  -7 132.833 123.828   4
  -7   6  -8 50.1612 105.005   4
  -7   6  -9 6494.05 340.352   4
  -7   6 -10 736.701 107.721   4
   7   7 -12 8637.53 306.169   9
   7   7 -11 7707.61 344.673   9
   7   7 -11 7871.61 348.124   8
   7   7 -10 330.525 114.869   8
   7   7  -9 6254.97 389.207   8
   7   7  -8 1087.71 215.463   8
   7   7  -7 486.772 161.916   8
   7   7  -6 3960.31 359.552   8
   7   7  -5 21491.3 847.861   8
  -7   7   4 2756.04 315.078   5
   7   7  -4 2309.80 316.437   8
  -7   7   4 2350.57 270.313   6
  -7   7   3 26422.4 897.033   5
   7   7  -3 25173.8 940.568   8
  -7   7   3 26595.8 837.534   6
  -7   7   2 18098.5 755.647   5
  -7   7   2 18642.1 704.382   6
  -7   7   1 9447.79 552.701   5
  -7   7   1 9578.89 503.716   6
  -7   7   0 21966.9 842.087   5
  -7   7   0 22456.7 769.092   6
  -7   7  -1 4405.03 388.561   5
  -7   7  -1 4895.04 400.582   4
  -7   7  -1 4577.98 349.852   6
  -7   7  -2 6090.65 440.644   5
  -7   7  -2 6246.38 443.302   4
  -7   7  -3 1546.63 251.191   4
  -7   7  -4 3347.70 331.621   4
  -7  10   1 11875.4 498.612   5
  -7  10   0 10587.9 467.497   5
  -7  10  -1 70.5458 87.8826   5
  -7  10  -2 3251.50 254.386   5
   7  10   2 2764.92 251.063  13
  -7  10  -3 6577.21 335.252   5
   7  10   3 6621.27 374.015  13
   7  10   4 2062.17 213.291  13
   7  10   5 2677.34 226.103  13
   7  10   6 6128.51 303.853  13
   7  11  -8 3051.99 209.929   8
   7  11  -7 1608.54 182.296   8
   7  11  -6 964.967 152.555   8
   7  11  -5 644.008 161.714   8
   7  11  -4 1996.40 245.509   8
   7  11  -3 10446.9 521.976   8
   7  11  -2 2167.63 268.284   8
   7  11  -1 1260.17 221.178   8
   7  11   0 1339.25 226.046   8
   7  11   1 2338.74 209.871  13
   7  11   2 1139.54 158.963  13
   7  11   3 1939.46 191.043  13
   7  11   4 919.096 129.011  13
   7  11   5 3668.00 220.009  13
   7  12  -7 282.720 72.4816   8
   7  12  -6 725.610 117.355   8
   7  12  -5 1436.47 167.462   8
   7  12  -4 3233.10 253.463   8
   7  12  -3 599.835 144.272   8
   7  12  -2 3689.30 291.312   8
   7  12  -1 7086.46 394.099   8
   7  12   0 932.169 176.254   8
   7  12   1 2800.79 253.407   8
   7  12   1 2342.69 180.370  13
   7  12   2 5289.07 323.166   8
   7  12   2 4404.28 239.573  13
   7  12   3 681.101 99.9069  13
   7  13  -4 1671.98 152.144   8
   7  13  -3 2012.71 173.188   8
   7  13  -2 1306.17 146.901   8
   7  13  -1 939.539 138.649   8
   7  13   0 449.690 103.726   8
   7  13   1 7842.79 339.308   8
   7  13   2 3573.41 217.872   8
   8  -9  -6 1412.92 158.417  10
   8  -9  -5 1831.80 184.066  10
   8  -9  -4 2066.90 198.415  10
   8  -8  -7 279.765 113.028  10
   8  -8  -6 8344.80 414.051  10
   8  -8  -5 8957.13 446.457  10
   8  -8  -4 12680.1 535.222  10
   8  -8  -3 3168.37 276.243  10
   8  -7  -8 1015.38 165.887  10
   8  -7  -7 10063.0 482.028  10
   8  -7  -6 3019.26 285.567  10
   8  -7  -5 14798.3 617.620  10
   8  -7  -4 993.907 183.685  10
   8  -6  -9 555.053 139.904  10
   8  -6  -8 19668.9 683.282  10
   8  -6  -7 52.1108 137.759  10
   8  -6  -6 2307.05 273.532  10
   8  -6  -5 12967.8 608.034  10
   8  -5  -9 6336.42 383.939  10
   8  -5  -8 1478.11 240.508  10
   8  -5  -7 1467.53 244.777  10
   8  -5  -6 991.985 226.060  10
   8  -4 -10 2649.32 245.276  10
   8  -4  -9 9472.55 488.504  10
   8  -4  -8 187.617 164.703  10
   8  -4  -7 4421.83 384.552  10
   8  -4  -6 4233.94 390.712  10
   8  -3 -10 1494.18 205.209  10
   8  -3  -9 1767.71 253.892  10
   8  -3  -8 2691.09 307.848  10
   8  -3  -7 4950.75 410.498  10
  -8  -3   4 3360.02 280.104   6
  -8  -3   3 241.421 122.328   6
  -8  -3  -3 47747.1 1142.84   4
   8  -2 -10 5255.12 346.131  10
   8  -2  -9 16681.0 662.582  10
   8  -2  -8 20506.0 777.720  10
   8  -2  -7 17578.2 738.174  10
  -8  -2   6 9555.54 455.308   6
  -8  -2   5 32047.9 878.721   6
  -8  -2   4 62060.4 1297.90   6
  -8  -2   3 11987.0 570.586   6
  -8  -2  -2 17913.3 740.629   4
  -8  -2  -3 3715.98 345.091   4
  -8  -2  -4 4465.24 368.343   4
  -8  -2  -5 1526.53 226.636   4
  -8  -2  -6 6679.00 402.322   4
  -8  -2  -7 1592.46 188.958   4
  -8  -2  -8 840.158 126.613   4
   8  -1 -10 3922.54 295.588  10
   8  -1  -9 9829.29 501.941  10
   8  -1  -8 13381.4 618.342  10
   8  -1  -7 613.427 196.904  10
  -8  -1   6 6457.55 397.088   6
  -8  -1   5 29247.4 874.876   6
  -8  -1   4 10182.0 532.196   6
  -8  -1   3 13573.1 622.150   6
  -8  -1   2 8087.72 462.019   5
  -8  -1   1 14185.9 634.071   5
  -8  -1   0 12584.1 618.001   5
  -8  -1  -1 5373.71 431.987   4
  -8  -1  -2 2769.85 332.771   4
  -8  -1  -3 11910.3 631.544   4
  -8  -1  -4 855.972 202.900   4
  -8  -1  -5 4048.00 364.983   4
  -8  -1  -6 1170.76 211.228   4
  -8  -1  -7 3599.21 294.131   4
  -8  -1  -8 3151.49 248.814   4
  -8  -1  -9 782.037 109.481   4
   8   0 -10-27.9807 87.8893  10
   8   0 -10 107.389 79.4648   9
   8   0  -9 163.049 115.878  10
   8   0  -8 9587.02 516.242  10
   8   0  -7 4249.99 360.660  10
  -8   0   6 9288.16 485.159   6
  -8   0   5 48272.3 1169.71   6
  -8   0   5 49164.4 1124.07   5
  -8   0   4 7691.01 469.364   6
  -8   0   4 7763.96 445.791   5
  -8   0   3 21545.6 773.578   5
  -8   0   3 21898.9 805.865   6
  -8   0   2 56153.2 1316.78   5
  -8   0   1 7160.57 479.949   5
  -8   0   0 272.110 143.214   5
  -8   0  -1 1716.70 278.511   4
  -8   0  -2 2479.67 318.210   4
  -8   0  -3 622.171 219.091   4
  -8   0  -4 2030.87 288.816   4
  -8   0  -5 4475.66 405.303   4
  -8   0  -6 226.499 146.666   4
  -8   0  -7 1307.22 213.035   4
  -8   0  -8 16619.4 590.827   4
  -8   0  -9 881.985 123.436   4
   8   1 -11 2310.48 183.722   9
   8   1  -9 10299.0 474.366  10
   8   1  -8 11572.5 546.242  10
   8   1  -7 395.468 149.960  10
  -8   1   6 6751.50 425.090   6
  -8   1   5 31018.5 929.838   6
  -8   1   5 31559.4 915.206   5
  -8   1   4 8960.45 511.357   5
  -8   1   4 9514.79 526.951   6
  -8   1   3 14042.9 642.382   5
  -8   1   3 14376.2 658.606   6
  -8   1   2 7166.98 468.398   5
  -8   1   1 12710.8 636.227   5
  -8   1   0 11917.3 627.449   5
  -8   1   0 14311.9 710.671   4
  -8   1  -1 4917.71 442.853   4
  -8   1  -2 4048.09 405.499   4
  -8   1  -3 12829.1 681.160   4
  -8   1  -4 427.660 192.423   4
  -8   1  -5 3300.20 348.649   4
  -8   1  -6 1850.02 272.135   4
  -8   1  -7 3385.93 306.765   4
  -8   1  -8 2826.01 257.953   4
  -8   1  -9 758.394 126.994   4
   8   2 -11 3124.74 215.753   9
   8   2  -8 19515.4 668.594  10
   8   2  -7 14494.2 608.886  10
  -8   2   6 9600.81 514.855   6
  -8   2   5 34555.5 1000.15   6
  -8   2   5 34651.6 985.213   5
  -8   2   4 64313.0 1412.96   5
  -8   2   4 66556.6 1434.03   6
  -8   2   3 14030.3 661.384   5
  -8   2   3 14113.1 654.765   6
  -8   2   2 2095.68 279.323   5
  -8   2   1 558.734 171.688   5
  -8   2   0 1839.37 280.077   5
  -8   2   0 2483.45 335.182   4
  -8   2  -1 2866.66 357.872   4
  -8   2  -2 18615.0 817.390   4
  -8   2  -3 3101.61 366.188   4
  -8   2  -4 4587.14 423.269   4
  -8   2  -5 1429.27 275.471   4
  -8   2  -6 6213.03 444.732   4
  -8   2  -7 1109.46 209.301   4
  -8   2  -8 798.781 174.458   4
  -8   2  -9 272.171 93.3507   4
   8   3 -11 7868.82 339.130   9
   8   3  -6 5000.06 344.741  10
  -8   3   6 6557.74 440.268   6
  -8   3   5 4522.82 375.382   6
  -8   3   5 4237.97 361.437   5
  -8   3   4 3556.83 348.690   5
  -8   3   4 3382.89 327.551   6
  -8   3   3 1123.99 234.293   5
  -8   3   3 774.435 209.884   6
  -8   3   2 5056.92 412.962   5
  -8   3   2 5339.56 409.386   6
  -8   3   1 12331.9 639.150   5
  -8   3   0 15705.0 727.969   5
  -8   3   0 18840.5 811.316   4
  -8   3  -1 4484.28 423.420   4
  -8   3  -2 8216.73 542.977   4
  -8   3  -3 49303.9 1328.01   4
  -8   3  -4 1130.74 261.895   4
  -8   4   2 3334.99 343.474   5
  -8   4   2 3535.05 334.916   6
  -8   4   1 1559.86 264.776   5
  -8   4   1 1637.87 270.105   6
  -8   4   0 10973.3 602.355   5
  -8   4  -1 8130.10 527.775   5
  -8   4  -1 8590.10 542.629   4
  -8   4  -2 5655.55 456.621   4
  -8   4  -3 4489.00 419.814   4
  -8   4  -4 13610.7 656.876   4
  -8   4  -5 10626.4 568.932   4
  -8   4  -6 991.517 207.453   4
  -8   4  -7 564.859 160.048   4
  -8   4  -8 6849.10 357.743   4
  -8   4  -9 2290.96 174.332   4
   8   5 -11 2006.52 166.845   9
   8   5 -10 1871.55 154.983   8
   8   5  -9 4907.98 282.068   8
   8   5  -8 1468.92 172.757   8
   8   5  -7 1060.40 168.184   8
   8   5  -6 1102.26 177.878   8
   8   5  -5 6936.26 417.074   8
  -8   5   5 8089.99 467.040   6
   8   5  -4 5395.02 383.958   8
  -8   5   4 6343.25 420.050   6
  -8   5   4 6102.19 435.362   5
  -8   5   3 5888.66 429.125   5
   8   5  -3 6034.63 410.952   8
  -8   5   3 6311.32 421.935   6
  -8   5   2 2574.59 319.092   5
   8   5  -2 1712.33 225.632   8
  -8   5   2 2420.33 279.724   6
  -8   5   1 8071.00 519.403   5
   8   5  -1 8231.39 478.788   8
  -8   5   1 8155.68 481.297   6
  -8   5   0 14748.0 685.410   5
  -8   5  -1 12725.3 642.937   5
  -8   5  -1 13719.0 664.084   4
  -8   5  -2 1943.82 274.966   5
  -8   5  -2 2251.93 290.738   4
  -8   5  -3 2521.57 304.883   4
  -8   5  -4 3415.42 335.627   4
  -8   5  -5 3652.54 333.056   4
  -8   5  -6 1155.09 197.019   4
  -8   5  -7 3903.42 288.306   4
  -8   5  -8-74.1031 78.4829   4
   8   6 -11 4105.38 208.887   9
   8   6 -10 107.023 64.7478   8
   8   6  -9 875.312 131.929   8
   8   6  -8 17093.0 564.527   8
   8   6  -7 243.962 111.753   8
   8   6  -6 1402.36 198.507   8
   8   6  -5 11865.4 549.288   8
   8   6  -4 4954.35 368.233   8
  -8   6   4 5458.42 376.676   6
  -8   6   4 5477.58 409.016   5
  -8   6   3 9244.25 519.474   5
   8   6  -3 7759.54 465.517   8
  -8   6   3 8865.87 478.517   6
  -8   6   2 2345.49 295.368   5
   8   6  -2 1950.10 259.832   8
  -8   6   2 1911.64 246.572   6
  -8   6   1 3370.85 333.584   5
   8   6  -1 3063.02 309.870   8
  -8   6   1 3211.05 302.000   6
  -8   6   0 2387.26 299.876   5
  -8   6   0 2294.22 254.353   6
  -8   6  -1 12571.0 613.717   5
  -8   6  -1 11525.2 533.732   6
  -8   6  -2 7788.84 482.094   5
  -8   6  -2 8573.05 503.277   4
  -8   6  -3 400.318 153.899   5
  -8   6  -3 1027.45 197.065   4
  -8   6  -4 2934.08 292.042   5
  -8   6  -4 3139.75 301.732   4
  -8   6  -5 1454.48 207.462   4
  -8   6  -6 804.911 154.674   4
  -8   6  -7 4285.24 263.907   5
  -8   6  -7 3757.14 254.784   4
  -8   6  -8 94.5104 57.3099   5
  -8   6  -8 208.264 71.9483   4
   8   7  -9 3327.62 222.096   8
   8   7  -8 969.484 148.424   8
   8   7  -7 10313.4 456.487   8
   8   7  -6 3069.87 274.444   8
   8   7  -5 14929.0 608.045   8
   8   7  -4 1079.82 192.371   8
   8   7  -3 5386.05 390.672   8
  -8   7   3 6053.66 374.702   6
  -8   7   3 5550.19 388.495   5
  -8   7   2 5036.15 380.779   5
   8   7  -2 5005.93 383.626   8
  -8   7   2 5134.90 346.632   6
  -8   7   1 5567.85 403.920   5
   8   7  -1 4998.21 389.984   8
  -8   7   1 4965.72 340.943   6
  -8   7   0 11958.8 569.806   5
  -8   7   0 12638.6 526.845   6
  -8   7  -1 3916.63 338.876   5
  -8   7  -1 3546.53 281.308   6
  -8   7  -2 7137.16 433.013   5
  -8   7  -2 6580.75 364.124   6
  -8   7  -3 20986.4 721.699   5
  -8   7  -3 20857.5 617.766   6
  -8   7  -4 735.942 163.304   5
  -8   7  -4 1017.14 172.781   4
  -8   7  -4 765.237 121.529   6
  -8   7  -5 1512.10 191.930   5
  -8   7  -5 1359.26 176.422   4
  -8   7  -6 5911.32 314.883   5
  -8   7  -6 6978.13 338.709   4
  -8   7  -7 1602.20 143.372   5
  -8   7  -7 1821.61 157.886   4
   8   8  -9 3353.63 201.940   8
   8   8  -8 2409.29 198.980   8
   8   8  -7 188.204 92.5898   8
   8   8  -6 9714.94 449.860   8
   8   8  -5 8433.28 441.479   8
   8   8  -4 12358.4 553.808   8
   8   8  -3 3048.92 291.307   8
  -8   8   3 3425.36 298.060   5
   8   8  -2 11234.0 553.426   8
  -8   8   2 11610.9 468.293   6
  -8   8   2 11789.4 522.884   5
  -8   8   1 1947.06 234.309   5
   8   8  -1 1552.36 226.028   8
  -8   8   1 1862.86 191.254   6
  -8   8   0 95.9099 118.056   5
  -8   8   0 112.925 85.3693   6
  -8   8  -1 2989.84 270.379   5
  -8   8  -1 3173.93 232.509   6
  -8   8  -2 3527.34 286.272   5
  -8   8  -3-201.112 122.012   5
  -8   8  -4 5661.58 325.158   5
  -8   8  -5 8418.49 359.010   5
  -8   8  -6 263.943 71.2413   5
   8   9  -8 621.245 104.521   8
   8   9  -7 826.204 132.251   8
   8   9  -6 1563.36 180.905   8
   8   9  -5 2558.13 239.756   8
   8   9  -4 1698.49 212.042   8
   8   9  -3 8351.67 447.766   8
   8   9  -2 1578.60 215.000   8
  -8   9   2 1921.41 208.149   5
  -8   9   1 316.704 134.361   5
   8   9  -1 35.2532 135.049   8
   8   9   0 5331.37 372.251   8
  -8   9   0 5866.71 336.900   5
  -8   9  -1 2479.69 217.385   5
   8   9   1 2354.57 245.638   8
  -8   9  -2 903.933 147.581   5
  -8   9  -3 533.122 112.640   5
  -8   9  -4 6132.00 279.485   5
   8  10  -7 1570.23 143.846   8
   8  10  -6 4175.71 248.349   8
   8  10  -5 1616.85 172.509   8
   8  10  -4 187.976 117.416   8
   8  10  -3 2439.17 231.185   8
   8  10  -2 6810.59 378.125   8
   8  10  -1 180.011 100.332   8
   8  10   0 523.119 133.807   8
   8  10   1 3270.19 263.244   8
  -8  10  -1 3463.91 213.628   5
  -8  10  -2 886.406 109.224   5
   8  10   2 902.930 146.898   8
   8  10   3 55.7124 74.7753   8
   8  10   4 1896.38 160.142   8
   8  11  -5 4823.08 245.636   8
   8  11  -4 1647.66 159.387   8
   8  11  -3 59.8165 74.0942   8
   8  11  -2 312.289 102.176   8
   8  11  -1 766.574 129.088   8
   8  11   0 15407.0 505.412   8
   8  11   1 985.715 136.842   8
   8  11   2 2085.84 177.099   8
   9  -8  -5 2946.35 188.755  10
   9  -8  -4 757.289 117.724  10
   9  -8  -3 73.1578 74.8948  10
   9  -8  -2 2793.90 194.210  10
   9  -8  -1 2480.77 184.797  10
   9  -7  -7 150.859 72.7277  10
   9  -7  -6 2192.33 186.185  10
   9  -7  -5 1468.06 170.921  10
   9  -7  -4 1639.70 178.699  10
   9  -7  -3 827.907 137.325  10
   9  -6  -8 1027.58 130.556  10
   9  -6  -7 1282.15 165.481  10
   9  -6  -6 4607.32 301.027  10
   9  -6  -5 4354.26 300.730  10
   9  -6  -4 1011.55 162.943  10
   9  -5  -8 6066.25 314.550  10
   9  -5  -7 3832.85 278.714  10
   9  -5  -6 7398.13 401.539  10
   9  -5  -5 630.113 150.690  10
   9  -4  -9 10304.9 384.558  10
   9  -4  -8 901.431 148.040  10
   9  -4  -7 869.591 174.674  10
   9  -4  -6 4844.55 344.960  10
   9  -4  -5 10684.6 516.126  10
  -9  -4   0 2470.15 221.097   6
   9  -3  -9 3310.96 236.260  10
   9  -3  -8 11180.7 469.150  10
   9  -3  -7 500.246 150.903  10
   9  -3  -6 2809.21 283.182  10
  -9  -3   3 5472.99 313.221   6
  -9  -1  -1 4524.22 327.885   5
  -9  -1  -2 22730.8 735.297   5
  -9  -1  -3 2831.73 261.588   5
  -9  -1  -4 5990.14 358.091   5
   9   0  -9 356.058 92.1443  10
   9   0  -8 3615.30 264.870  10
   9   0  -7 164.592 119.163  10
   9   0  -6 4935.23 345.465  10
  -9   0   5 17638.5 617.554   6
  -9   0   4 3197.10 276.997   6
  -9   0   3 152.299 104.507   5
  -9   0   3 229.497 135.577   6
  -9   0   2 1226.25 180.846   5
  -9   0   2 1248.73 202.724   6
  -9   0   1 1352.85 208.420   5
  -9   0   1 1308.08 214.270   6
  -9   0   0 1006.05 183.142   5
  -9   0  -1 28235.8 861.696   5
  -9   0  -2 980.207 189.284   5
  -9   0  -3 5562.92 382.817   5
  -9   0  -4 6691.63 405.022   4
  -9   0  -5 6389.75 368.782   4
  -9   0  -6 371.958 109.494   4
  -9   0  -7-27.9684 75.7645   5
   9   1  -8 11428.5 430.548  10
   9   1  -7 1768.85 204.517  10
   9   1  -6 11450.0 501.653  10
  -9   1   5 2470.70 249.592   6
  -9   1   4 9714.49 479.677   6
  -9   1   4 9393.71 442.998   5
  -9   1   3 3764.74 323.505   6
  -9   1   3 3771.88 308.397   5
  -9   1   2 1083.36 187.584   5
  -9   1   2 1326.49 219.609   6
  -9   1   1 7562.20 448.789   5
  -9   1   1 8134.37 467.993   6
  -9   1   0 1065.45 194.853   5
  -9   1  -1 4744.03 360.468   5
  -9   1  -2 22163.2 776.497   5
  -9   1  -3 2811.02 288.873   5
  -9   1  -4 7207.24 433.779   4
  -9   1  -5 1081.27 183.985   4
  -9   1  -6 3101.79 244.088   4
  -9   1  -7-39.7772 71.1017   5
  -9   1  -7 169.290 79.6117   4
   9   2  -7-153.152 97.2506  10
   9   2  -6 225.488 108.590  10
  -9   2   5 8960.08 447.775   6
  -9   2   4 1122.61 196.842   6
  -9   2   4 1312.62 189.453   5
  -9   2   3 12083.2 552.277   6
  -9   2   3 12918.7 552.203   5
  -9   2   2-3.12598 115.895   5
  -9   2   2-114.418 144.922   6
  -9   2   1 2342.45 268.005   5
  -9   2   1 2397.40 264.708   6
  -9   2   0 2113.03 256.508   5
  -9   2  -1 2698.18 286.207   5
  -9   2  -2 851.278 190.744   5
  -9   2  -3 7484.80 451.917   5
  -9   2  -3 8069.31 481.249   4
  -9   2  -4 2959.16 276.862   5
  -9   2  -4 3824.47 331.899   4
  -9   2  -5 2567.47 254.927   4
  -9   2  -6 3440.24 281.402   4
  -9   2  -7 5507.24 273.751   5
  -9   2  -7 5911.09 284.520   4
  -9   3   5 2592.74 262.159   6
  -9   3   4 7782.59 431.513   6
  -9   3   4 8031.88 430.313   5
  -9   3   3 6157.06 395.697   6
  -9   3   3 6449.03 399.727   5
  -9   3   2 13494.8 587.341   5
  -9   3   2 13483.8 581.989   6
  -9   3   1 8255.47 473.446   5
  -9   3   1 8639.64 469.105   6
  -9   3   0 449.132 155.270   5
  -9   3   0 887.986 189.254   6
  -9   3  -1 1496.97 229.647   5
  -9   3  -2 8551.95 474.337   5
  -9   3  -3 2696.07 281.320   5
  -9   3  -4 937.314 174.378   5
  -9   3  -4 1402.31 215.915   4
  -9   3  -5 713.103 144.891   5
  -9   3  -5 895.230 164.467   4
  -9   3  -6 2546.99 212.525   5
  -9   3  -6 2508.58 216.775   4
  -9   3  -7 2775.75 188.005   5
  -9   4   4 246.857 138.496   6
  -9   4   4 215.234 139.762   5
  -9   4   3 2380.74 254.969   6
  -9   4   3 2357.89 264.592   5
  -9   4   2 4024.74 326.868   5
  -9   4   2 4022.89 314.003   6
  -9   4   1 670.207 170.479   5
  -9   4   1 698.616 177.563   6
  -9   4   0 2894.60 286.054   5
  -9   4   0 2884.34 277.874   6
  -9   4  -1 15607.5 624.818   5
  -9   4  -1 15395.2 590.107   6
  -9   4  -2 1175.00 206.151   5
  -9   4  -3 1920.01 229.487   5
  -9   4  -4 1545.37 202.430   5
  -9   4  -5 389.845 120.489   5
  -9   4  -6 3410.87 227.919   5
  -9   5   4 6489.48 372.108   6
  -9   5   3 443.502 149.650   5
  -9   5   3 420.094 133.918   6
  -9   5   2 1578.10 217.369   5
  -9   5   2 1483.51 209.694   6
  -9   5   1 2837.32 276.057   5
  -9   5   1 2860.85 258.607   6
  -9   5   0 1508.58 226.055   5
  -9   5   0 1550.52 195.769   6
  -9   5  -1 198.177 137.016   5
  -9   5  -1 226.440 108.318   6
  -9   5  -2 11005.8 501.987   5
  -9   5  -2 11088.9 455.092   6
  -9   5  -3 2103.91 224.299   5
  -9   5  -3 2069.22 191.655   6
  -9   5  -4 2519.12 230.099   5
  -9   5  -4 1951.73 175.085   6
  -9   5  -5 3399.36 237.327   5
  -9   5  -5 3090.98 188.316   6
  -9   5  -6 2822.88 189.982   5
  -9   6   3 7309.51 364.515   6
  -9   6   3 7586.21 393.335   5
  -9   6   2 1933.84 227.384   5
  -9   6   2 2097.44 206.494   6
  -9   6   1 4820.27 325.968   5
  -9   6   1 4668.85 296.056   6
  -9   6   0 589.489 146.519   5
  -9   6   0 702.236 139.228   6
  -9   6  -1 7385.61 391.987   5
  -9   6  -1 6953.78 344.978   6
  10  -3  -5 3616.66 236.337  10
  10  -3  -4 1135.79 150.651  10
 -10  -3  -1 7285.16 277.529   6
  10  -2  -7 6032.20 260.881  10
  10  -2  -6 4681.77 262.180  10
  10  -2  -5 1708.00 179.939  10
  10  -2  -4 230.678 102.855  10
 -10  -2   3 3047.45 191.217   6
 -10  -2   2 1177.10 130.501   6
 -10  -2   1 34.7799 65.7232   6
 -10  -2   0 19581.7 532.376   6
 -10  -2  -1 714.733 116.677   6
 -10  -2  -2 6003.69 282.890   6
 -10  -2  -3 6453.42 273.312   6
  10  -1  -6 1886.26 171.084  10
  10  -1  -5 5892.76 310.748  10
  10  -1  -4 5121.88 303.561  10
 -10  -1   3 2247.29 181.486   6
 -10  -1   2 432.539 101.199   6
 -10  -1   1 2853.04 219.222   6
 -10  -1   0-28.2845 85.8794   6
 -10  -1  -1 1536.73 172.980   6
 -10  -1  -2 3787.29 243.926   6
 -10  -1  -3 4230.07 234.452   6
 -10  -1  -4 396.644 76.8139   6
  10   0  -6 3808.05 225.742  10
  10   0  -5 3912.26 247.008  10
  10   0  -4 4387.88 270.302  10
 -10   0   3 2883.71 220.312   6
 -10   0   2 13222.2 473.377   6
 -10   0   1 920.462 151.316   6
 -10   0   0 203.348 93.9925   6
 -10   0  -1 870.786 139.749   6
 -10   0  -2 1944.76 190.167   6
 -10   0  -3 298.823 89.1249   6
 -10   0  -4 3615.09 205.735   6
  10   1  -5 4522.96 246.763  10
  10   1  -4 4506.37 262.279  10
 -10   1   3 3235.88 233.113   6
 -10   1   2 667.828 130.636   6
 -10   1   1 2401.13 215.620   6
 -10   1   1 2101.50 176.608   5
 -10   1   0 201.920 94.2892   5
 -10   1   0 105.188 98.8559   6
 -10   1  -1 1222.31 145.538   5
 -10   1  -1 1385.31 168.933   6
 -10   1  -2 3233.34 211.932   5
 -10   1  -2 3802.75 248.379   6
 -10   1  -3 3600.91 204.273   5
 -10   1  -3 4544.51 251.264   6
 -10   1  -4 370.753 82.5350   6
  10   2  -4 388.526 88.9457  10
 -10   2   3 4004.53 257.858   6
 -10   2   2 1281.97 158.409   6
 -10   2   1 128.729 84.1838   5
 -10   2   1 106.366 95.6200   6
 -10   2   0 20363.2 569.917   5
 -10   2   0 22087.8 611.980   6
 -10   2  -1 873.014 135.069   5
 -10   2  -1 1100.25 144.743   6
 -10   2  -2 5565.13 282.209   5
 -10   2  -2 5939.29 297.403   6
 -10   2  -3 6814.46 289.438   5
 -10   2  -3 7828.24 316.511   6
 -10   2  -4 2916.96 172.664   6
 -10   3   3 5096.41 276.121   6
 -10   3   2 1498.81 164.299   6
 -10   3   1 3038.10 227.483   6
 -10   3   1 2688.08 211.784   5
 -10   3   0 3542.03 241.542   5
 -10   3   0 3799.01 246.424   6
 -10   3  -1 7701.85 340.475   5
 -10   3  -1 7919.76 340.463   6
 -10   3  -2 1512.61 152.202   5
 -10   3  -2 2035.39 171.138   6
 -10   3  -3 6879.13 285.963   5
 -10   3  -3 7543.17 292.097   6
 -10   4   2 6620.39 305.423   6
 -10   4   1 776.406 126.427   5
 -10   4   1 773.910 123.321   6
 -10   4   0 6375.58 292.146   6
 -10   4   0 5905.50 290.864   5
 -10   4  -1 1909.60 168.060   5
 -10   4  -1 1721.40 150.996   6
 -10   4  -2 955.030 121.449   5
 -10   4  -2 850.149 108.414   6
 -10   5   1 200.887 76.7570   6
 -10   5   1 108.947 72.9834   5
 -10   5   0 719.168 108.352   5
 -10   5   0 782.907 101.153   6
 -10   5  -1 703.778 90.2111   6
 -10   5  -1 1197.29 128.668   5
 -10   5  -2 4132.93 206.404   5
   0   9  10 3372.64 359.503  11
   0   9  1111945.80 624.275  11
   0   9  12 4731.96 383.756  11
   0   9  13 1803.56 222.442  11
   0   9  14 1653.73 168.039  11
   0   8  10 9485.29 601.845  11
   0   8  11 3252.06 366.309  11
   0   8  12 5244.36 435.844  11
   0   8  13 3234.85 314.905  11
   0   8  14 645.526 145.879  11
   0   7  11 3806.48 415.224  11
   0   7  12 1418.45 266.819  11
   0   7  13 9832.14 585.473  11
   0   7  14 2800.64 292.611  11
   0   7  15 4397.49 296.645  11
   0   6  -3157539.0 2552.88  14
   0   6  1215826.30 811.102  11
   0   6  13 1302.38 250.407  11
   0   6  14 2654.64 315.728  11
   0   6  15 4901.24 354.508  11
   0   5  -3119598.0 2067.66  14
   0   5  -419834.10 788.858  14
   0   5  12  65.346 184.898  11
   0   5  13 4779.15 469.181  11
   0   5  14 2492.03 342.082  11
   0   5  15 4403.26 354.185  11
   0   5  16 86.2013 77.1901  11
   0   4  -2 5358.27 362.191  14
   0   4  -374384.90 1488.82  14
   0   4  -430364.90 978.515  14
   0   4  -568240.30 1674.97  14
   0   4  -644443.80 1476.09  14
   0   4   913253.10 610.894   9
   0   4  13 52.0978 217.483  11
   0   4  14 962.444 262.083  11
   0   4  15 1249.11  238.22  11
   0   4  16 1539.42 191.463  11
   0   3  -2121499.0 1814.92  14
   0   3  -315751.00 615.151  14
   0   3  -4184556.0 2788.39  14
   0   3  -580967.60 1871.56  14
   0   3  -625832.30 1150.19  14
   0   3  -733401.80 1436.66  14
   0   3  -838350.80 1669.34  14
   0   3  1016615.00 725.968   9
   0   3  13 3610.09 434.485  11
   0   3  14 1573.14 300.376  11
   0   3  15 2419.29 301.425  11
   0   3  16 1610.43 208.583  11
   0   2  -226338.00 674.396  14
   0   2  -360178.40 1261.70  14
   0   2  -4154375.0 2512.78  14
   0   2  -522936.50 987.547  14
   0   2  -652767.90 1711.12  14
   0   2  -725261.90 1281.47  14
   0   2  -8 8568.96 817.934  14
   0   2  -915074.90 1149.30  14
   0   2  1014049.50 661.738   9
   0   2  11 1571.18  250.96   9
   0   2  13 4363.07 463.329  11
   0   2  14 246.832 189.244  11
   0   2  15 8726.06 537.393  11
   0   2  16 7114.06 410.983  11
   0   1  -1198766.0 2070.18  14
   0   1  -2113735.0 1611.09  14
   0   1  -3373830.0 4259.23  14
   0   1  -4307131.0 4040.87  14
   0   1  -5123301.0 2522.96  14
   0   1  -662132.10 1902.82  14
   0   1  -7182206.0 3755.84  14
   0   1  -819967.20 1258.64  14
   0   1  -9 8804.09 926.475  14
   0   1  -910044.50 1016.87   1
   0   1 -1011118.60 1144.07   1
   0   1 -1011995.20 1174.78  14
   0   1  1012919.30 637.592   9
   0   1  11 3635.46  368.26   9
   0   1  12 896.058 229.661   9
   0   1  13 4170.65 439.267  11
   0   1  14 6504.53 518.063  11
   0   1  15 1988.60  288.75  11
   0   1  16 359.613 123.657  11
   0   0  -227891.30 731.922  14
   0   0  -3979999.0 9555.77  14
   0   0  -416094.60 793.357  14
   0   0  -5198659.0 3431.24  14
   0   0  -642912.00 1607.27  14
   0   0  -7-209.597 241.562  14
   0   0  -826897.50 1503.90  14
   0   0  -9 1746.03 449.516  14
   0   0  1045748.90 1236.94   9
   0   0 -1043138.30 2333.16   1
   0   0  11 51.1829 130.503   9
   0   0 -11 850.336 475.695   1
   0   0  12 6736.69 536.676  11
   0   0  12 7477.75 529.639   9
   0   0  13 4333.26 439.493  11
   0   0  14 326.617 180.464  11
   0   0  15-4.17054 120.655  11
   0   0  16 5785.00 357.584  11
   0  -1  -1191683.0 2213.87  14
   0  -1  -2117452.0 1858.03  14
   0  -1  -3360882.0 4462.65  14
   0  -1  -4309735.0 4309.05  14
   0  -1  -5127271.0 2704.56  14
   0  -1  -661643.20 1984.97  14
   0  -1  -7188795.0 3967.34  14
   0  -1  -821627.40 1385.51  14
   0  -1  -911197.90 1092.16  14
   0  -1  -911131.30 1146.35   1
   0  -1  1012535.60 630.438   9
   0  -1 -1010516.80 1192.05   1
   0  -1  11 4886.51 421.165   9
   0  -1 -11 4505.17 863.985   1
   0  -1  12 1035.28 244.523  11
   0  -1  12 815.147 229.112   9
   0  -1  13 3799.41 392.635   9
   0  -1  13 3643.51 405.178  11
   0  -1  14 6170.24 472.759  11
   0  -1  15 1536.02 239.792  11
   0  -1  16 246.149 97.7856  11
   0  -2   0153032.0 1750.79   1
   0  -2  -118118.10 584.613   3
   0  -2  -228543.10 907.406  14
   0  -2  -363504.30 1574.51  14
   0  -2  -4165831.0 2979.41  14
   0  -2  -521371.00 1080.49  14
   0  -2  -653424.20 1894.74  14
   0  -2  -726626.80 1462.53  14
   0  -2  -8 7221.88 845.758  14
   0  -2  -916266.50 1405.03   1
   0  -2 -1013278.40 1374.42   1
   0  -2  1013408.50 650.847   9
   0  -2 -11 1954.60 669.569   1
   0  -2  11 1703.73 271.594   9
   0  -2  11 1789.68 289.729  11
   0  -2  1224722.70 981.207  11
   0  -2  1223663.70 928.949   9
   0  -2  13 3511.04  370.31   9
   0  -2  13 3324.54 378.269  11
   0  -2  14 7.31546 141.914  11
   0  -2  15 7747.48  440.08  11
   0  -3   0 116.361 83.9539   1
   0  -3  -149940.60 1228.69   3
   0  -3   150855.10 766.192   1
   0  -3  -314805.60 780.516  14
   0  -3  -4189410.0 3414.50  14
   0  -3  -590957.20 2434.34  14
   0  -3  -630166.10 1481.45  14
   0  -3  -732710.70 1690.56  14
   0  -3  -9 8172.41 1062.60   1
   0  -3  1016153.80 720.844   9
   0  -3  1018427.30 777.916  11
   0  -3 -1015519.50 1497.70   1
   0  -3  1120820.70 848.459   9
   0  -3 -1118765.50 1733.44   1
   0  -3  1121239.80  862.32  11
   0  -3  12 3690.24 369.163  11
   0  -3  12 3732.25 382.392   9
   0  -3  13 4076.07 394.202   9
   0  -4   0204160.0 2648.98   1
   0  -4   155039.00 926.461   1
   0  -4  -154096.20 1501.11   3
   0  -4  -153967.70 1312.94   1
   0  -4   2 4558.49 462.363   2
   0  -4   368908.00 1887.44   2
   0  -4  -836311.80 2060.17   1
   0  -4   914462.20 639.721   8
   0  -4   913882.30 627.782   9
   0  -4 -1065978.60 3182.43   1
   0  -4  1069248.60 1559.64   9
   0  -4  1069328.40 1551.43   8
   0  -4 -11-372.804 447.955   1
   0  -4  11  344.52 157.752   9
   0  -4  12 2728.75 321.935   9
   0  -4  13 67.6047 133.141   9
   0  -5   0-22.4124 89.9776   1
   0  -5   0 178.654 248.669   2
   0  -5   0 110.904 241.679   3
   0  -5  -1114956.0 2542.08   3
   0  -5   1115748.0 1645.49   1
   0  -5  -1115674.0 2189.02   1
   0  -5   1117974.0 2575.20   2
   0  -5  -274842.00 1922.21   1
   0  -5   277387.70 2105.05   2
   0  -5  -3117869.0 2707.10   1
   0  -5   3120548.0 2761.87   2
   0  -5  -419845.90 1171.67   1
   0  -5   417417.70 1063.76   2
   0  -5   541661.50 1741.66   2
   0  -5  -547299.60 1976.15   1
   0  -5  -6 4530.01  683.10   1
   0  -5   6 4492.53 613.621   2
   0  -5  -734576.10 1977.37   1
   0  -5   735664.10 1758.46   2
   0  -5  -825953.50 1804.80   1
   0  -5   827380.20 1599.76   2
   0  -5   934852.30 1027.93   8
   0  -5   934555.90 1017.70   9
   0  -5  -932177.30 2148.18   1
   0  -5  10 9201.24  538.68   9
   0  -5 -10 8557.35 1182.40   1
   0  -5  10 8597.19 522.086   8
   0  -5  1118006.10 773.695   9
   0  -5  12 43.6902 121.254   9
   0  -5  13 4386.23 366.992   9
   0  -6   0347000.0 4394.67   1
   0  -6   0349248.0 5541.65   3
   0  -6  -111721.90 727.648   1
   0  -6   112014.80 886.854   2
   0  -6   111776.50 476.183   1
   0  -6  -112982.10 930.053   3
   0  -6  -299633.70 2370.95   1
   0  -6   2100612.0 2656.68   2
   0  -6  -3157270.0 3348.55   1
   0  -6   3159922.0 3517.20   2
   0  -6  -4177111.0 3858.16   1
   0  -6   4171288.0 3786.42   2
   0  -6  -512032.40 1045.61   1
   0  -6   511790.90 977.237   2
   0  -6  -696734.50 3222.61   1
   0  -6   694753.50 2965.88   2
   0  -6   713231.80 1140.73   2
   0  -6  -714148.50 1285.07   1
   0  -6   829477.10 1751.16   2
   0  -6  -826936.30 1902.67   1
   0  -6   9 1212.44 208.318   8
   0  -7   6 2957.29  561.58   2
   0  -7  -6 2469.23  553.12   1
   0  -7  -7 5039.24 834.625   1
   0  -7   7 6759.71  873.16   2
   0  -7  -810973.20 1263.26   1
   0  -7   811163.10 1136.60   2
   0  -7  -9 559.802 424.563   1
   0  -7   9  879.61 186.048   8
   0  -7  10 3431.26 330.728   8
   0  -7  14 2645.69 229.261   7
   0  -8   077728.40 2746.00   3
   0  -8  -1 541.895  276.74   3
   0  -8  -1 649.812 234.507   1
   0  -8   1 448.884 319.336   3
   0  -8  -2 951.722 237.117   1
   0  -8   2 840.142 351.982   2
   0  -8  -3 1777.54 422.679   1
   0  -8   3 1975.99 473.563   2
   0  -8  -422186.40 1442.70   1
   0  -8   422181.20 1509.53   2
   0  -8   5 2754.41 561.138   2
   0  -8  -5 1738.19 480.237   1
   0  -8  -621597.90 1637.61   1
   0  -8   620004.80 1502.55   2
   0  -8   7 1366.40 450.622   2
   0  -8  -7 1019.31 447.487   1
   0  -8  -814661.40 1525.99   1
   0  -8  12 4563.22 379.251   7
   0  -8  13 3268.48 281.069   7
   0  -8 -15 916.302 127.862  12
   0  -9   0 -131.28 321.122   3
   0  -9   123896.30 1677.59   3
   0  -9   2 1687.21  436.68   3
   0  -9  -3 1120.56 315.239   1
   0  -9   3  888.20 369.541   2
   0  -9   3 1392.66 505.534   3
   0  -9   428133.80 1831.01   2
   0  -9  -427436.30 1725.12   1
   0  -9  -523936.90 1701.69   1
   0  -9   526654.40 1061.02  12
   0  -9   525244.60 902.032   7
   0  -9   524348.50 1748.03   2
   0  -9  -525240.60 950.509  12
   0  -9   6 7099.91 973.303   2
   0  -9  -6 5899.02 921.895   1
   0  -9   6 6390.47 469.245   7
   0  -9   748565.70 1338.46   7
   0  -9  -745939.80 2653.66   1
   0  -9   747298.70 2550.16   2
   0  -9   818534.50 824.261   7
   0  -9  -820615.50 1843.97   1
   0  -9   934000.00 1127.65   7
   0  -9  10 3255.04 348.608   7
   0  -9  1110983.50 596.776   7
   0  -9  12 5272.50 377.616   7
   0  -9 -13 2226.95  268.04  12
   0  -9  13 2202.02 208.872   7
   0  -9 -14 2069.30 210.577  12
   0 -10   056932.00 2703.34   3
   0 -10   1 1488.44 534.014   3
   0 -10   219290.60 800.614  13
   0 -10   218888.00 780.611   7
   0 -10  -219147.20 819.441  12
   0 -10   219471.70 868.133  12
   0 -10  -3 1652.84 270.306  13
   0 -10   3 1600.99 580.331   3
   0 -10   3 1641.76 279.971  12
   0 -10  -3 1453.85  240.79  12
   0 -10   3 1553.42 242.126   7
   0 -10  -4 962.442 195.191  12
   0 -10   4 1425.64 577.105   3
   0 -10   4 1164.29 213.919   7
   0 -10   4 1390.80 263.724  12
   0 -10   5 1716.59 262.727   7
   0 -10  -5 2134.20 573.103   1
   0 -10   5 1751.04 574.041   2
   0 -10   5 2404.63 683.368   3
   0 -10  -5 1651.09 264.813  12
   0 -10   5 1917.13 338.004  12
   0 -10  -6 3669.71 699.143   1
   0 -10   6 3003.16 629.443   2
   0 -10  -6 4078.86 424.456  12
   0 -10   6 3409.19 360.682   7
   0 -10   710724.90 630.311   7
   0 -10  -711429.50 1404.60   1
   0 -10  -710933.00 682.024  12
   0 -11   246410.00 1343.83  13
   0 -11   7 5879.65  473.84   7
   0 -11  -7 5838.57 507.979  12
   0 -11   8 4236.26 402.167   7
   0 -11  -8 4267.06 442.342  12
   0 -11   9 3336.66 347.054   7
   0 -11  -9 3466.83 389.422  12
   0 -11  10 2167.39 265.587   7
   0 -11 -10 1940.74 286.947  12
   0 -11  11 1325.41 194.608   7
   0 -11 -11 1184.64 213.233  12
   0 -11 -12 1957.08 236.905  12
   0 -13   310032.70 717.769  12
   0 -13   414280.60 865.921  12
   0 -13  -415626.80 746.132  13
   0 -13  -415604.10 834.474  12
   0 -13  -5 7013.65 557.421  12
   0 -13  -5 7055.52 485.027  13
   0 -13  -6 665.854 238.794  12
   0 -13  -7 3807.83 406.231  12
   0 -13  -8 20.1166 144.969  12
   0 -13  -9 6315.80 448.086  12
   0 -13 -10 1369.13 194.455  12
   0 -13 -11 769.766 139.533  12
   0 -14   012635.30 773.795  12
   0 -14  -1 2105.75 335.272  12
   0 -14  -1 2405.54 325.462  13
   0 -14   1 2636.87 397.133  12
   0 -14  -2 266.741 164.777  13
   0 -14   2 390.025 238.426  12
   0 -14  -2  91.931 169.934  12
   0 -14   3 8973.24  681.00  12
   0 -14  -310204.30 674.061  12
   0 -14  -3 9573.35 561.495  13
   0 -14  -4 2613.69 360.069  12
   0 -14   4 2569.27 388.671  12
   0 -14  -4 2542.43  295.89  13
   0 -14  -5 2877.04 360.936  12
   0 -14  -6  159.69 145.661  12
   0 -14  -7 6073.39 460.104  12
   0 -14  -8 8873.36 511.303  12
   0 -14  -9 193.308 115.823  12
   0 -14 -10 8652.27 398.171  12
   0 -15   0 32.8324  164.26  12
   0 -15   113762.20 776.779  12
   0 -15  -113340.20 758.058  12
   0 -15   2 925.711 245.279  12
   0 -15  -2 1077.86 252.231  12
   0 -15  -3 2295.07 320.841  12
   0 -15   3 2539.08 354.583  12
   0 -15  -4 1458.25  263.88  12
   0 -15  -5 9464.84 576.902  12
   0 -15  -6 847.062 196.327  12
   0 -15  -7 333.958 136.408  12
  -1   2  16 5482.56 370.792  11
  -1   2  15 6665.65  466.69  11
  -1   2  14 1074.93 268.861  11
  -1   2  13 1773.63 276.426   9
  -1   2  1215035.20 741.254   9
  -1   2  1128696.80 999.379   9
  -1   2  1027009.50 923.062   9
   1   2  -843931.40 1818.80   1
   1   2  -740314.80 1582.75   1
   1   2  -6312920.0 4523.41  14
   1   2  -6318858.0 4655.88   1
   1   2  -5177536.0 2829.28  14
   1   2  -5192603.0 3023.53   1
   1   2  -415406.10 606.854  14
   1   2  -416816.60  671.63   1
   1   2  -385394.90 1381.48   1
   1   2  -2234565.0 2468.03   1
  -1   2  -2236284.0 3438.35  14
  -1   2  -339792.50 1297.34  14
  -1   2  -4174902.0 3193.87  14
  -1   2  -526923.00 1235.12  14
  -1   2  -617779.50 1084.28  14
  -1   2  -717998.10 1188.99  14
  -1   2  -8 4358.68 663.091  14
  -1   2  -924225.60 1583.96  14
  -1   2 -10 6731.21 892.404  14
   1   2  11 2238.41 346.873  11
   1   2  1211992.80 739.035  11
   1   2  13 2562.70 366.224  11
   1   2  14 172.003  180.43  11
   1   2  15 4429.49 379.937  11
   1   2  16 3037.02 261.741  11
  -1   1  16 5644.85 373.206  11
  -1   1  15 2129.47 276.252  11
  -1   1  14 4016.63 415.556  11
  -1   1  13 2221.94 321.147   9
  -1   1  12 2678.65 344.037   9
  -1   1  1123757.70 915.086   9
  -1   1  1041474.00 1168.12   9
   1   1  -913470.40 1159.86   1
   1   1  -847526.90 2024.62   1
   1   1  -739591.50 1691.56   1
   1   1  -6104033.0 2435.55  14
   1   1  -699549.40 2519.22   1
  -1   0  -8 142.198 259.833  14
  -1   0  -9 981.254 357.312  14
   1   0  1017640.70 818.184  11
   1   0  1018365.90 774.259   9
  -1   0 -11 9836.26 1193.52   1
  -1   0 -11 8526.24 1134.27  14
   1   0  1110117.00 651.753  11
   1   0  11 9898.49 591.433   9
   1   0  1210590.40 679.485  11
   1   0  13 266.896 187.155  11
   1   0  1412817.40 701.788  11
   1   0  15 664.286 191.538  11
   1  -1  10 6400.00 455.896   9
   1  -1  10 6437.16 486.626  11
  -1  -1 -10 5486.11 855.054  14
  -1  -1 -1118220.80 1684.06   1
   1  -1  1119919.10 832.818   9
   1  -1  1119304.20 884.201  11
  -1  -1 -1118908.20 1642.97  14
   1  -1  12 5448.03 493.233  11
   1  -1  13 679.323 225.464  11
   1  -1  14 4133.56  391.35  11
   1  -1  15 5159.07 383.626  11
  -1  -2  14 721.748 214.495   9
  -1  -2  14 761.214 190.841  11
  -1  -2  13 1530.20 275.436   9
  -1  -2  13 1546.13 269.392  11
  -1  -2  1215659.20 763.458   9
  -1  -2  1127847.40 1003.25   9
   1  -2 -1125955.80 2028.38   1
   1  -2 -1027339.10 1978.22   1
  -1  -2  1027877.80  957.23   9
  -1  -2  1027761.30 954.749   8
   1  -2  -981180.10 3216.07   1
   1  -2  -846146.20 2245.26   1
   1  -2  -740666.20 1962.66   1
   1  -2  -6317985.0 5563.24   1
   1  -2  -5181487.0 3667.70   1
   1  -2  -412744.90 820.626   1
  -1  -2   413190.80 607.387   2
   1  -2  -385380.40 1954.71   1
  -1  -2   384337.20 1517.03   2
   1  -2  -2233946.0 3314.60   1
  -1  -2   2229553.0 2852.20   2
   1  -2  -1847967.0 7989.77   2
   1  -2  -1838259.0 8322.71   1
  -1  -2   0 1719.70 161.888  14
   1  -2   0 1783.25 216.042   1
  -1  -2  -1176636.0 2461.90  14
   1  -4  -629510.20 1617.85   1
   1  -4  -564956.30 2258.21   1
  -1  -4   564491.00 1836.61   2
  -1  -4   4105455.0 2299.53   2
   1  -4  -4101711.0 2649.86   1
   1  -4  -339355.10 1469.69   1
  -1  -4  -2190475.0 3123.66  14
  -1  -4  -376350.50 2003.59  14
  -1  -4  -4116405.0 2765.04  14
  -1  -4  -5 8899.05 826.426  14
  -1  -4  -696364.50 2916.29  14
  -1  -4  -7 3310.08 618.564  14
  -1  -4  -8 2035.92 513.194  14
   1  -4   923771.20 825.114   9
  -1  -4  -921701.70 1699.27  14
   1  -4  1025474.00 896.138   9
  -1  -4 -1025027.80 1978.56   1
   1  -4  1138003.90 1142.99   9
   1  -4  16 2978.03 218.024   4
  -1  -5  1411113.30 553.535   9
  -1  -5  13 289.716 164.626   9
  -1  -5  12 1795.56 279.767   9
  -1  -5  11 4035.44 378.979   9
  -1  -5  11 3635.14 366.563   8
  -1  -5  1011012.00 612.866   8
   1  -5 -1011420.00 1379.85   1
  -1  -5  -777574.40 2929.14  14
   1  -5   9 1920.43 242.788   9
  -1  -5  -9 2334.89 639.851   1
  -1  -5 -1017299.10 1687.40   1
   1  -5  1016241.80 700.876   9
   1  -5  11 7605.65 483.204   9
  -1  -6  13 743.323 174.805   9
  -1  -6  12 3850.60 365.107   9
  -1  -6  11 4689.43 405.212   9
  -1  -6  11 5454.53 440.767   8
   1  -6 -10 7770.54 1196.73   1
  -1  -6  10 7060.89 482.932   9
  -1  -6  10 7021.55 490.135   8
  -1  -6   935309.70 1048.76   9
  -1  -6   934812.60 1085.57   8
   1  -6  -934922.50 2350.86   1
   1  -6  -810704.30 1233.45   1
  -1  -6   8 9931.22  546.61   8
   1  -6  -738402.80 2172.68   1
  -1  -6   739680.80 1822.51   2
  -1  -6   672911.50 2422.53   2
   1  -7   159885.10 1585.19   1
   1  -7   157671.20 2374.34   3
  -1  -7  -157902.90 1953.42   3
  -1  -7  -157863.70 1664.67   1
   1  -7   161691.40 2252.45   2
   1  -7   2 7625.35 914.292   3
  -1  -7  -2 9097.98 747.435   1
   1  -7   2 9349.13 928.291   2
   1  -7   383381.60 2827.45   2
  -1  -7  -382572.60 2510.15   1
   1  -7   437917.60 1923.30   2
   1  -7   5 3291.84 606.663   2
  -1  -7  -632907.10 1958.22   1
   1  -7   632019.10 1911.61   2
   1  -7   712635.70 1251.70   2
  -1  -7  -713423.90 1346.48   1
   1  -7   832501.40 2070.05   2
  -1  -7  -831548.60 2163.66   1
   1  -7   9 3959.68  673.27   2
  -1  -7  -9 6344.42 1042.87   1
   1  -7  1416310.50 591.104   7
  -1  -7 -15 1127.70 143.117  12
   1  -8 -15 1410.28 166.598  12
  -1  -8  11 3744.69 346.431   8
  -1  -8  10 5199.25 417.354   8
  -1  -8   929876.40 994.727   7
  -1  -8   930750.40 1019.47   8
   1  -8  -843156.20 2641.66   1
  -1  -8   842364.60 1188.42   8
  -1  -8   840246.70 1150.18   7
  -1  -8   734814.90 1031.41   7
  -1  -8   734698.70 1037.04   8
   1  -8  -641598.70 2357.21   1
  -1  -8   640669.00 2078.73   2
   1  -8  -510917.50 1124.57   1
   1  -8  -4 7497.19 881.174   1
   1  -8  -371189.90 2553.63   1
   1  -8  -217441.30 1169.96   1
   1  -8  -133602.90 1504.05   1
  -1  -8   0 2415.85 465.927   3
   1  -8   0 2647.58 568.509   3
   1  -8   0 2905.38  526.66   2
   1  -8   156277.70 2332.99   2
   1  -8   151551.50 2401.67   3
  -1  -8  -150270.60 1981.13   3
   1  -8   230750.30 1753.75   2
   1  -8   231096.60 1899.16   3
  -1  -8  -230997.60 1432.75   1
  -1  -8  -3 8207.16 809.777   1
   1  -8   3 8743.62  972.39   2
   1  -8   3 9284.09 1077.52   3
  -1  -8  -410256.60 982.219   1
   1  -8   410290.70 1074.52   2
   1  -9   6 6791.28 1005.70   2
   1  -9   6 7356.38 1161.85   3
   1  -9   729737.10 2382.58   3
  -1  -9  -731687.40 2172.87   1
   1  -9   729250.20 1056.60   7
   1  -9   730039.80 2104.17   2
   1  -9   813165.60 722.622   7
   1  -9   815152.40 1567.64   2
   1  -9   9  459.72 174.001   7
   1  -9  10 2713.30 339.247   7
   1  -9  11 7874.67 512.849   7
  -1  -9 -12 580.959  171.67  12
  -1 -10   8 3712.36 364.342   7
  -1 -10   710803.40 603.722   7
   1 -10  -710731.30 687.775  12
   1 -10  -711154.90 1384.95   1
   1 -10  -6 8705.07 1144.77   1
  -1 -10   6 8605.26 534.177   7
   1 -10  -6 9245.69 624.927  12
   1 -10  -5 3149.75  371.05  12
  -1 -10  -1 4439.39 415.727  13
   1 -10   1 3304.40 363.514  12
   1 -10   1 3737.15 350.742   7
   1 -10   2 1661.07 605.029   3
   1 -10   2 1350.01 503.319   2
  -1 -10  -2 1547.87  244.99  12
   1 -10   2 1166.31 238.513  12
   1 -10   2 1470.98 234.071   7
   1 -10   329523.50 2205.25   3
   1 -10   330967.00 2093.15   2
   1 -10   330695.60 1157.64  12
   1 -10   330880.20 1052.27   7
  -1 -10  -331623.60 1067.04  12
   1 -10   411968.80 660.955   7
   1 -10   4 9968.36 1354.29   3
   1 -10   412701.30 1359.19   2
  -1 -10  -412243.70 668.679  12
   1 -10   412611.70  752.32  12
   1 -10   5 2044.52 602.697   2
  -1 -10  -5 1611.53 283.152  12
   1 -10   5 1687.24 279.172   7
   1 -10   5 2020.37 651.104   3
   1 -10   5 1865.55 342.848  12
   1 -10   619620.20 1753.77   2
   1 -10   620087.30 1995.65   3
   1 -10   619617.60 874.952   7
  -1 -10  -620456.90 901.681  12
  -1 -10  -712628.50 722.088  12
   1 -10   711239.00 679.497   7
  -1 -10  -8 1610.34 299.692  12
   1 -11 -10 3204.41  373.22  12
   1 -11  -9 1886.28 308.017  12
  -1 -11   815401.50 695.393   7
   1 -11  -815012.80 813.894  12
  -1 -11   7 5180.24  420.67   7
   1 -11  -7 5143.45 485.433  12
  -1 -11   6 3941.88 372.661   7
   1 -11  -6 3674.18 426.429  12
  -1 -11   513353.70 810.696  12
   1 -11  -514723.80 796.773  12
  -1 -11   514677.00 1654.76   3
  -1 -11   513794.30 688.141   7
  -1 -11   4 2880.01 317.073   7
   1 -11  -4 2989.05 362.821  12
  -1 -11   4 2945.70 380.704  12
  -1 -11   4 3021.33 710.087   3
  -1 -11   313049.50 724.648  13
   1 -11  -312882.80 735.297  12
  -1 -11   312172.00 1440.97   3
  -1 -11   312873.90 754.476  12
  -1 -11   210796.50 644.808  13
  -1 -11   210213.90 658.249  12
  -1 -11   2 9791.33 1226.50   3
   1 -11  -2 9791.99 641.451  12
  -1 -11   1 3057.58  349.92  13
   1 -11  -1 2898.70 352.504  12
  -1 -11   1 1982.32 526.385   3
   1 -11  -1 2923.93 319.611  13
  -1 -11   1 2878.00 361.078  12
  -1 -11   015962.20 794.993  12
  -1 -11   014786.10 762.706  13
   1 -11   015443.90 809.009  12
   1 -11   016070.50 718.661  13
   1 -11   112056.90 1412.95   3
   1 -11   112290.90 731.797  12
  -1 -11  -112828.20 713.066  12
  -1 -11  -113785.30 737.252  13
  -1 -11  -2 5801.51  487.26  13
   1 -11   2 6806.32 1073.44   3
   1 -11   2 6273.73 492.975   7
   1 -11   2 5979.41 528.065  12
  -1 -11  -2 5509.77 472.707  12
  -1 -11  -3 1870.36  294.67  12
  -1 -12   0 5879.27  508.56  12
   1 -12   0 5694.44 518.541  12
  -1 -12  -1 2182.70 326.921  12
  -1 -12  -1 1995.15 316.327  13
   1 -12   1 1813.16 310.573  12
  -1 -12  -2 4486.08 450.756  13
   1 -12   2 3827.23 864.847   3
   1 -12   2 4450.44 479.219  12
  -1 -12  -2 4654.50 456.162  12
   1 -12   331382.90 1140.19   7
   1 -12   332916.00 1284.14  12
  -1 -12  -331216.50 1161.32  12
  -1 -12  -331128.50 1150.28  13
  -1 -12  -413567.30  762.61  12
  -1 -13   4 344.782 194.845  12
  -1 -13   3 9794.71 690.447  12
   1 -13  -310400.90 695.422  12
  -1 -13   2 3544.87 424.577  12
  -1 -13   2 3388.13 382.895  13
   1 -13  -2 3105.51 411.728  12
  -1 -13   1 464.969 206.114  12
  -1 -13   1 612.815 192.994  13
   1 -13  -1 624.743 222.037  12
   1 -13   0 6416.83 570.063  12
  -1 -13   0 7385.91 581.112  12
  -1 -13   0 7256.37 560.767  13
  -1 -13  -114340.80 769.153  13
  -1 -13  -113196.50  763.96  12
   1 -13   114551.90 847.812  12
  -1 -13  -2 1744.07 287.045  12
  -1 -13  -2 1760.47 289.746  13
   1 -13   2 1467.33 317.318  12
  -1 -13  -3 4788.39 451.667  13
   1 -13   3 5183.37 539.817  12
  -1 -13  -3 4943.83 477.707  12
   1 -13   421792.90 1062.18  12
  -1 -13  -421898.30 959.873  12
  -1 -13  -422111.30 944.688  13
  -1 -13  -5 3120.70 362.256  13
  -1 -13  -5 3372.71 391.948  12
   1 -13   5 3783.38 402.633   7
  -1 -13  -6 517.299 214.945  12
   1 -13   6 397.571 177.505   7
  -1 -13  -6  627.42 192.586  13
   1 -13   7 2529.99 312.507   7
  -1 -13  -7 2120.85 296.035  12
  -1 -13  -7 2294.61 285.856  13
  -1 -13  -8 282.833 118.915  13
  -1 -13  -8 67.4021 134.343  12
   1 -13   8 251.429  145.33   7
   1 -13   9 1694.20 227.434   7
  -1 -13  -9 1336.64  201.54  12
  -1 -13 -10 8669.14 430.871  12
   1 -14 -10 2009.19  210.14  12
   1 -14  -9 4561.45  353.33  12
   1 -14  -8 1776.49 254.066  12
   1 -14  -7 9108.63 568.472  12
   1 -14  -6 2907.49 357.371  12
   1 -14  -5 6721.58 539.406  12
   1 -14  -4 9232.48 644.718  12
  -1 -14   3 3948.67 466.935  12
   1 -14  -3 4361.17 470.016  12
  -1 -14   2 2971.95 385.641  12
   1 -14  -2 3089.37 410.651  12
   1 -14  -1 767.473 257.412  12
  -1 -14   1 636.438 203.181  12
  -1 -14   0 613.683 220.148  12
  -1 -14   0 986.086 236.137  13
   1 -14   0 545.877 240.624  12
  -1 -14  -1 1932.90 308.205  12
  -1 -14  -1 2350.54 321.594  13
   1 -14   1 2137.98  348.02  12
   1 -15  -8 2922.96 269.277  12
   1 -15  -7 1570.68 222.626  12
   1 -15  -6 4347.14 382.453  12
   1 -15  -5 897.764 217.942  12
   1 -15  -4 1327.17 269.402  12
  -1 -15   3 1788.73 292.818  12
   1 -15  -3 1793.05 303.592  12
   1 -15  -2 8471.52 606.648  12
  -1 -15   2 8790.79 606.317  12
  -1 -15   1 3348.38 384.276  12
   1 -15  -1 2916.19 385.487  12
   1 -15   0 635.354 247.298  12
  -1 -15   0  532.26 185.811  12
  -1 -15  -113569.30 674.688  13
  -1 -15  -113155.40 720.297  12
   1 -15   112927.30 753.247  12
  -1 -15  -2 7514.24 539.759  12
   1 -16  -5 1347.61 214.217  12
   1 -16  -4 1176.26  211.60  12
   1 -16  -3 7693.48 506.701  12
   1 -16  -2 1063.55 234.197  12
   1 -16  -1 5027.19 441.631  12
  -2   3  -8 879.736 335.876  14
  -2   3  -9 1943.83  510.27  14
   2   3   9 2349.56 327.839  11
   2   3  1016278.50 846.906  11
   2   3  11 9508.27 666.064  11
   2   2  -591627.50 2061.18   1
   2   2  -446883.50 1298.41   1
   2   2  -3 9286.25 520.544   1
   2   2  -266178.30 1402.72   1
  -2   2  -227251.30 1219.68  14
  -2   2  -3 2359.56 426.138  14
  -2   2  -4 3138.44 481.928  14
  -2   2  -5119625.0 3096.40  14
  -2   2  -617449.30 1214.64  14
  -2   2  -711150.40 1035.26  14
  -2   2  -810122.80 1061.96  14
  -2   2  -9 3689.09 716.385  14
   2   2   9 5054.82 450.053  11
  -2   2 -10 2320.05 636.565  14
   2   2  10 1169.71 269.038  11
   2   2  11 5685.42 523.731  11
   2   2  12 985.527 284.767  11
   2   2  13 304.193  200.67  11
   2   2  14 2925.06 358.598  11
   2   2  15 4518.49 357.521  11
   2   2  16 61.4045 69.3631   4
  -2   1  16 123.461 104.325  11
  -2   1  15 7318.15 478.313  11
   2   0  10 2449.21 344.738  11
   2   0  1129960.90 1150.10  11
   2   0  12 2164.46 335.218  11
   2   0  13 3148.24 374.505  11
   2   0  14 5137.30 440.902  11
   2   0  15 823.175 169.665  11
   2   0  16-90.0948 81.6651   4
  -2  -1  15 6327.94 429.918   9
  -2  -1  15 5859.98 398.179  11
  -2  -1  14 2079.71 299.553   9
  -2  -1  14 2247.17 287.879  11
   2  -1  -3 201.351 202.311   1
   2  -1  -214336.30 775.037   1
   2  -1  -1119466.0 2241.27   1
   2  -1   0341463.0 4409.50   1
  -2  -1   0338922.0 4266.32  14
  -2  -1  -1285836.0 3987.28  14
   2  -1   220452.60  859.80   3
  -2  -1  -221836.00 997.699  14
  -2  -1  -326387.20 1197.06  14
   2  -1   323515.60 999.763   3
  -2  -1  -440531.10 1622.09  14
  -2  -1  -553003.30 2007.85  14
  -2  -1  -645598.30 1982.46  14
  -2  -1  -7 1497.67  444.50  14
  -2  -1  -821737.20 1592.11  14
  -2  -1  -9  246.76 351.398  14
   2  -1   9 127.704 149.664  11
  -2  -1 -1045341.30 2522.12  14
   2  -1  1043692.50 1356.75  11
   2  -1  11 100.452 175.498  11
   2  -1  12 6412.70 532.471  11
   2  -1  13 6513.59 525.169  11
   2  -1  14 3464.56 352.498  11
   2  -1  15 1576.02 212.159  11
   2  -1  16 2010.15 196.448   4
  -2  -2  15 3223.37  314.80   9
  -2  -2  1420855.50 843.212   9
  -2  -2  1419193.20 763.569  11
  -2  -2  1314759.70 743.228   9
  -2  -2  12 6905.33 521.324   9
   2  -3  -4 4339.43  569.78   1
   2  -3  -3 7762.87 685.101   1
   2  -3  -232569.40 1007.59   2
   2  -3  -232876.70 1297.89   1
  -2  -3   110093.50 410.237  14
   2  -3  -1 9638.80 682.405   1
   2  -3   020995.20 951.545   1
  -2  -3   020117.70 740.387  14
  -2  -3  -180165.30 1797.33  14
   2  -3   184611.80 1969.98   1
   2  -3   186477.60 2257.41   3
   2  -3   220931.50 1120.70   3
  -2  -3  -219859.80 964.433  14
  -2  -3  -333677.70 1370.69  14
   2  -3   334836.80 1500.09   3
  -2  -3  -447170.30 1795.94  14
  -2  -3  -529861.20 1550.99  14
  -2  -3  -621978.40 1445.99  14
  -2  -3  -7 1620.97 504.215  14
  -2  -3  -8 536.125 377.301  14
  -2  -3  -9 1410.71 480.624  14
   2  -3   9 2444.83 292.645  11
  -2  -3 -1013430.60 1426.70  14
   2  -3  1013624.50 729.226  11
   2  -3  11 9742.10 625.078  11
   2  -3  12 7417.19 537.612  11
   2  -3  13 3750.49 364.036  11
   2  -3  15 956.017 191.773   4
   2  -3  16-30.3464 67.7168   4
  -2  -4  15 2082.07 241.188   9
  -2  -4  14 411.034 169.682   9
  -2  -4  13 1133.65 249.192   9
  -2  -4  12 4133.61 415.428   8
  -2  -4  12 3867.56 398.936   9
  -2  -4  1153739.80 1455.10   8
  -2  -4  1153821.80 1444.45   9
  -2  -4  1030372.70 1036.45   9
   2  -4 -1031411.40 2301.06   1
  -2  -4  1028820.20 1030.76   8
   2  -4  -925230.30 1963.24   1
  -2  -4   925612.50 921.869   8
   2  -4  -8 5974.89 933.535   1
   2  -4  -736657.20 2096.76   1
   2  -4  -6 330.617 278.781   1
   2  -4  -588298.00 2847.66   1
   2  -4  -474682.00 2424.78   1
   2  -4  -3204505.0 3943.97   1
   2  -4  -292924.60 2046.17   2
   2  -4  -296199.40 2452.90   1
   2  -4  -141927.80 1370.93   2
   2  -4  -143192.60 1506.87   1
  -2  -4   139179.90 788.286  14
  -2  -4   046967.10 1173.63  14
   2  -4   046218.60 1781.22   3
  -2  -4  -1131687.0 2472.70  14
   2  -4   1136475.0 2710.37   1
   2  -4   242591.70 1756.31   3
  -2  -4  -238644.80 1407.85  14
   2  -4   3101490.0 2833.41   3
  -2  -4  -393732.40 2461.87  14
  -2  -4  -441019.50 1719.40  14
  -2  -4  -5 4329.37 654.954  14
  -2  -4  -6 7085.97 837.758  14
  -2  -4  -7 3293.03 653.882  14
  -2  -4  -847782.70 2453.08  14
  -2  -4  -923143.30 1812.69  14
  -2  -4 -10 4824.22 903.847  14
   2  -4  15  469.05 130.367   4
  -2  -5  15 1291.92  179.40   9
  -2  -5  14 239.214 141.962   9
  -2  -5  13 3486.63 361.333   9
  -2  -5  12 7718.76 529.628   9
  -2  -5  12 7894.93  543.62   8
  -2  -5  11 1419.07 250.836   9
  -2  -5  11 1418.82 265.206   8
   2  -5 -10109818.0 4435.85   1
  -2  -5  10106907.0 2123.15   8
   2  -7  -731634.20 2142.03   1
   2  -7   1 1167.78 282.766   1
   2  -7   1 906.703 358.999   2
   2  -7   217871.30 1309.39   2
   2  -7   217096.20 1403.58   3
   2  -7   324561.30 1583.03   2
   2  -7   322473.00 1662.73   3
   2  -7   4 7470.36 1022.82   3
   2  -7   4 7900.27  945.44   2
   2  -7   5 3557.69 745.631   3
   2  -7   5 3090.48 663.267   2
   2  -7   628530.80 2092.98   3
   2  -7   630857.40 2030.44   2
   2  -7   719438.70 1778.15   3
   2  -7   720702.90 1733.79   2
   2  -7   827792.60 2204.62   3
   2  -7   831967.80 2199.34   2
   2  -7   9 5138.25 1116.15   3
   2  -7   9 2381.14 658.749   2
   2  -7  11 4372.79 400.404   4
   2  -7  12 6423.50 451.452   4
   2  -7  13 2385.28 251.355   4
   2  -7  14 5624.03 337.228   7
  -2  -7 -14 4763.98 293.291  12
   2  -8 -15 1331.65 154.945  12
   2  -8 -14 2563.04 263.923  12
  -2  -8  13 2282.66 222.538   9
  -2  -8  12 4112.57  331.19   9
  -2  -8  12 4544.87  372.93   8
  -2  -8  11 53.3632 132.344   8
   2  -8  -624384.40 1846.63   1
  -2  -8   625813.40 928.495   8
   2  -8  -519745.80 1585.16   1
   2  -8  -4 7329.92 905.446   1
   2  -8  -327823.90 1689.27   1
   2  -8  -262829.10 2412.64   1
   2  -8  -118656.80 1319.26   2
   2  -8  -118617.80 1221.01   1
  -2  -8   019664.10 1206.49   3
   2  -8   021027.30 1226.68   1
   2  -8   018887.20 1359.80   2
   2  -8   1120618.0 3606.54   2
   2  -8   1114700.0 3872.64   3
   2  -8   2 5371.15 886.566   3
   2  -8   2 6068.80 851.195   2
   2  -8   3 4326.07 839.046   3
   2  -8   3 3714.11 668.133   2
   2  -8   4 999.002  480.94   3
   2  -8   4 1626.61 499.444   2
   2  -8   521823.70 1878.29   3
   2  -8   524309.50 1819.72   2
   2  -8   523788.00 987.251  12
   2  -8   6 5132.45 933.752   3
   2  -8   6 4766.90 840.492   2
   2  -8   717970.90 1656.95   2
  -2  -8  -720072.10 1717.57   1
   2  -8   717726.60 1777.71   3
   2  -8   847245.80 2974.41   3
   2  -8   846520.60 2708.11   2
  -2  -8  -845934.30 2736.39   1
  -2  -8 -13 5987.49 361.993  12
   2  -8  13 6402.06 399.755   7
   2  -8  14 3138.31 227.913   7
   2  -9 -14 254.025 112.428  12
   2  -9 -13 5616.20 405.986  12
   2  -9 -12 1571.66 257.951  12
  -2  -9  11 9009.64 525.156   8
  -2  -9  1015595.70 725.817   8
  -2  -9   929640.60 1036.89   8
  -2  -9   8 9034.71 576.741   8
   2  -9  -7 519.954 328.531   1
  -2  -9   7 734.899 192.608   8
   2  -9  -621359.30 1804.18   1
   2  -9  -620592.20 911.241  12
  -2  -9   620412.90 845.117   8
  -2  -9   5 4908.73 413.143   8
   2  -9  -5 5489.15 889.841   1
   2  -9  -5 5474.87 451.901  12
  -2 -10   913765.40 676.718   8
   2 -10  -914184.50 785.454  12
  -2 -10   821128.00 856.636   8
   2 -10  -822224.20 986.815  12
  -2 -10   711118.80 624.996   8
   2 -10  -711089.80 698.782  12
   2 -10  -6 7529.31 1105.38   1
   2 -10  -6 7484.73  571.99  12
  -2 -10   6 7774.77 526.078   8
   2 -10  -538620.40 1287.53  12
  -2 -10   539144.30 1194.56   8
   2 -10  -538627.90 2383.92   1
   2 -10  -427207.50 1900.55   1
  -2 -10   428654.90 1004.99   8
  -2 -10   426820.10 1050.82  12
   2 -10  -426542.40 1040.89  12
  -2 -10   426559.70 1024.27  13
   2 -10  -329825.80 1093.81  12
  -2 -10   331724.20 1103.87  13
  -2 -10   329247.20 1071.62  12
  -2 -10   330696.40 1031.81   8
  -2 -10   2105325.0 3703.25   3
  -2 -10   2106960.0 2146.24  13
  -2 -10   2104230.0 2105.90  12
   2 -10  -2107395.0 2162.92  12
  -2 -10   1 4930.92 435.444  13
   2 -10  -1 4820.78  443.18  12
  -2 -10   0 749.783 186.369  13
   2 -10   0  699.57 212.673  12
   2 -10   0 866.425 206.913   7
  -2 -10  -144732.40 1359.75  13
   2 -10   144074.10 2453.32   2
   2 -10   144545.80 1264.18   7
   2 -10   145159.00 1375.18  12
   2 -10   214053.70 1439.97   2
   2 -10   213953.40 767.292  12
  -2 -10  -214459.30 703.022  12
   2 -10   214475.10 720.931   7
   2 -10   213497.00 1512.02   3
   2 -10   3 5440.74 1033.38   3
   2 -10   3 5195.58 492.884  12
   2 -10   3 4724.14 426.039   7
   2 -10   3 4211.27 825.643   2
  -2 -10  -3 4752.85 416.462  12
   2 -10   4 349.412 429.147   3
   2 -10   4  703.74 413.251   2
   2 -10   4 911.609 272.646  12
   2 -10   4 585.343 207.787   7
  -2 -10  -4 643.927 188.456  12
   2 -10   577886.40 3546.88   2
   2 -10   572132.80 1940.72  12
   2 -10   571749.60 1752.57   7
  -2 -10  -573935.10 1730.49  12
   2 -10   572797.60 3760.82   3
   2 -10   610022.80 1310.95   2
   2 -10   6 9573.21  632.07   7
  -2 -10  -610556.90 627.302  12
   2 -10   7 2130.57 315.176   7
  -2 -10  -7 1809.89 275.837  12
   2 -10   812839.20 723.601   7
  -2 -10  -812856.60 696.341  12
   2 -10   9 4087.41 415.078   7
  -2 -10  -9 3566.50 370.077  12
  -2 -10 -10 6949.10 475.871  12
   2 -10  10 7930.29 531.522   7
   2 -10  11 1111.93 206.236   7
  -2 -10 -11 989.232 185.255  12
   2 -10  12 2844.76 264.165   7
  -2 -10 -12 2717.22 229.121  12
   2 -10  13 488.012 102.516   7
   2 -11 -13 1605.14 178.365  12
   2 -11 -12 4271.02 334.433  12
   2 -11 -11 1570.90 244.748  12
   2 -11 -10 3484.69 380.145  12
  -2 -11   9 225.151 129.447   8
   2 -11  -9 20.9319 168.867  12
  -2 -11   8 563.707 174.637   8
   2 -11  -8 202.268  171.52  12
   2 -11  -724379.40 1035.32  12
  -2 -11   724203.70 890.654   8
  -2 -11   610913.20 600.479   8
   2 -11  -610174.80 679.397  12
  -2 -11   538701.20 1174.95   8
   2 -11  -538659.80 1315.48  12
  -2 -11   4 5892.58 1053.86   3
  -2 -11   4 5043.62 423.225   8
  -2 -11   023109.40  982.98  13
  -2 -11   022354.30 927.125  12
   2 -11   023075.30 999.747  12
  -2 -11  -118509.80 837.671  12
   2 -11   117424.80 882.778  12
  -2 -11  -118412.90  882.90  13
   2 -12   9 4818.41 384.805   7
  -2 -12 -1011075.70 476.903  12
  -2 -12 -1010406.80 491.068  13
   2 -12  11 2708.12 230.332   7
   2 -13 -11 2632.12 233.406  12
   2 -13 -10 3467.40 306.541  12
   2 -13  -9 7740.49 498.563  12
   2 -13  -8 6278.22 487.799  12
   2 -13  -7 2270.35 329.751  12
   2 -13  -6 1474.50 292.403  12
   2 -13  -5 1710.20 303.909  12
   2 -13  -4 6544.29  559.75  12
  -2 -13   326756.60 1098.60  12
   2 -13  -327948.90 1148.16  12
  -2 -13   2 3822.94 418.263  12
   2 -13  -2 3733.32 443.841  12
  -2 -13   2 3778.30 424.794  13
   2 -13  -117346.50 909.248  12
  -2 -13   116694.00 844.393  12
  -2 -13   117345.00 862.202  13
  -2 -13   012477.40 719.202  12
   2 -13   012887.30 785.083  12
  -2 -13   012216.50 730.161  13
  -2 -13  -1 6262.65 525.954  13
   2 -13   1 5923.51 560.847  12
  -2 -13  -1 6126.38 506.777  12
   2 -13   2 8492.92 653.844  12
  -2 -13  -2 8990.49 600.281  12
  -2 -13  -2 8797.29 621.484  13
   2 -13   3 615.406 242.455  12
  -2 -13  -3 672.837 219.547  13
  -2 -13  -3 798.399 210.712  12
  -2 -13  -4 2853.56 372.971  13
   2 -13   4 3427.59 403.841   7
   2 -13   4 3415.99 444.389  12
  -2 -13  -4 3055.31 352.439  12
  -2 -13  -5 1323.43 255.901  13
  -2 -13  -5 1324.35 234.601  12
   2 -13   5 1863.56 310.703   7
  -2 -13  -6 2062.87 293.349  13
  -2 -13  -6 2171.55  280.26  12
   2 -13   6 2734.17 349.078   7
  -2 -13  -7 9252.57 557.312  13
   2 -13   7 9238.56 564.786   7
  -2 -13  -7 8574.36 504.251  12
  -2 -13  -8 1562.82 224.293  13
   2 -13   8 1531.51  234.26   7
  -2 -13  -8 1661.00 213.239  12
   2 -13   9 4295.13 331.614   7
  -2 -13  -9 3992.60 298.735  13
   2 -13  10 431.849 115.416   7
   2 -14 -1011399.70 462.445  12
   2 -14  -9 1188.12 184.121  12
   2 -14  -8 1489.08 230.946  12
   2 -14  -7 5287.64 432.163  12
   2 -14  -6 4777.47  432.44  12
   2 -14  -5 5536.18 490.272  12
   2 -14  -4 1961.13 321.109  12
  -2 -14   3 970.939 229.084  12
   2 -14  -3 957.856 257.037  12
  -2 -14   2 7204.65 539.585  12
   2 -14  -2 7915.41  612.93  12
  -2 -14   1 7920.19 583.762  13
  -2 -14   1 7785.35 561.674  12
   2 -14  -1 8281.15 631.792  12
  -2 -14   014328.00 761.276  13
   2 -14   013629.30 813.176  12
  -2 -14   013287.00 723.271  12
  -2 -14  -113389.90 732.499  13
   2 -14   112889.80 802.813  12
  -2 -14  -112903.10 709.067  12
  -2 -14  -233052.20 1143.38  13
   2 -14   232902.10 1275.54  12
  -2 -14  -232778.70 1119.83  12
  -2 -14  -3 3613.37 384.307  13
   2 -14   3 3897.58  461.16  12
  -2 -14  -3 2938.55 326.611  12
  -2 -14  -4 4463.76 389.882  12
   3   6  12 6333.76 482.865  11
   3   6  13 2297.30 272.125  11
  -3   5  16 4843.07 274.137  11
  -3   5  15 1342.34 201.055  11
  -3   5   9 4094.35 402.484  10
  -3   5   811207.10 619.172  10
  -3   5  -297487.00 3121.24  14
  -3   5  -362473.80 2524.84  14
  -3   5  -4 3226.75  594.35  14
  -3   5  -512197.00 1174.74  14
  -3   5  -652841.70 2531.53  14
  -3   5  -7 123.531 287.272  14
   3   5   7 180.644 139.355  11
  -3   5  -8 9316.06 1130.33  14
   3   5   8 9058.28 628.332  11
   3   5   9 5754.38 517.429  11
   3   5  1013087.80 784.187  11
   3   5  11 844.722  271.07  11
   3   5  12 300.781 185.865  11
   3   5  13 9770.37 575.202  11
   3   5  14 2304.97 248.868  11
  -3   4  16 2008.03 195.292  11
  -3   4  13  271.33 124.634   9
  -3   4  12 1228.66 214.514   9
  -3   4  11 2218.83 277.625   9
  -3   4  10 5020.79  391.30   9
  -3   4   935243.70 1148.86  10
  -3   4   8 9061.52 548.978  10
  -3   4  -2139692.0 3630.53  14
  -3   4  -326546.90 1570.21  14
  -3   4  -481364.30 2855.26  14
  -3   4  -523196.00 1558.95  14
  -3   4  -6 809.162 291.983  14
  -3   4  -714653.90 1355.16  14
   3   4   714779.60 775.031  11
  -3   4  -816306.60 1472.42  14
   3   4   816090.90 838.812  11
  -3   4  -9 486.455 439.798  14
   3   4   9 1010.61 265.958  11
   3   4  10 3378.50 436.958  11
   3   4  11 1548.35 315.486  11
   3   4  12  306.90 218.624  11
   3   4  13  213.61 122.907   4
   3   4  13 339.333 182.888  11
   3   4  14 6416.78 428.204  11
   3   4  14 5985.21 342.697   4
  -3   3  16 3942.71 281.445  11
  -3   3  14 5815.11 394.695   9
  -3   3  13 2649.02  299.68   9
  -3   3  12 421.069 159.146   9
  -3   3  1145717.20 1262.58   9
  -3   3  10 7881.46 500.652   9
  -3   3   9 5962.79 402.259   9
  -3   3   9 6300.65 469.561  10
   3   3  -541087.30 1348.74   1
   3   3  -4 8621.94 594.681   1
  -3   3  -223249.10 1357.50  14
  -3   3  -348778.80 2042.73  14
  -3   3  -417844.20 1290.17  14
  -3   3  -534056.50 1835.91  14
  -3   3  -635895.20 1995.71  14
  -3   3  -7 9799.73 1103.33  14
  -3   3  -8 1782.95 595.622  14
  -3  -1  15 1197.71 186.105  11
  -3  -1  14 4499.60 393.546   9
  -3  -1  13 5242.56  446.29   9
  -3  -1  12 3177.23 362.186   9
  -3  -1  1123798.10 938.588   9
  -3  -1  1125003.50 957.917   8
  -3  -1  10 4584.82 406.959   8
   3  -1 -10 4796.10 848.495   1
  -3  -1   920507.10 806.478   8
   3  -1  -918736.10 1609.96   1
  -3  -1   920598.50 808.454  10
   3  -1  -8 4178.00  739.44   1
   3  -1  -713391.10 1190.28   1
   3  -1  -658367.60 2319.24   1
   3  -1  -562710.40 2227.58   1
   3  -1  -450399.80 1876.40   1
   3  -1  -3 2957.90 453.002   1
   3  -1  -3 2483.05 150.323   2
   3  -1  -221335.60 1106.03   1
  -3  -1   1107882.0 2363.27  14
   3  -1  -1109968.0 2568.82   1
  -3  -1   0 2810.22  410.39  14
  -3  -1  -122050.70 1109.52  14
  -3  -1  -259483.10 1966.25  14
  -3  -1  -314130.80 1035.76  14
  -3  -1  -441035.10 1849.85  14
   3  -1   439035.00 1404.17   3
  -3  -1  -541668.60 1974.24  14
  -3  -1  -626276.40 1658.60  14
  -3  -1  -716584.20 1394.73  14
   3  -1   8 7863.53 544.141  11
  -3  -1  -8 7479.71 1065.20  14
  -3  -1  -919139.10 1689.26  14
   3  -1   916722.20 843.495  11
  -3  -1 -10 3130.36 720.976  14
   3  -1  10 4127.67 429.689  11
   3  -1  11 3945.77 440.153  11
   3  -1  12 4613.02 455.566  11
   3  -1  13 269.788 178.985  11
   3  -1  14  913.01 226.207   4
  -3  -3  1513845.50 584.651   9
  -3  -3  14 6225.50  452.42   9
  -3  -3  13 2830.75 360.106   9
  -3  -3  12 669.994 231.487   9
  -3  -3  12 484.528 192.432   8
  -3  -3  1145969.50 1341.75   9
  -3  -3  1148375.20 1373.19   8
  -3  -3  10 7116.73 516.868   8
   3  -3 -10 5369.03 1007.59   1
  -3  -3   9 7659.04  513.77   8
   3  -3  -9 6918.17 1036.59   1
   3  -3  -826246.00 1925.59   1
   3  -3  -712897.20 1272.22   1
   3  -3  -629284.20 1781.61   1
   3  -3  -536400.70 1862.12   1
   3  -3  -4 9462.45 903.947   1
   3  -3  -355193.40 1313.86   2
   3  -3  -353348.00 2013.44   1
   3  -3  -2171264.0 2843.40   2
  -3  -3   2173858.0 2487.06  14
   3  -3  -2175175.0 3645.31   1
  -3  -3   1 8877.47 547.957  14
   3  -3  -1 8502.93 757.749   1
  -3  -3   034189.30 1211.67  14
   3  -3   034068.30 1465.46   1
  -3  -3  -1191160.0 3446.37  14
   3  -3   221354.00 1247.52   3
  -3  -3  -222689.90 1174.13  14
  -3  -3  -351024.10 1904.01  14
   3  -3   347342.80 1936.52   3
  -3  -3  -415150.80 1129.08  14
   3  -3   414940.80 1123.99   3
   3  -3   528123.60 1611.57   3
  -3  -3  -530981.90 1726.96  14
  -3  -3  -639535.30 2085.63  14
   3  -3   637229.00 1938.98   3
  -3  -3  -710661.50 1156.79  14
  -3  -3  -8 1792.72 620.223  14
   3  -3   8 1244.02 227.018  11
  -3  -3  -943648.20 2556.53  14
   3  -3   940964.80 1291.42  11
   3  -3  10 5150.36 468.354  11
   3  -3  11 3425.81 394.837  11
   3  -3  14 2316.66 280.907   4
   3  -3  15 2500.57 231.154   4
  -3  -4  15 3509.53 290.922   9
   3  -5  -7 6255.17  966.86   1
   3  -5  -621069.90 1637.24   1
   3  -5  -5 9849.98 1064.17   1
   3  -5  -495025.90 3147.55   1
   3  -5  -3 7388.06 614.017   2
   3  -5  -3 7562.24 829.697   1
   3  -5  -2 2932.72 427.016   2
   3  -5  -2 2613.90 481.925   1
   3  -5  -1 2139.63 443.775   1
   3  -5  -1 1581.82 349.764   2
   3  -5   0 4341.34 590.106   1
  -3  -5   0 4270.83 405.216  14
  -3  -5  -1 4775.66 497.571  14
  -3  -5  -292195.50 2495.72  14
   3  -5   2100496.0 3253.67   3
  -3  -5  -364916.20 2251.91  14
   3  -5   368907.80 2759.06   3
   3  -5   4 3580.21  707.01   3
  -3  -5  -4 2656.50 475.068  14
   3  -5   510976.00 1192.25   3
  -3  -5  -511163.40 1071.43  14
   3  -5   654733.40 2735.92   3
  -3  -5  -655527.50 2535.00  14
  -3  -5  -7 1006.85 485.598  14
   3  -5   7 1162.56 506.912   3
  -3  -5  -8 8510.60 1112.61  14
  -3  -5  -9 5110.40 936.439  14
   3  -5  12 672.361 222.658   4
   3  -6   012875.80 1013.98   2
   3  -6   013108.40 1025.85   1
   3  -6   144756.10 1974.81   2
  -3  -6  -144057.70 1485.85  14
  -3  -6  -220452.70 1123.89  14
   3  -6   221595.60 1598.17   3
  -3  -6  -372325.80 2392.53  14
   3  -6   373076.80 3018.16   3
   3  -6   4 1863.53  526.13   3
  -3  -6  -4 2337.31 482.264  14
  -3  -6  -5 7406.74 875.071  14
   3  -7 -15 328.638  89.723  12
  -3  -7  14  42.679 75.2386   9
   3  -7 -14-11.2485 97.4871  12
  -3  -7  13 305.227 131.553   9
  -3  -7  12 114.434 144.571   9
  -3  -7  12  343.27 171.013   8
  -3  -7  1112842.10 660.872   9
  -3  -7  1112589.70 687.468   8
  -3  -7  10 7769.19 555.609   8
  -3  -7   919868.80  883.56   8
  -3  -7   8 190.899 143.967   8
   3  -7  -8 203.784  402.56   1
   3  -7  -7 6567.11 1016.69   1
  -3  -7   7 8170.32 551.532   8
  -3  -7   632025.50 1073.53   8
   3  -7  -630022.00 2096.69   1
   3  -7  -5 1270.16 439.384   1
   3  -7  -4 492.144 324.878   1
   3  -7  -342921.10 2138.94   1
   3  -7  -245867.80 1944.06   2
   3  -7  -243530.90 2082.82   1
   3  -7  -152930.30 2235.99   1
   3  -7  -153178.40 2157.16   2
   3  -7   013658.80 1128.15   2
   3  -7   013677.40 1099.70   1
   3  -7  14 1254.84 153.928   7
  -3  -8  14 1853.91 162.687   9
   3  -8 -14 1915.57 206.065  12
  -3  -8  13 84.6201  98.865   9
  -3  -9   9 3780.67 395.543   8
  -3  -9   848070.20 1387.47   8
   3  -9  -847337.90 1439.06  12
   3  -9  -7 8324.40 1246.06   1
  -3  -9   710235.50 635.093   8
   3  -9  -7 9713.16 640.148  12
  -3  -9   649118.20 1420.54   8
   3  -9  -645868.10 2751.68   1
   3  -9  -2 4817.16 755.554   1
   3  -9  -1 2050.17 471.721   1
  -3  -9   1 3419.98 358.474  13
   3  -9  -1 2440.61 584.721   2
   3  -9  -1 3163.11 343.612  12
   3  -9   017889.70 1478.34   2
  -3  -9   018428.80 833.495  13
   3  -9   371969.30 3274.67   2
   3  -9   366332.30 3408.57   3
   3  -9   411502.00 1338.99   2
   3  -9   411028.50 694.115  12
   3  -9   411389.60 659.641   7
   3  -9   411677.80 1458.16   3
   3  -9   513922.20 1511.39   2
   3  -9   513019.10 706.792   7
   3  -9   512685.70 1556.44   3
   3  -9   641382.10 2644.71   2
   3  -9   641324.10 1301.65   7
   3  -9   639042.40 2752.66   3
   3  -9   719259.40 898.328   7
   3  -9   8 5724.82 491.756   7
   3  -9   9 2491.02 341.506   7
   3  -9  10 1745.36 298.746   7
   3  -9  11 904.861 204.043   7
   3  -9  12 2767.18 265.903   7
   3  -9  13 3768.06 254.025   7
   3 -10 -13 618.536 128.722  12
   3 -10 -12 2604.24 275.539  12
  -3 -10  1111807.00 556.591   8
   3 -10 -1112079.00 628.619  12
  -3 -10  10 390.274 153.552   8
   3 -10 -10 377.381 187.636  12
  -3 -10   9 2233.47 290.366   8
   3 -10  -9 1928.98 291.042  12
  -3 -10   8 5755.62 474.231   8
   3 -10  -8 6698.12 543.284  12
  -3 -10   715206.70 766.399   8
   3 -10  -714836.90 798.523  12
  -3 -10   6 2074.80 308.395   8
   3 -10  -6 2045.98 345.663  12
   3 -10  -522530.60 976.373  12
  -3 -10   522811.00 954.895   8
   3 -10  -523605.40 1928.98   1
  -3 -10   4 1177.28 256.055   8
  -3 -10   4 1211.04 261.905  13
   3 -10  -4 1103.22 243.125  12
   3 -10  -318564.70 1571.97   1
  -3 -10   318031.80 841.627  13
   3 -10  -318491.80 860.391  12
  -3 -10   270817.50 1736.33  13
   3 -10  -269564.10 1739.67  12
   3 -10  -160131.20 1593.99  12
  -3 -10   158904.90 1592.72  13
  -3 -10   069123.70 1755.03  13
   3 -10   066535.50 3049.61   2
   3 -11  -214184.90 788.494  12
  -3 -11   213789.90 769.858  13
  -3 -11   131308.70 1164.97  13
   3 -11  -132055.00 1194.23  12
  -3 -11   0 4291.02 450.323  13
   3 -11   0 4563.60 462.897  12
   3 -11   123201.50 1884.89   2
  -3 -11  -121585.00 996.487  13
   3 -11   122512.30 940.314   7
   3 -11   122608.30 1014.43  12
   3 -11   2 6837.28 1097.68   2
  -3 -11  -2 6374.39 558.038  13
   3 -11   2 6188.40 498.277   7
   3 -11   2 5943.14 536.889  12
   3 -11   339885.00 1396.12  12
   3 -11   339915.80 1278.95   7
   3 -11   4 1123.26 255.463   7
   3 -11   4 1517.32 318.246  12
   3 -11   5 987.517  229.33   7
   3 -11   628354.40 1080.28   7
   3 -11   7 5381.92 491.259   7
   3 -11   8 8191.89 559.494   7
   3 -11   923224.70 877.339   7
   3 -11  10 3330.14 317.841   7
   3 -11  11 750.249 149.076   7
   3 -11  12 1522.14 149.681   7
   3 -12 -12 244.883  73.821  12
   3 -12 -11 6495.12 381.602  12
  -3 -12  10-1.51414 81.6274   8
   3 -12 -10  7.0652  114.75  12
  -3 -12   9 3731.91 303.842   8
   3 -13 -10 211.617 96.5461  12
   3 -13  -9  785.58 179.311  12
   3 -13  -8 5018.77 415.431  12
   3 -13  -7 6441.04 498.874  12
  -3 -13   628809.80 894.107   8
   3 -13  -631297.20 1119.15  12
  -3 -13   5 258.282 142.977   8
   3 -13  -5 452.065 217.472  12
   3 -13  -4 5740.32 509.322  12
  -3 -13   4 5746.53 436.306   8
  -3 -13   325825.70 942.702   8
   3 -13  -327904.90 1126.82  12
  -3 -13   220475.70 854.071   8
  -3 -13   221402.20  953.89  13
   3 -13  -221371.80  990.12  12
  -3 -13   1 8707.36 567.516   8
   3 -13  -1 8417.15  632.74  12
  -3 -13   1 8675.88 615.959  13
  -3 -13   0 746.186 249.779  13
   3 -13   0 678.759 239.584  12
  -3 -13  -110989.90 700.324  13
   3 -13   111008.00 730.853  12
  -3 -13  -2 2634.11 365.797  13
   3 -13   2 2764.57 388.675  12
  -3 -13  -3 8240.28 608.094  13
   3 -13   3 8205.79  635.86  12
  -3 -13  -4  237.64 175.163  13
   3 -13   5 6468.26 496.014   7
  -3 -13  -5 6528.74  529.39  13
  -3 -13  -6 2288.21 310.088  13
   3 -13   6 2123.18 294.885   7
  -3 -13  -7 6022.83 444.104  13
   3 -13   7 6199.42  443.78   7
  -3 -13  -8 685.023 165.079  13
   3 -13   8 694.361 165.265   7
   3 -13   9 2017.62 217.142   7
  -3 -13  -9 1838.94 202.066  13
   3 -14  -9 2260.06 225.277  12
   3 -14  -8 1182.67 193.912  12
   3 -14  -7 8395.36 509.076  12
   3 -14  -6 5985.84 457.771  12
   3 -14  -5 9728.48 609.437  12
   3 -14  -4 8731.39 590.614  12
   3 -14  -3 1755.77  302.30  12
   3 -14  -2 9876.64 656.626  12
  -3 -14   1 8686.24 601.237  13
   3 -14  -1 8765.64 619.057  12
  -3 -14   0 2819.81 363.611  13
   3 -14   0 2936.07 390.874  12
  -3 -14  -111364.20 668.984  13
   3 -14   110745.40 702.931  12
   3 -14   2 154.382 173.145  12
  -3 -14  -2 103.866 181.695  13
  -3 -14  -3 8282.44 560.521  13
   3 -14   3 8543.26 611.316  12
  -3 -14  -417693.20 786.599  13
  -3 -14  -5 713.238 190.312  13
  -3 -14  -6 7209.87 455.117  13
  -3 -14  -7 5526.00 365.883  13
  -3 -14  -8 738.384 126.273  13
   3 -15  -8 1692.49 180.201  12
   3 -15  -7 332.627 118.035  12
   3 -15  -6 721.733 159.336  12
   3 -15  -5 2591.98 298.953  12
   3 -15  -4 8816.83  541.46  12
   3 -15  -3 1860.09 285.925  12
   3 -15  -210729.90  635.25  12
   3 -15  -112893.00 701.054  12
  -3 -15   0 5533.27 433.513  13
   3 -15   0 5507.65 469.434  12
  -3 -15  -111284.70 605.856  13
   3 -15   110077.10  619.18  12
  -3 -15  -2 2669.10 310.091  13
   3 -15   2 2155.43 310.341  12
  -3 -16  -2 3368.81 287.164  13
  -3 -16  -3 3268.07 265.739  13
  -3 -16  -4 8013.77 380.902  13
  -3 -16  -5 3505.94 223.861  13
   3 -17  -311935.50  452.08  12
   3 -17  -2 5947.71 330.465  12
   3 -17  -1  105.64  84.227  12
  -4  10   029552.60 2344.12  14
  -4  10  -111237.80 1404.55  14
  -4   9   720182.30 826.281  10
  -4   9  -1 549.882 487.209  14
  -4   9  -2 4900.91 909.071  14
  -4   9  -318521.00 1728.62  14
  -4   8  14 193.574 95.7297  11
  -4   8   8 2202.45 315.592  10
  -4   8   719835.90 845.405  10
  -4   8   612835.50 661.658  10
  -4   8   526158.70 922.613  10
  -4   8  -113159.30 1423.43  14
  -4   8  -219687.70 1779.12  14
  -4   8  -3 696.133 437.001  14
  -4   8  -4 4327.51 819.474  14
  -4   8  -5 9122.31 1215.64  14
  -4   7   9 5248.93 450.848  10
  -4   7   8 9529.70 600.094  10
  -4   7   720619.80 878.507  10
  -4   7   6 7232.20 498.879  10
  -4   7   5 7384.56 469.885  10
  -4   7  -119675.40 1692.49  14
  -4   7  -212908.50 1370.21  14
  -4   7  -327249.80 2003.24  14
  -4   7  -420588.00 1737.91  14
  -4   7  -521261.10 1772.72  14
  -4   7  -611741.00 1366.83  14
   4   7   7 5437.71 465.188  11
   4   7   8 1765.17 307.044  11
   4   7   9 7582.90 545.301  11
  -4   6  15 4649.03 286.436  11
  -4   6   914943.80 777.115  10
  -4   6   8 1645.15 265.259  10
  -4   6   7 186.286 138.168  10
  -4   6   6 91.0381 117.867  10
  -4   6  -1 5253.72  869.96  14
  -4   6  -211255.20 1237.13  14
  -4   6  -335415.80 2228.53  14
  -4   6  -418212.60 1619.17  14
  -4   6  -5 9091.55 1165.42  14
  -4   6  -6 9277.72 1202.64  14
   4   6   6 9945.73 624.787  11
  -4   6  -711498.30 1355.97  14
   4   6   712179.50 716.351  11
   4   6   8 2508.98 347.633  11
   4   6   917237.60 872.568  11
   4   6  10 5672.44 494.208  11
   4   6  11 936.901 213.026  11
  -4   5  1023100.80 973.323  10
  -4   5   9 2575.63 353.404  10
  -4   5   815894.50 781.383  10
  -4   5   725551.10 945.461  10
  -4   5  -1 4840.79 804.784  14
  -4   5  -2109465.0 3777.83  14
  -4   5  -323567.40 1722.82  14
  -4   5  -415730.10 1455.71  14
  -4   5  -543527.10 2459.60  14
   4   5   6 8565.26 593.292  11
  -4   5  -6 9056.73 1158.72  14
  -4   5  -7 1350.04 543.804  14
   4   5   7 1427.01 281.498  11
   4   5   817214.00 904.877  11
  -4   5  -816392.20 1638.22  14
   4   5   9 1935.69 345.704  11
   4   5  10 4060.58 451.175  11
   4   5  11 521.369 198.256  11
  -4   4  10 641.063 222.362  10
   4   4   9 768.832  221.23   4
   4   4   9 532.476 202.809  11
   4   4  1021324.00 895.654   4
   4   4  1021261.40 1004.84  11
   4   4  1117241.90 767.182   4
   4   4  1119405.20 923.267  11
   4   4  12 4448.35 356.672   4
   4   4  12 4677.83 434.019  11
  -4   3  16 511.125 105.782  11
  -4   3  14 1235.52  176.47   9
  -4   3  13 2694.60 280.225   9
  -4   3  12 9069.38 525.302   9
  -4   3  11 2152.85 276.233   9
  -4   3  10 7439.00 480.998   9
  -4   3  10 7217.49 550.723  10
  -4   3   9 3130.40 300.348   9
  -4   3   9 2780.46 347.922  10
  -4   3   8 583.257 172.396  10
  -4   3  -144531.60 2129.45  14
  -4   3  -2 6827.01 904.124  14
  -4   3  -362979.60 2670.51  14
  -4   3  -434535.30 2027.12  14
  -4   3  -5 4540.48 770.855  14
   4   3   610200.90 657.315  11
  -4   3  -6 9880.16 1179.07  14
  -4   3  -7 2007.64 525.947  14
   4   3   7 2467.86 351.947  11
  -4   3  -8 9159.64 1226.82  14
   4   3   8 7565.59 616.647  11
   4   3   924335.70 1097.87  11
   4   3  10 4214.25  471.00  11
   4   3  11-10.7481 149.939   4
   4   3  11-15.6055 209.496  11
   4   3  12 6615.96 470.529   4
   4   3  12 7546.83 562.861  11
   4   3  13 1871.72 231.908   4
   4   3  14 4146.73 262.199   4
  -4   2  16 2294.17 187.437  11
  -4   2  14 2765.33 271.206   9
  -4   2  13  958.47 213.299   9
  -4   2  12 3593.40 351.777   9
  -4   2  11 1528.82 245.283   9
  -4   2  10 5700.41 432.851   9
  -4   2  10 6164.80 501.324  10
  -4   2   9 3567.64 332.487   8
  -4   2   9 3452.45 381.283  10
  -4   2   862635.90 1534.29  10
   4   2  -6 10.1296 155.455   1
   4   2  -5142603.0 3299.41   1
   4   2  -4 5649.89 602.584   1
  -4   2   0153106.0 3868.40  14
  -4   2  -125785.00 1565.49  14
  -4   2  -262781.40 2508.58  14
  -4   2  -310582.70 1074.28  14
  -4   2  -419217.80 1470.47  14
  -4   2  -540938.70 2240.83  14
  -4   2  -6 1579.68 496.294  14
  -4   2  -7 5213.93  884.62  14
   4   2   7 4538.70 452.318  11
  -4   2  -8 8150.85 1149.18  14
   4   2   8 7822.30 611.049  11
   4   2   9 1415.45 319.132  11
   4   2  1030746.80 1231.33  11
   4   2  11 1621.93 327.073  11
   4   2  12 1564.22 252.446   4
   4   2  12 1616.19 308.837  11
   4   2  1319434.20 750.612   4
   4   2  14 406.774 115.652   4
  -4   1  15 2989.48 256.796   9
  -4   1  14 6428.99 428.399   9
  -4   1  13 2178.38 284.891   9
  -4   1  1214085.90 704.436   9
  -4   1  11 923.441 204.358   9
  -4   1  1019049.50 790.081   8
  -4   1  1019019.60 864.718  10
  -4   1   9 3691.62 347.194   8
  -4   1   9 3405.53 373.338  10
  -4   1   819083.70 800.257  10
   4   1  -712041.60 1053.32   1
   4   1  -611181.80 975.269   1
   4   1  -522862.30 1329.59   1
   4   1  -412279.60 947.492   1
   4   1  -3 6295.13 667.114   1
  -4   1   042169.70 1898.52  14
  -4   1  -117415.40 1241.43  14
  -4   1  -272892.20 2633.94  14
  -4   1  -310924.10 1034.04  14
  -4   1  -4 8942.38 1012.19  14
  -4   1  -516864.90 1402.74  14
  -4   1  -6 1250.13 426.869  14
  -4   1  -7 4810.52 846.735  14
   4   1   7 5121.13  467.41  11
  -4   1  -858398.80 2963.40  14
   4   1   852282.30 1583.54  11
  -4   1  -910001.80 1304.59  14
   4   1   910444.40 715.847  11
   4   1  10 414.677 187.442  11
   4   1  1110996.10 721.502  11
   4   1  12 4454.22 443.699   4
   4   1  12 4891.65 468.682  11
   4   1  13 1331.37 236.225   4
   4   1  14 5118.95 344.406   4
  -4   0  15 3767.95 294.066   9
  -4   0  14 166.367 132.475   9
  -4   0  13-36.5215 139.939   9
  -4   0  12 3474.47 372.113   9
  -4   0  1142043.00 1255.78   9
  -4   0  1141926.40 1238.73   8
  -4   0  10 206.996 162.559  10
  -4   0  10-15.9089 124.135   8
  -4   0   953319.10 1348.24   8
  -4   0   952558.40 1418.13  10
  -4   0   8  571.07 188.676  10
   4   0  -8 47.9118 252.729   1
   4   0  -728682.80 1728.67   1
   4   0  -672723.40 2657.67   1
   4   0  -5 4852.19 647.005   1
   4   0  -430231.00 1540.65   1
   4   0  -323478.60 1316.26   1
   4   0  -223546.90 1295.80   1
  -4   0   1 5859.18 695.922  14
  -4   0   0 7270.97 770.674  14
  -4   0  -141619.90 1849.84  14
  -4   0  -224843.20 1491.05  14
  -4   0  -3 7636.34 877.285  14
  -4   0  -455339.90 2433.39  14
  -4   0  -517490.40 1428.94  14
  -4   0  -6 769.462  366.78  14
   4   0   773298.10 1789.65  11
  -4   0  -775406.90 3238.47  14
  -4   0  -835284.40 2291.88  14
   4   0   832218.60 1204.84  11
  -4   0  -9 1698.32 631.563  14
   4   0   9 2650.82 376.307  11
   4   0  1016594.10 883.128  11
   4   0  11 9215.71 651.858  11
   4   0  12 200.337  192.06   4
   4   0  13 57.3533 138.776   4
   4   0  14 189.449 120.876   4
   4   0  15 3229.21 215.863   4
  -4  -1  15 3348.71 284.989   9
  -4  -1  14 5716.41 421.849   9
  -4  -1  13 2428.40 318.568   9
  -4  -1  1214901.90 746.394   9
  -4  -1  11 929.082 234.251   8
  -4  -1  1018916.40 823.568   8
  -4  -1  1018085.40 811.666  10
   4  -1  -9 2259.86 606.322   1
  -4  -1   9 2822.57 321.578   8
  -4  -1   9 2792.52 325.786  10
  -4  -1   820907.70 801.031   8
   4  -1  -817720.10 1545.51   1
   4  -1  -713392.30 1254.56   1
   4  -1  -6 7645.21 898.799   1
   4  -1  -524743.00 1509.64   1
   4  -1  -413957.00 1097.09   1
   4  -1  -3 6710.34 748.575   1
   4  -1  -216325.10 1125.86   1
  -4  -1   216257.50 1023.71  14
  -4  -1   1132252.0 3158.19  14
  -4  -1   045842.50 1826.87  14
  -4  -1  -116727.40 1149.03  14
  -4  -1  -264115.20 2355.22  14
  -4  -1  -314008.70 1153.70  14
  -4  -1  -4 6962.31 882.397  14
  -4  -1  -513977.70 1274.27  14
  -4  -1  -6 1121.87 476.223  14
  -4  -1  -7 5392.77 904.651  14
   4  -1   7 5291.34 461.293  11
   4  -1   852991.10 1545.31  11
  -4  -1  -856301.50 2944.22  14
  -4  -1  -910960.90 1397.76  14
   4  -1   910646.80 702.549  11
   4  -1  10 535.197 238.213  11
   4  -1  1111075.10 697.611  11
   4  -1  12 5011.31 480.878   4
   4  -1  13 918.342 219.807   4
   4  -1  14 5801.10 379.689   4
   4  -1  15 3288.84 221.855   4
  -4  -2  1512065.30  521.04   9
  -4  -2  14 3289.68 328.901   9
  -4  -2  13 670.557 215.234   9
  -4  -2  12 3990.94 405.014   9
  -4  -2  12 3892.33 397.211   8
  -4  -2  11 1199.94 256.872   8
   4  -2 -10 4655.16 925.749   1
  -4  -2  10 6616.96 501.378   8
  -4  -2   9 3195.56 341.902   8
   4  -2  -9 3951.81 830.385   1
  -4  -2   9 3049.15 327.767  10
  -4  -2   865212.90 1515.15   8
   4  -2  -856432.00 2902.58   1
   4  -2  -7-35.7113 278.048   1
   4  -2  -6 501.666 346.468   1
   4  -2  -5138206.0 3869.56   1
   4  -2  -4 7245.30 832.648   1
   4  -2  -338088.80 1834.88   1
  -4  -2   341333.50 1482.94  14
  -4  -2   2 170.957 150.822  14
   4  -2  -2 365.652 303.626   1
  -4  -2   1126934.0 2918.79  14
   4  -2  -1129655.0 3345.16   1
  -4  -2   0155418.0 3406.11  14
  -4  -2  -123149.90 1299.66  14
  -4  -2  -261858.20 2268.85  14
  -4  -2  -3 6880.40  811.11  14
  -4  -2  -419357.90 1405.46  14
  -4  -2  -537660.10 2067.40  14
  -4  -2  -6 1937.55 574.462  14
  -4  -2  -7 5609.95 906.228  14
   4  -2   7 4871.62 436.104  11
  -4  -2  -8 8236.84 1175.17  14
   4  -2   8 8395.14 593.163  11
   4  -2   9 2056.82  316.70  11
   4  -2  11 2155.18 373.538   4
   4  -2  12 1460.50 302.302   4
   4  -2  1323610.80 873.401   4
   4  -2  14 436.336 145.979   4
  -4  -3  15 1668.60 208.226   9
  -4  -3  14 1171.97 204.331   9
  -4  -3  13 2827.29  346.10   9
  -4  -3  12 9466.14  593.60   9
  -4  -3  12 9183.62 590.311   8
  -4  -3  11 2098.40 304.231   8
   4  -3 -10 5673.30 1132.11   1
  -4  -3  10 7105.06  530.99   8
   4  -3  -9 3374.29 830.119   1
  -4  -3   9 3175.14 350.153   8
   4  -3  -8 803.844 479.459   1
  -4  -3   8 1309.35 242.737   8
   4  -3  -7 8359.27 1108.69   1
   4  -3  -6 8473.60 1033.63   1
   4  -3  -576560.60 2967.22   1
   4  -3  -4 7307.59 855.126   1
  -4  -5  15 117.269  88.254   9
  -4  -5  14 2370.25  259.18   9
  -4  -5  13 851.784 208.335   9
  -4  -5  13 714.968 217.603   8
  -4  -5  12 4011.07 389.135   9
  -4  -5  12 3976.02 398.727   8
  -4  -5  11 2065.37 326.611   8
  -4  -5  1022911.70 960.932   8
   4  -5  -9 3963.40 914.827   1
  -4  -5   9 2609.54 344.793   8
  -4  -5   816758.10 803.652   8
   4  -5  -815888.30 1680.74   1
  -4  -5   724625.90 955.668   8
   4  -5  -722642.40 1925.81   1
  -4  -5   616460.30 756.538   8
   4  -5  -613871.90 1425.15   1
   4  -5  -548144.70 2510.78   1
   4  -5  -442266.70 2223.28   1
   4  -5  -3 2286.40 566.573   1
   4  -5  -2 6389.60 840.866   1
   4  -5  -2 6391.04 647.792   2
   4  -5  -1 8643.14 965.875   1
   4  -5  -1 8532.71 789.568   2
  -4  -5  -1 5042.05  558.93  14
  -4  -5  -297935.00 2818.39  14
  -4  -5  -321302.70 1387.00  14
  -4  -5  -415903.20 1285.99  14
  -4  -5  -546460.00 2353.57  14
   4  -5   543610.90 1240.80   4
  -4  -5  -6 8193.53 1033.80  14
   4  -5   6 7996.33 548.696   4
  -4  -5  -7 1644.02 564.176  14
   4  -5   7 1211.70 251.098   4
   4  -5   818448.60 882.312   4
   4  -5   9 1625.21 301.526   4
   4  -5  10 3772.89 415.059   4
   4  -5  11 486.976 181.789   4
   4  -5  12 3506.76  356.92   4
   4  -5  13 3187.88 289.131   4
   4  -5  14 1799.98 176.054   4
   4  -5  14 2086.43 192.531   7
  -4  -6  15 4453.10  248.32   9
  -4  -6  14 1578.47 196.533   9
   4  -6 -14 1482.32 177.133  12
  -4  -6  13 623.008 173.422   8
  -4  -6  13 703.299 179.551   9
  -4  -6  12 6606.66 473.499   9
  -4  -6  12 6748.74 501.056   8
  -4  -6  11 5860.88 487.297   8
  -4  -6  10 3780.44 417.848   8
  -4  -6   917489.00 836.166   8
   4  -6  -8 1448.77 531.915   1
  -4  -6   8 1910.65 302.119   8
   4  -6  -7 127.323 362.624   1
  -4  -6   7  91.094 141.874   8
  -4  -6   6 208.407 163.533   8
   4  -6  -6 210.009 367.733   1
  -4  -6   543044.10 1265.74   8
   4  -6  -539138.80 2341.90   1
   4  -6  -4 5360.25 837.414   1
   4  -6  -313124.60 1257.01   1
   4  -6  -2 1721.43 499.608   1
   4  -6  -2 2552.31 447.206   2
   4  -6  -1 1647.52 397.277   2
   4  -6  -1 1088.24 404.431   1
   4  -6   042176.80 1998.60   2
  -4  -6  -337888.00 1830.06  14
  -4  -6  -418449.40 1371.54  14
  -4  -6  -5 9566.61 1051.20  14
   4  -6   5 7600.98 519.937   4
   4  -6   6 8978.32 578.865   4
  -4  -6  -610055.40 1138.37  14
  -4  -6  -714105.30 1425.71  14
   4  -6   712237.10 692.113   4
   4  -6   8 2676.37 361.211   4
   4  -6   916383.00 821.645   4
   4  -6  10 4923.40 453.764   4
   4  -6  11 1310.15 235.924   4
   4  -6  12 960.204 193.214   4
   4  -6  13 4799.50 320.536   4
   4  -6  14-113.361 73.3776   7
  -4  -7  14 3803.15 257.908   9
   4  -7 -14 3236.64 234.962  12
  -4  -7  13 673.378 157.556   9
  -4  -7  13  586.34 173.863   8
   4  -7 -13 301.231  118.14  12
  -4  -7  12 7177.20 465.388   9
  -4  -7  12 6789.71 477.214   8
   4  -7 -12 6468.86 444.135  12
  -4  -7  11 1187.23 223.635   9
  -4  -7  11 1438.56 272.341   8
  -4  -7  10 8820.15 606.545   8
  -4  -7   9 6303.88 515.485   8
  -4  -7   810047.30 644.426   8
  -4  -7   722330.90 959.224   8
   4  -7  -721535.30  877.69  12
   4  -7  -723006.60 2010.62   1
  -4  -7   6 9175.67 605.658   8
   4  -7  -6 9552.80 570.308  12
   4  -7  -6 9664.12 1253.87   1
  -4  -7   5 7437.10 540.437   8
   4  -7  -5 6820.93 1006.76   1
   4  -7  -459655.00 2904.26   1
   4  -7  -466255.20 1438.35   5
   4  -7  -3 5950.57 893.452   1
   4  -7  -210043.90 1111.69   1
   4  -7  -211315.70  996.23   2
   4  -7  -1 4149.50 713.288   1
   4  -7  -1 4705.23  674.49   2
   4  -7   019423.50 1434.43   2
   4  -7   121231.20 1547.67   2
   4  -7   214631.00 1368.88   2
   4  -7   325356.60 885.102   7
   4  -7   420249.50 812.746   4
   4  -7   521349.30 866.214   4
  -4  -7  -523923.10 1678.28  14
  -4  -7  -610598.50 1189.81  14
   4  -7   6 9080.00 577.463   4
   4  -7   7 5554.72 476.186   4
   4  -7   8 857.838 230.736   4
   4  -7   9 7751.04 547.317   4
   4  -7  10 803.458 192.774   4
   4  -7  11 168.881 128.347   4
   4  -7  12 9478.00 469.377   4
   4  -7  1210956.50 534.262   7
   4  -7  13 1418.36 177.703   7
  -4  -8  13 4342.76 287.228   9
   4  -8 -13 3926.83 290.717  12
  -4  -8  12 4130.78 322.896   9
  -4  -8  12 4395.49 365.233   8
   4  -8 -12 4099.50 338.398  12
  -4  -8  11 6767.15 448.527   9
  -4  -8   718610.60 883.892   8
   4  -8  -717987.10 829.676  12
  -4  -8   613776.40 764.214   8
   4  -8  -613566.00 708.041  12
   4  -8  -612804.80 1482.28   1
  -4  -8   527779.30 1081.16   8
   4  -8  -527307.10 988.067  12
   4  -8  -526644.00 2060.01   1
   4  -8  -412838.20 1387.09   1
  -4  -8   411895.20  629.90  13
   4  -8  -411987.90 635.149  12
   4  -8  -412511.20 605.664   5
  -4  -8   412257.40 710.699   8
   4  -8  -356868.00 1323.06   5
   4  -8  -353448.90 2726.70   1
  -4  -8   355360.20 1423.10  13
   4  -8  -2 6390.95  424.64   5
   4  -8  -2 5707.79 903.294   1
  -4  -8   2 6700.26 484.935  13
   4  -8  -144738.10 2216.64   2
  -4  -8   145887.00 1313.66  13
   4  -8  -144049.70 2344.63   1
   4  -8   018357.40 1474.79   2
   4  -8   112584.40 1280.41   2
   4  -8   114639.30 665.288   7
   4  -8   220347.30 1656.70   2
   4  -8   221503.10 838.156   7
   4  -8   3  608.66  194.72  12
   4  -8   3  625.83 168.144   7
   4  -8   4 4538.68 849.078   2
   4  -8   4 5144.19 442.033   7
   4  -8   510163.70 1323.44   2
   4  -8   511461.00 660.727   7
   4  -8   6 5012.22 413.346   4
   4  -9 -12 1105.80  173.33  12
  -4  -9  11  494.12 127.021   9
  -4  -9  11 965.054 212.826   8
   4  -9 -11 762.826 172.223  12
  -4  -9  10 4421.02 407.855   8
   4  -9 -10 4435.62 395.176  12
  -4  -9   9 4889.92 447.448   8
   4  -9  -9 5015.49  443.32  12
  -4  -9   819077.20 884.189   8
   4  -9  -818105.10 843.603  12
   4  -9  -722407.80 939.167  12
  -4  -9   722647.70  975.63   8
  -4  -9   6 1241.11 267.166   8
   4  -9  -6 1183.41 234.372  12
   4  -9  -510977.40 1352.23   1
  -4  -9   511673.80 708.045   8
   4  -9  -510904.60 649.087  12
  -4  -9   413211.90 699.553  13
   4  -9  -413418.10 1435.94   1
  -4  -9   413710.30 766.033   8
   4  -9  -412083.30 673.585  12
  -4  -9   351021.30 1424.17  13
   4  -9  -351085.40 1398.28  12
   4  -9  -353181.90 1275.18   5
   4  -9  -260073.10 1360.16   5
  -4  -9   261248.30 1581.07  13
   4  -9  -256492.40 2810.24   1
   4  -9  -259228.70 1517.91  12
  -4  -9   1 1411.22  257.81  13
   4  -9  -1 1303.00 219.979   5
   4  -9  -1 1638.29 496.999   2
   4  -9  -1 1388.96 216.358  12
   4  -9   0106566.0 2026.43   7
   4  -9   0110103.0 3873.77   2
  -4  -9   0105011.0 2217.45  13
   4  -9   0103647.0 2106.75  12
   4  -9   1 660.555 428.547   2
   4  -9   1 751.314 185.899   7
   4  -9   1 677.214 197.622  12
   4  -9   2 6899.47 522.062  12
   4  -9   2 6404.43 485.121   7
   4  -9   317872.80 1674.05   2
   4  -9  10 7179.01 485.294   7
   4  -9  11 2101.70 244.133   7
   4  -9  12 158.591  93.448   7
  -4 -10  12 2397.13 220.011   8
   4 -10 -12 2251.42 215.441  12
  -4 -10  11 3002.96 283.984   8
   4 -10 -11 3033.18 286.922  12
  -4 -10  10 1934.02 260.974   8
   4 -10 -10 1899.69 261.542  12
  -4 -10   9 5251.77 443.886   8
   4 -10  -9 5175.13  427.53  12
   4 -10  -419594.50 887.752  12
  -4 -10   419551.10 883.741  13
  -4 -10   3 8040.77 568.514  13
   4 -10  -3 7046.78 1063.31   1
   4 -10  -3 8430.74 580.941  12
  -4 -10   2 2180.57 318.304  13
   4 -10  -2 2320.60 319.124  12
  -4 -10   188344.30 2030.05  13
   4 -10  -189720.70 1989.94  12
   4 -10   032324.50 2132.58   2
  -4 -10   032948.40 1218.82  13
   4 -10   031974.10 1145.80  12
   4 -10   111968.70 1338.02   2
  -4 -10  -111291.10 727.793  13
   4 -10   111379.70 647.673   7
   4 -10   112100.30 702.466  12
   4 -10   216516.00 1631.38   2
   4 -10   215015.70 799.238  12
   4 -10   215503.60 756.943   7
   4 -10   348794.40 1405.05   7
   4 -10   348588.20 1483.35  12
   4 -10   415291.80 783.716   7
   4 -10   519575.10 887.719   7
   4 -10   6 3954.65 413.992   7
   4 -10   7 6109.38 501.691   7
   4 -10   8 2228.54 302.101   7
  -4 -11 -11 651.759 106.172  13
   4 -11  11 738.334 122.454   7
   4 -12 -11 1206.38 141.728  12
  -4 -12  10 658.488 126.622   8
   4 -12 -10 603.427  138.56  12
  -4 -12   9 6721.12 394.318   8
   4 -12  -9 6811.70  434.54  12
  -4 -12   8 967.315 192.557   8
   4 -12  -8 1005.69 200.731  12
   4 -12  -711950.90 648.098  12
  -4 -12   711162.30  588.80   8
  -4 -12   6 2390.13 303.299   8
   4 -12  -6 2230.26 305.104  12
  -4 -12   5 1042.22 231.923   8
   4 -12  -5 1157.09 246.058  12
  -4 -12   433147.20 1145.63   8
   4 -12  -432888.30 1180.82  12
  -4 -12   311712.90 689.009   8
  -4 -12   311461.60 685.634  13
   4 -12  -311172.30 689.432  12
  -4 -12   2 211.798 159.754   8
  -4 -12   2 586.821 203.608  13
   4 -12  -2 204.145 163.574  12
   4 -12  -1 1693.20 293.034  12
  -4 -12   1 2027.43 328.094  13
  -4 -12   014427.50 796.686  13
   4 -12   013910.40 784.281  12
  -4 -12  -1 2754.51 373.717  13
   4 -12   1 2791.98  357.53  12
  -4 -12  -2 2714.15 371.104  13
   4 -12   2 2731.80 366.739  12
   4 -12   3 4076.93 403.427   7
  -4 -12  -3 4233.32 456.778  13
   4 -12   3 3815.65 423.661  12
  -4 -12  -4 3793.89 443.942  13
   4 -12   4 4185.09 423.675   7
  -4 -12  -515541.60 827.914  13
   4 -12   516086.70 762.645   7
  -4 -12  -6 2611.30 358.947  13
   4 -12   6 2379.69 308.217   7
  -4 -12  -7 3111.85 347.107  13
   4 -12   7 3751.35 351.242   7
  -4 -12  -8 471.948 151.381  13
   4 -12   8 419.431 140.985   7
  -4 -12  -9 1068.65 176.343  13
   4 -12   9 882.262 162.324   7
  -4 -12 -10 4746.38 276.819  13
   4 -12  10 5349.88 288.655   7
  -4 -13   9 1951.01 176.227   8
   4 -13  -9 1977.83 206.288  12
  -4 -13   8 559.701 129.075   8
   4 -13  -8 559.723 135.015  12
  -4 -13   7 4168.69 319.449   8
   4 -13  -7 4715.99 381.324  12
  -4 -13   6 3429.69 311.238   8
   4 -13  -6 3456.32 354.371  12
  -4 -13   5 4680.69 380.338   8
   4 -13  -5 4823.24 429.906  12
  -4 -13   4 1251.83 237.073   8
   4 -13  -4 1124.62 233.046  12
   4 -13  -3 2376.70 325.815  12
  -5   7   0 7112.47 1152.35  14
  -5   7  -1 7851.23 1149.35  14
  -5   7  -230090.30 2314.86  14
  -5   7  -3 3542.46 777.478  14
  -5   7  -411292.60 1433.95  14
  -5   6  10 7619.06 563.214  10
  -5   6   926156.30 1037.96  10
  -5   6   8 3463.91 398.686  10
  -5   6   7 4383.48 435.333  10
  -5   6   647021.80 1342.19  10
  -5   6   0 2786.12 710.193  14
  -5   6  -119992.20 1814.18  14
  -5   5  -320523.80 1794.83  14
  -5   5  -4 699.278 403.405  14
  -5   5  -5 8.52334 329.967  14
  -5   5  -6 102.203 291.749  14
  -5   4  1015611.20 819.381  10
  -5   4   915852.50  819.02  10
  -5   4   810438.90 660.865  10
  -5   4   725138.40 978.167  10
  -5   4   037046.00 2255.37  14
  -5   4  -138822.20 2351.91  14
  -5   4  -219222.70 1673.08  14
  -5   4  -3 1584.46 518.305  14
  -5   4  -448006.30 2731.73  14
  -5   4  -512743.60 1422.67  14
  -5   4  -616301.40 1647.14  14
   5   4   914886.10 720.189   4
   5   4  10 7168.68 475.868   4
  -5   3  12 881.273 165.144   9
  -5   3  1118024.70 733.171   9
  -5   3  10 2076.87 324.446  10
  -5   3   9 4965.05 464.269  10
  -5   3   830357.90 1102.93  10
  -5   3   730870.40 1065.89  10
  -5   3   033378.40 2060.83  14
  -5   3  -188935.20 3485.55  14
  -5   3  -227809.20 1922.33  14
  -5   3  -311809.10 1307.34  14
  -5   3  -418286.50 1647.70  14
   5   3   5 4267.15 397.433   4
  -5   3  -5 3653.18 816.807  14
  -5   3  -617764.40 1703.55  14
   5   3  1114348.50 667.623   4
   5   3  12  198.12 119.266   4
   5   3  13 9135.63 376.361   4
  -5   2  14 562.304 123.419   9
  -5   2  13 1559.15 203.656   9
  -5   2  1210561.30 564.402   9
  -5   2  11 5616.99 425.295   9
  -5   2  10 7080.78 480.575   9
  -5   2  10 7588.78 574.509  10
  -5   2   9 3039.31 376.956  10
  -5   2   8 1315.48 259.279  10
  -5   2   7 717.598 190.843  10
  -5   2   121338.20 1562.36  14
  -5   2   038010.30 2123.01  14
  -5   2  -126442.90 1810.10  14
  -5   2  -2 569.634 301.633  14
  -5   2  -3 6274.64 943.577  14
  -5   2  -4 5460.67 902.527  14
  -5   2  -5 2885.32 717.592  14
   5   2   5 2731.57 326.619   4
  -5   2  -693681.80 3851.38  14
   5   2   682716.60 1924.40   4
  -5   2  -750099.00 2852.83  14
   5   2   743964.60 1398.80   4
   5   2   810661.90 695.175   4
   5   2   922961.20 1002.90   4
   5   2  1018647.90 867.409   4
   5   2  11 6478.45 481.073   4
  -5   1  -4 528.822 351.596  14
   5   1   522829.10  947.21   4
  -5   1  -523956.40 1874.20  14
  -5   1  -6 5241.06 945.883  14
   5   1   6 5244.19 491.549   4
  -5   1  -748992.80 2791.49  14
   5   1   742480.20 1405.32   4
   5   1   822065.90 1023.34   4
   5   1   9 1733.01 323.269   4
   5   1  10 8670.22 633.276   4
   5   1  1133401.80 1134.89   4
   5   1  12  606.64 180.941   4
   5   1  13 2350.32 242.197   4
  -5   0  15 1881.17 183.476   9
  -5   0  15 1925.08 175.628  11
  -5   0  14 1171.55 190.517   9
  -5   0  13 3427.45 332.828   9
  -5   0  12 8137.80 518.507   9
  -5   0  11-161.338 157.656   9
  -5   0  11 175.604 156.097   8
  -5   0  1039189.20 1169.42   8
  -5   0  1039282.10 1254.30  10
  -5   0   916099.60 732.177   8
  -5   0   915932.30 786.137  10
  -5   0   8 1769.07  270.88  10
  -5   0   8 2276.91 281.759   8
   5   0  -7-227.723  235.31   1
   5   0  -7 15.3139 102.936   6
   5   0  -642638.80 2213.80   1
   5   0  -5 535.651 314.951   1
   5   0  -4 8859.35 958.426   1
  -5   0   3 1871.38  477.73  14
  -5   0   2 661.186 303.662  14
  -5   0   1 94.0868  364.56  14
  -5   0   015288.00 1258.34  14
  -5   0  -158637.50 2525.07  14
  -5   0  -2 720.198 414.115  14
  -5   0  -3 9717.05 1094.54  14
  -5   0  -461965.90 2857.35  14
  -5   0  -5 3324.44 744.942  14
   5   0   5 3117.29 373.319   4
  -5   0  -6 6921.39 1012.32  14
   5   0   6 6563.28 545.179   4
  -5   0  -7 162.558 346.473  14
   5   0   7 177.929 185.249   4
   5   0   8 333.628 205.984   4
   5   0   915569.60 862.107   4
   5   0  10 107.669 202.147   4
   5   0  11 1627.75 282.138   4
   5   0  12 9802.65 568.236   4
   5   0  13 411.301 137.721   4
   5   0  14 1054.28 134.955   4
  -5  -1  15-29.6637 81.8786   9
  -5  -1  14 5454.98 370.795   9
  -5  -1  13 4115.30 370.051   9
  -5  -1  12 4339.67 395.344   9
  -5  -1  11 5340.67 441.008   8
  -5  -1  1012832.20 680.109   8
  -5  -1  1012708.40  693.31  10
  -5  -1   917341.60 782.528   8
  -5  -1   916485.30 785.322  10
  -5  -1   823930.40 927.941  10
   5  -1  -823012.60 1836.10   1
  -5  -1   824099.60 900.888   8
  -5  -1   735629.00 1072.06  10
  -5  -1   219685.70 1324.42  14
  -5  -1   160623.50 2369.29  14
  -5  -1   037864.70 1913.79  14
  -5  -1  -117508.50 1334.99  14
  -5  -1  -251403.60 2370.77  14
  -5  -1  -321126.10 1583.72  14
  -5  -1  -4 597.143 441.229  14
  -5  -1  -524320.40 1838.95  14
   5  -1   525118.80 1000.81   4
  -5  -1  -6 4736.18 906.424  14
   5  -1   6 4276.03 444.761   4
  -5  -1  -751331.70 2841.37  14
   5  -1   745759.50 1490.93   4
   5  -1   821910.70 1039.98   4
   5  -2  -8 1026.84  526.04   1
  -5  -2   7 651.999 181.476  10
  -5  -2   7 748.841 176.741   8
   5  -2  -7 849.467  185.05   6
   5  -2  -7  878.21 446.919   1
   5  -2  -6 35.0902 249.027   1
   5  -2  -6 116.368 121.673   5
   5  -2  -6 103.248 116.337   6
   5  -2  -510979.30 1190.60   1
   5  -2  -430294.10 1889.72   1
   5  -2  -3 2905.93 601.776   1
  -5  -2   263556.10 2235.80  14
   5  -2  -260754.60 2570.79   1
  -5  -2   120440.20 1292.85  14
  -5  -2   042765.30 1956.50  14
  -5  -2  -126650.10 1603.28  14
  -5  -2  -2  320.25 256.223  14
  -5  -2  -3 4156.30 724.413  14
  -5  -2  -4 5588.43 839.187  14
  -5  -2  -5 2419.79  662.96  14
   5  -2   5 2138.88 311.578   4
  -5  -2  -694119.00 3742.83  14
   5  -2   686074.50 2022.87   4
  -5  -2  -752608.70 2879.90  14
   5  -2   745337.70 1470.74   4
   5  -2   810263.20 704.166   4
   5  -2   921715.00 1009.81   4
   5  -2  1019136.00 934.185   4
   5  -2  11 6324.73 518.174   4
   5  -2  1211318.60  613.92   4
   5  -2  13 2453.19 258.973   4
   5  -2  14 5298.86 282.176   4
  -5  -3  15 1157.95 155.109   9
  -5  -3  14  436.17 150.179   9
  -5  -3  13 922.606 199.329   9
  -5  -3  12 885.359 241.079   9
  -5  -3  12 591.768 195.118   8
  -5  -3  1121116.00 887.456   8
  -5  -3  10 1886.31 295.269   8
  -5  -3   9 5428.17 467.519   8
  -5  -3   832334.30 1096.43   8
  -5  -5  11 6167.55 494.888   8
  -5  -5  10 1888.93 304.412   8
  -5  -5   917825.50 848.373   8
  -5  -5   8 2494.36 343.542   8
  -5  -5   741063.90 1298.53   8
   5  -5  -737934.50 2612.38   1
  -5  -5   6 3918.58 410.293   8
   5  -5  -6 3957.62 355.177   6
   5  -5  -6 3447.48 793.974   1
   5  -5  -6 3937.46 364.311   5
  -5  -5   5 2664.70  338.69   8
   5  -5  -5 2677.05 293.437   6
   5  -5  -5 3303.80 330.749   5
   5  -5  -4 2467.22 289.644   5
   5  -5  -4 2199.19 592.137   1
  -5  -5   4 2409.39 308.574   8
   5  -5   813110.70 758.145   4
   5  -5   9 6812.85 550.671   4
   5  -5  10 2722.55 343.182   4
   5  -5  1116164.20 727.184   4
   5  -5  12 653.901 162.835   4
   5  -5  13 2415.92 208.772   4
   5  -5  13 2415.79  198.43   7
  -5  -6  14 2810.79 223.928   9
  -5  -6  13 158.589 103.628   9
  -5  -6  13 269.513 134.587   8
  -5  -6  12 3430.91 334.851   9
  -5  -6  12 3699.72 361.369   8
  -5  -6  11 4009.08  412.95   8
  -5  -6  10 7671.66  561.61   8
  -5  -6   927095.90 1056.50   8
  -5  -6   8 3890.57 425.369   8
  -5  -6   7 4908.55 472.971   8
   5  -6  -7 4048.57 897.341   1
   5  -6  -645335.40 2831.43   1
  -5  -6   648293.80 1445.82   8
   5  -6  -5 814.442 204.333   5
   5  -6  -5 978.795 484.232   1
  -5  -6   5 643.712 200.642   8
   5  -6  -5 711.241 185.755   6
   5  -6  -428820.70 975.642   5
   5  -6  -426880.50 2049.30   1
   5  -6  -429828.50 927.293   6
  -5  -6   427388.00 1058.62   8
   5  -6  -311969.10 623.443   5
   5  -6  -311890.40 1310.64   1
   5  -6  -311503.20 571.783   6
   5  -6  -220804.50 825.337   5
   5  -6  -219581.00 1645.37   1
   5  -6  -220088.80 748.653   6
   5  -6  -1 5217.88  410.82   5
   5  -6   0 2935.36 324.367   4
   5  -6   0 2577.99 569.505   2
   5  -6   117197.00 756.504   4
   5  -6   2 7599.58 512.731   4
   5  -6   311071.00 637.205   4
   5  -6   411053.40 648.809   4
  -5  -6  -5 7659.84 991.435  14
   5  -6   5 8850.28 598.958   4
   5  -6   654820.40 1543.76   4
   5  -6   7 3546.97 401.863   4
   5  -6   8 3236.37  385.45   4
   5  -6   9 3305.14 369.447   4
   5  -6  10 2406.02 302.022   4
   5  -6  11 1254.73 214.542   4
   5  -6  12 101.168 95.8359   7
   5  -6  12 49.9108 82.2317   4
  -5  -7  14 3944.89  224.50   9
  -5  -7  13 2660.41 237.819   9
  -5  -7  13 3102.34 273.801   8
  -5  -7  12 5618.18 386.646   9
  -5  -7  12 6781.12 447.725   8
  -5  -7  1114193.50 699.806   8
  -5  -7  1015897.30 792.139   8
   5  -7   226236.00 1923.28   2
   5  -7   3 5552.80 456.312   4
   5  -7   3 6199.43 994.594   2
   5  -7   3 6067.99 443.369   7
   5  -7   412036.20 670.963   4
   5  -7   412076.60 643.265   7
   5  -7   512372.80  668.19   7
   5  -7   512076.70 685.643   4
   5  -7   6 3329.52 373.647   4
   5  -7   6 3806.69 392.038   7
   5  -7   7 5399.01 475.104   4
   5  -7   8 2709.60 338.727   4
   5  -7   9 6529.34 482.448   4
   5  -7  10 936.007 209.699   7
   5  -7  10 948.747 191.001   4
   5  -7  11 2195.19 251.875   7
   5  -7  11 1663.89 214.789   4
   5  -7  12 559.182 102.921   4
   5  -7  12 755.721 132.814   7
  -5  -8  13  316.18 86.9097   9
  -5  -8  12 432.017 118.922   9
  -5  -8  12 545.429  150.46   8
  -5  -8  11 1506.86 211.472   9
  -5  -8  11 1748.38 270.853   8
  -5  -8  10 4544.29 422.966   8
  -5  -8   9 9130.77  610.57   8
  -5  -8   8 4206.90  425.90   8
  -5  -8   7 2881.33 375.682   8
  -5  -8   631404.30 1186.16   8
  -5  -8   5 3811.19 433.115   8
  -5  -8   4 5645.73 506.858   8
   5  -8  -4 6489.44 439.239   6
   5  -8  -4 5846.42 995.643   1
   5  -8  -4 6547.62 470.404   5
   5  -8  -311586.20 627.933   5
  -5  -8   311568.70 635.438  13
   5  -8  -310343.30 1302.70   1
   5  -8  -311737.60  573.94   6
   5  -8  -2 3669.01 361.485   5
   5  -8  -2 3150.30 713.656   1
  -5  -8   2 3038.60 343.686  13
   5  -8  -2 3604.74 320.616   6
   5  -8  -122624.90 884.225   5
  -5  -8   122800.00  932.49  13
   5  -8   010233.30 603.109   5
   5  -8   0 9750.15 1113.23   2
  -5  -8   010530.00 649.664  13
   5  -8   1  912.94 194.657   5
   5  -8   1 829.166 409.653   2
   5  -8   1 1050.23 205.225   4
   5  -8   212933.90 654.668   4
   5  -8   211391.70 1318.83   2
   5  -8   213005.20 654.201   7
   5  -8   338315.50 1177.51   4
   5  -8   339733.40 2501.87   2
   5  -8   338991.90 1172.83   7
   5  -8   427854.10 1009.63   4
   5  -8   428825.20 1024.36   7
   5  -8   5 281.815 166.936   7
   5  -8   5  144.96 128.539   4
   5  -8   636749.60 1175.88   4
   5  -8   637619.50 1197.33   7
   5  -8   717855.50 798.788   4
   5  -8   717209.80 791.534   7
   5  -8   8 8615.63 534.544   4
   5  -8   8 9529.63 574.413   7
   5  -8   9 2688.27 290.291   4
   5  -8   9 3320.41 336.728   7
   5  -8  10 1637.62 229.116   7
   5  -8  10 1106.89 174.415   4
   5 -10   3 8639.63 552.782   7
   5 -10   412513.40  671.65   7
   5 -10   5 362.371 168.157   7
   5 -10   6 5418.83 438.739   7
   5 -10   7 562.862 179.038   7
   5 -10   8 1608.28  237.62   7
   5 -10   9 3188.82 283.422   7
   5 -10  10 1209.75 160.513   7
  -5 -11  1112395.10 438.294   8
  -5 -11  10 288.782 110.256   8
  -5 -11   9 3772.02 325.832   8
  -5 -11   8 4591.51 384.326   8
  -5 -11   7  387.35 166.809   8
   5 -11  -7 504.593 147.599  12
  -5 -11   615545.00 769.284   8
   5 -11  -614101.80 668.583  12
  -5 -11   511270.60 676.436   8
   5 -11  -5 9854.10 575.605  12
  -5 -11   4 245.784 217.565   8
  -5 -11   3 3217.92 401.652   8
  -5 -11   3 2654.40 327.951  13
  -5 -11   2 4954.65  454.96  13
  -5 -11   142336.60 1333.90  13
  -5 -11   0 2658.18 350.578  13
  -5 -11  -1 2649.90 373.098  13
  -5 -11  -215506.00 828.549  13
  -5 -11  -3 5851.66  521.52  13
   5 -11   3 5783.29 450.878   7
  -5 -11  -4 1759.00 316.881  13
   5 -11   4 2012.84 282.985   7
   5 -11   5 5777.01 446.189   7
   5 -11   6 409.104 155.946   7
   5 -11   7 5462.31 394.953   7
   5 -11   8 5932.71 377.395   7
  -5 -11  -9 1783.08 212.825  13
   5 -11   9 1618.45 182.862   7
  -5 -11 -10 543.888  101.82  13
  -5 -12  10 3817.19 235.615   8
  -5 -12   9 4602.17 307.657   8
  -5 -12   8 8429.88 455.563   8
  -5 -12   7 7561.73 468.008   8
   5 -12  -7 6749.95 406.038  12
  -5 -12   6 5664.06 433.387   8
   5 -12  -6 5476.29 397.169  12
  -5 -12   5 5565.39 452.154   8
   5 -12  -5 5815.84 424.963  12
  -5 -12   4 3324.53 375.239   8
   5 -12  -4 3052.18 312.754  12
  -5 -12   317704.00 836.056   8
   5 -12  -316996.10 754.249  12
  -5 -12   216369.20  824.16   8
  -5 -12   216267.10 777.122  13
   5 -12  -215671.10  733.74  12
  -5 -12   1 1049.63 234.352  13
   5 -12  -1 850.718 192.485  12
  -5 -12   0 8353.26 584.966  13
  -5 -12  -1 3646.12 399.248  13
  -5 -12  -2 2957.58 365.951  13
  -5 -12  -3 4195.88  416.59  13
  -5 -12  -4 6123.90 489.665  13
  -5 -12  -5 1609.13 269.907  13
  -5 -12  -6 4043.64 375.827  13
   5 -12   6 3559.82  315.69   7
  -5 -12  -7 2410.05 270.681  13
   5 -12   7 2440.93 241.649   7
  -5 -12  -8 2383.13 238.704  13
  -5 -12  -9 907.326 124.556  13
  -5 -13   8 2836.30 223.064   8
  -5 -13   7 2130.30 220.166   8
  -5 -13   6 1340.62 192.738   8
  -5 -13   5  852.04 187.643   8
   5 -13  -5 773.522 157.857  12
  -5 -13   4 1365.17 219.669   8
   5 -13  -4 1661.97 228.551  12
  -5 -13   312076.20 628.255   8
   5 -13  -311994.40 595.656  12
  -5 -13   2 41.5438 123.706  13
  -5 -13   2 203.424 140.274   8
   5 -13  -2 194.541 120.616  12
  -5 -14   4 485.034 125.943   8
  -5 -14   3 1201.23 187.671   8
  -5 -14   2 1793.09 228.404   8
   5 -14  -2 1710.39 213.927  12
  -5 -14   1 1893.11 236.403   8
  -5 -14   0 1792.30  247.38  13
  -5 -14   0 1507.27 219.895   8
  -5 -14  -1 307.512 142.104  13
  -5 -14  -1 526.142 154.361   8
  -5 -14  -210708.70 540.954  13
  -5 -14  -3 1225.05 199.382  13
  -5 -14  -4 4649.38 329.436  13
  -5 -14  -5  978.46 153.593  13
  -5 -14  -6 3026.19 221.232  13
  -5 -15   3 2364.29 184.158   8
  -5 -15   2 3671.18 242.026   8
  -5 -15   111802.70 446.809   8
  -5 -15   0 8.44303 67.1729   8
  -5 -15  -1 1268.77 155.308   8
  -5 -15  -2 3144.08 216.844   8
  -5 -15  -2 3394.59 258.942  13
  -5 -15  -3 2066.82  193.15  13
  -5 -15  -4 1495.60 152.793  13
  -6   9   8 269.371 129.414  10
  -6   9   7 5020.84  405.03  10
  -6   9   6 1146.83 235.474  10
  -6   9   5 6070.20 454.116  10
  -6   9   4 5338.73 419.101  10
  -6   8   8 425.446 190.418  10
  -6   8   721062.10 879.961  10
  -6   8   6 7220.41 522.456  10
  -6   8   5 1744.09 273.917  10
  -6   8   4 4468.05 400.765  10
  -6   7   9 1749.78 280.824  10
  -6   7   8 6149.40  497.79  10
  -6   7   7 6377.85 516.532  10
  -6   7   6 2536.32 337.465  10
  -6   7   516004.40 787.594  10
  -6   7   214948.80 1752.42  14
  -6   7   1 384.895 569.657  14
  -6   7   062368.00 3578.96  14
   6   3   214486.20 700.262   4
   6   3   3 3262.90  351.05   4
  -6   3  -3 3522.22 757.388  14
  -6   3  -4 1330.08 525.257  14
   6   3   4 2074.41  296.49   4
  -6   3  -5 9959.84 1354.93  14
  -6   2   8 2167.84 332.407  10
   6   2  -6 2576.71 287.221   6
   6   2  -5 8789.74  491.67   6
   6   2  -428982.40 914.307   6
  -6   2   3 8117.69 1112.75  14
  -6   2   221007.80 1755.44  14
  -6   2   130982.20 2121.14  14
  -6   2   049124.60 2708.42  14
  -6   2  -113087.40 1433.73  14
   6   2   113154.40 668.037   4
  -6   1  13 1481.96 188.288   9
  -6   1  12 2468.26 267.076   9
  -6   1  11 1220.02 206.796   9
  -6   1  11 1239.70 252.555  10
  -6   1  1011639.10 679.352  10
  -6   1   9 1285.76 279.015  10
  -6   1   810236.80 650.211  10
   6   1  -710830.10 567.058   6
   6   1  -617471.30 723.293   6
   6   1  -512355.40 608.288   6
  -6   1   420672.70 1636.58  14
   6   1  -423037.60 824.699   6
  -6   1   3 8587.72 1068.56  14
  -6   1   217533.40 1546.73  14
  -6   1   1-139.756 277.745  14
  -6   1   030981.20 2075.08  14
   6   1   1 3277.50 354.071   4
  -6   1  -1 3148.72 762.332  14
  -6   1  -259701.60 2990.74  14
   6   1   255307.10 1478.06   4
  -6   1  -350368.70 2813.50  14
   6   1   350439.70 1448.02   4
  -6   1  -416045.80 1628.46  14
   6   1   413312.50 751.244   4
  -6   1  -569192.20 3412.58  14
   6   1   559439.10 1677.02   4
   6   1   612807.60 792.548   4
   6   1   7 7029.36 584.363   4
   6   1   816601.30 869.959   4
   6   1   9 5238.66 476.348   4
   6   1  10 2216.81 293.055   4
   6   1  11 9082.23  514.43   4
   6   1  12 6168.91  356.86   4
  -6   0  14 784.881 134.802   9
  -6   0  1316683.60 626.996   9
  -6   0  12 300.219  137.83   9
  -6   0  11 2071.29 277.854   9
  -6   0  1015335.90  767.81  10
  -6   0   916081.30 801.805  10
  -6   0   8 142.439 144.729  10
   6   0  -713076.30 645.799   6
   6   0  -629875.40 967.696   6
   6   0  -630035.90 950.733   5
   6   0  -515648.10 679.545   5
   6   0  -516127.80 700.102   6
   6   0  -4 9504.72 534.482   5
   6   0  -4 9078.64 521.772   6
  -6   0  -433070.80 2294.91  14
   6   0   428292.10 1115.42   4
  -6   0  -5 4982.46 957.421  14
   6   0   5 4109.62 462.106   4
   6   0   6 1457.05 319.593   4
   6   0   7 5344.90 526.862   4
   6   0   820528.60 986.712   4
   6   0   9  180.76  202.61   4
   6   0  10 3228.45 374.057   4
   6   0  11 282.478 137.268   4
   6   0  12  130.94 106.284   4
  -6  -1  14 5341.11 312.731   9
  -6  -1  13 1471.60 204.976   9
  -6  -1  12 1703.68 241.001   9
  -6  -1  11 1182.13  207.51   8
  -6  -1  1011102.70 597.827   8
  -6  -1  1011406.90 639.761  10
  -6  -1   9 1187.72 239.559  10
  -6  -1   9 1445.14 249.075   8
  -6  -1   8 9846.45 614.118  10
  -6  -1   810742.20 592.913   8
   6  -1  -7 9354.13 1241.04   1
   6  -1  -711801.90 618.583   6
   6  -1  -615377.50 702.961   6
   6  -1  -615287.70 1503.96   1
   6  -1  -616105.00 709.179   5
   6  -1  -513964.70 663.143   5
   6  -1  -513669.00 660.293   6
   6  -1  -423271.10 866.339   5
   6  -1  -424024.80 864.087   6
   6  -1  -3 8185.12 515.478   5
   6  -1  -216913.00 768.505   4
  -6  -1   216156.90 1325.83  14
  -6  -1   1 907.611 429.563  14
   6  -1  -1 493.145  156.65   4
   6  -1   030094.50 1047.38   4
  -6  -1   029650.80 1889.68  14
   6  -1   1 3924.57  387.65   4
  -6  -1  -1 3550.99 686.339  14
  -6  -1  -256178.20 2771.63  14
   6  -1   256210.50 1523.11   4
  -6  -1  -351005.00 2723.89  14
   6  -1   350042.10 1475.91   4
  -6  -1  -414696.20 1498.01  14
   6  -1   414260.20  796.33   4
  -6  -1  -566330.40 3243.05  14
   6  -1   561818.20 1740.89   4
   6  -1   614236.40 858.448   4
   6  -1   7 5401.74 537.419   4
   6  -1   817362.50 913.551   4
   6  -1   9 5156.27 501.447   4
   6  -1  10 2808.62 350.319   4
   6  -1  11 9820.09 560.549   4
   6  -1  12 6631.90 394.227   4
  -6  -2  14 2595.35 225.541   9
  -6  -2  13 2274.51 256.639   9
  -6  -2  12 130.014 152.145   9
  -6  -2  11 1428.68 235.038   8
  -6  -2  10 949.029 196.951  10
  -6  -2  10 720.621 174.563   8
  -6  -2   9 8620.23 554.265   8
  -6  -2   9 8516.15 545.842  10
  -6  -2   8 3241.76 352.464  10
  -6  -2   8 3088.03 340.825   8
  -6  -2   738728.40 1166.34  10
  -6  -2   738104.70 1165.59   8
   6  -2  -738377.50 1152.99   6
   6  -2  -6 2299.77 295.628   5
  -6  -2   6 2182.89 291.189   8
   6  -2  -6 2473.68 303.306   6
   6  -2  -5 9828.91 568.758   5
  -6  -2   5 9170.19 551.034   8
   6  -2  -5 8418.70 1155.97   1
   6  -2  -5 9183.78 541.443   6
   6  -2  -430966.00 1026.92   5
   6  -2  -430931.90 1003.49   6
   6  -2  -3 8467.60 529.165   5
   6  -2   8 8064.13 641.919   4
   6  -2   927872.20 1120.39   4
   6  -2  10 204.837 194.977   4
   6  -2  11 5012.42 401.985   4
   6  -2  1214670.80 577.613   4
  -6  -3  14 7874.59 374.174   9
  -6  -3  13 1431.49 206.548   9
  -6  -3  12 466.357 168.779   9
  -6  -3  12 740.073 174.673   8
  -6  -3  11 2182.22 280.375   8
  -6  -3  1011417.50 644.202   8
  -6  -3   9 6462.89 495.698   8
  -6  -3   841132.50 1256.29   8
   6  -3  -7 1265.75 668.229   1
  -6  -3   7 1980.40 289.225   8
   6  -3  -7 1995.27  289.68   6
  -6  -3   619251.30 841.337   8
   6  -3  -617637.70 1759.40   1
   6  -3  -619703.20  816.67   6
   6  -3  -619674.70 827.735   5
   6  -3  -538326.90 1179.20   5
  -6  -3   539247.40 1201.90   8
   6  -3  -538549.80 2497.95   1
   6  -3  -538897.00 1153.03   6
   6  -3  -448097.00 1324.04   5
  -6  -3   445918.40 1308.90   8
   6  -3  -445871.70 1254.56   6
   6  -3  -446126.00 2663.62   1
   6  -3  -3 8296.06 539.032   5
  -6  -3   3 8002.23 523.174   8
   6  -3  -226630.20 976.547   5
   6  -3  -227419.50 1007.07   4
   6  -3  -1 5721.39 476.094   4
   6  -3   024792.40 967.285   4
   6  -3   116481.50 800.213   4
  -6  -3  -217863.80 1476.93  14
   6  -3   219287.80 881.129   4
   6  -3   3 3470.44 394.177   4
  -6  -3  -3 3247.88 730.371  14
   6  -3   4 3235.26 409.341   4
  -6  -3  -4 2228.34 628.869  14
  -6  -3  -5 9148.42 1221.62  14
   6  -3   510247.90 681.646   4
   6  -3   630389.00 1203.90   4
   6  -3   717311.70 910.809   4
   6  -3   8 8054.12 615.451   4
   6  -3   9  968.34 272.391   4
   6  -3  1014131.30 719.739   4
   6  -3  11 5254.36 395.739   4
   6  -3  12 6628.49 378.224   4
  -6  -4  14 628.026 116.182   9
  -6  -4  13 3737.62 303.779   9
  -6  -4  12 1530.17 235.645   9
  -6  -4  12 1625.63 228.947   8
  -6  -4  11 9757.95 565.089   8
  -6  -4  1011921.30 659.572   8
  -6  -4   912585.80 688.141   8
  -6  -4   8 893.041 244.125   8
  -6  -4   7 6926.82 526.175   8
  -6  -4   6 9595.82 619.351   8
   6  -4  -610128.00 1341.65   1
   6  -4  -610917.60 616.087   6
   6  -4  -610778.30 626.334   5
   6  -4  -512065.20 667.191   5
  -6  -4   512328.50 692.306   8
   6  -4  -511771.60 634.361   6
   6  -4  -4 8716.17 563.119   5
  -6  -4   4 8490.31 576.491   8
   6  -4  -4 8956.49 1201.41   1
   6  -4  -4 8478.76 535.498   6
   6  -4  -3 3438.85 360.887   5
   6  -4  -3 3656.31 351.555   6
   6  -4  -2 3778.30 385.169   5
   6  -4  -2 3758.42 379.473   4
   6  -4  -124771.30 963.586   4
   6  -4   025785.10 989.516   4
   6  -4   1 8573.83  581.01   4
   6  -4   214319.30 761.978   4
   6  -4   318003.50 866.554   4
   6  -4   4 3943.40 427.395   4
  -6  -4  -4 1803.49 599.728  14
   6  -4   544296.90 1424.10   4
   6  -4   6 1884.83 332.139   4
   6  -4   712598.00  760.74   4
   6  -4   8 554.741 228.668   4
   6  -4   9 4052.05 417.745   4
   6  -4  10 3117.31 351.262   4
   6  -4  11 1725.41 237.428   4
   6  -4  12 902.265 147.278   4
  -6  -5  14 1191.32 143.486   9
  -6  -5  13 362.823 123.189   9
  -6  -5  12 8310.41 481.012   9
  -6  -5  12 8218.48 471.626   8
  -6  -5  11 6036.52 450.879   8
  -6  -5  10 5991.14 478.176   8
  -6  -5   912082.70 680.853   8
  -6  -5   8 637.485 216.707   8
  -6  -5   7 891.376 207.823   8
  -6  -5   615939.20  811.92   8
   6  -5  -615752.20 731.219   6
   6  -5  -4 1387.23 239.019   6
   6  -5  -332236.60 1102.78   5
   6  -5  -332138.70 1039.97   6
   6  -5  -262205.30 1587.20   5
   6  -5  -110577.20 630.265   5
   6  -5  -110449.40  630.40   4
   6  -5   0 2518.91 330.453   4
   6  -5   117790.60 832.152   4
   6  -5   2 2507.10 338.089   4
   6  -5   3 1415.98 277.268   4
   6  -5   4 1536.55 276.093   4
   6  -5   5 3618.80 406.514   4
   6  -5   613071.90 760.236   4
   6  -5   7 7138.06 564.167   4
   6  -5   820774.60  923.47   4
   6  -5   9 1015.18  245.42   4
   6  -5  10 4068.12 359.073   4
   6  -5  10 3839.00 304.462   7
   6  -5  11 7705.11 428.399   4
   6  -5  11 7095.44 357.188   7
   6  -5  12 1281.05 151.105   4
  -6  -6  13 441.477 120.278   9
  -6  -6  1214027.50 582.441   9
  -6  -6  1213435.30 573.718   8
  -6  -6  11 3713.06 349.063   8
  -6  -6  10 7876.15 533.336   8
  -6  -6   9 648.332 219.176   8
  -6  -6   8-1.99626 189.426   8
  -6  -6   717183.30 849.982   8
  -6  -6   6 9202.43 640.277   8
  -6  -6   5 2988.05 382.151   8
   6  -6  -5 3299.21 337.928   6
   6  -6  -5 3164.14 373.908   5
   6  -6  -430796.50 1074.96   5
  -6  -6   429992.80 1151.14   8
   6  -6  -433039.40 1046.94   6
   6  -6  -429163.60 2238.81   1
   6  -6  -3 1245.48 267.018   5
   6  -6  -3 1179.96 220.316   6
   6  -6  -224371.20 972.937   5
   6  -6  -224770.90 909.758   6
   6  -6  -118456.30 858.218   5
   6  -6  -120183.80 870.057   4
   6  -6   018565.60 845.708   4
   6  -6   1 1331.95 255.394   4
   6  -6   2 5406.08 472.667   4
   6  -6   334895.00 1204.63   4
   6  -6   427771.60 1079.59   4
   6  -6   512619.10 723.394   4
   6  -6   616908.60 829.881   4
   6  -6   616430.50 710.809   7
   6  -6   7 4032.41 423.311   4
   6  -6   7 3916.82  356.88   7
   6  -6   8 3175.36 363.173   4
   6  -6   8 3606.97 334.904   7
   6  -6   9 1251.57 195.947   7
   6  -6   9 936.541 199.981   4
   6  -6  10 1159.31 175.697   7
   6  -6  10 1266.32 205.952   4
   6  -6  11  247.43 97.7309   4
   6  -6  11 276.029 90.4852   7
  -6  -7  13 3498.64 227.351   9
  -6  -7  12 354.776 122.037   9
  -6  -7  12 226.461 101.269   8
  -6  -7  11 3316.12 318.029   8
  -6  -7  10 7942.17 529.818   8
  -6  -7   9 2206.39 318.343   8
  -6  -7   8 8073.32 570.313   8
  -6  -7   7 5922.40 508.869   8
  -6  -7   6 1925.23  338.29   8
  -6  -7   514340.30 802.769   8
   6  -7  -514910.80  693.42   6
   6  -7  -514593.30 725.466   5
   6  -7  -411472.20 648.778   5
  -6  -7   411664.00 730.451   8
   6  -7  -411967.60 617.761   6
   6  -7  -3 2073.41 302.384   5
   6  -7  -3 2158.93 279.641   6
   6  -7  -216574.40 784.482   5
   6  -7  -216355.80 723.746   6
   6  -7  -1 807.598  223.63   5
   6  -7  -1 701.844 174.663   6
   6  -7   067744.20 1697.98   5
   6  -7   071140.40 1687.59   4
   6  -7   1 2426.09 319.476   4
   6  -7   231527.00 1112.06   4
   6  -7   3 9733.76 620.422   4
   6  -7   4 734.665 214.789   4
   6  -9  -237198.00 1019.47   6
   6  -9  -1 1424.41 244.342   5
  -6  -9   1 1922.75 287.916  13
   6  -9   0 8857.22 555.326   5
  -6  -9   0 9366.22 605.371  13
   6  -9   1 4569.98  405.16   5
  -6  -9  -1 4324.83 429.108  13
   6  -9   2 2513.57 313.065   5
   6  -9   2 2649.59 301.678   4
  -6  -9  -2 2013.80 312.369  13
   6  -9   3  263.23 135.514   5
   6  -9   3 432.807 167.141   4
   6  -9   413978.60 668.097   5
   6  -9   414288.80 658.771   4
   6  -9   412846.10 619.069   7
   6  -9   5 2491.42 290.221   5
   6  -9   5 2813.61 297.284   4
   6  -9   5 2442.37 274.103   7
   6  -9   6 3851.60 314.316   5
   6  -9   6 4044.28 332.368   4
   6  -9   6 3945.58 337.151   7
   6  -9   7 5820.58 385.445   7
   6  -9   8 6615.01 376.752   7
   6  -9   9 4042.18 260.208   7
  -6 -10  11 1303.04 152.216   8
  -6 -10  10 2203.38 184.748   9
  -6 -10  10 2387.41  236.39   8
  -6 -10   9 954.169 195.485   8
  -6 -10   8 1488.32 238.846   8
  -6 -10   7 1541.59 270.142   8
  -6 -10   6 594.358 212.836   8
  -6 -10   5 3845.89 425.517   8
  -6 -10   4 6320.27 544.019   8
  -6 -10   310895.70 706.189   8
  -6 -10   310158.00 564.562  13
   6 -10  -2 890.258 202.183   5
  -6 -10   2 407.205 159.684  13
  -6 -10   1 2658.30 317.276  13
   6 -10  -1 3258.33 323.024   5
   6 -10   012691.80 614.754   5
   6 -10   6 1810.92 223.165   7
   6 -10   7 2307.95 231.163   7
   6 -10   8 3458.46 240.657   7
  -6 -10  -9 251.972 96.8309  13
  -6 -11  10 3950.54 249.605   8
  -6 -11   9 1216.65 172.378   8
  -6 -11   8 2881.56 283.115   8
  -6 -11   7 5265.79 403.008   8
  -6 -11   6 5095.63 432.992   8
  -6 -11   5 9137.32 575.555   8
  -6 -11   4 1626.01 292.813   8
  -6 -11   3 368.098 230.927   8
  -6 -11   2 2472.39 288.228  13
  -6 -11   2 2700.24 364.027   8
  -6 -11   1 2545.15 300.961  13
  -6 -11   0 2460.18  297.26  13
  -6 -11  -1 70.6801 139.771  13
  -6 -11  -2 9443.61 581.735  13
  -6 -11  -3 1976.53 284.056  13
  -6 -11  -4 3662.29 357.997  13
  -6 -11  -5 8448.02 513.927  13
  -6 -11  -6 4567.10 358.839  13
  -6 -11  -7  887.31 162.617  13
  -6 -11  -8 1843.39 187.477  13
  -6 -12   9 4297.33 247.298   8
  -6 -12   8 843.411 148.658   8
  -6 -12   7 5833.76 366.482   8
  -6 -12   6 838.328 182.192   8
  -6 -12   5 2708.10 305.057   8
  -6 -12   4 3680.02 355.141   8
  -6 -12   3 2722.54 329.567   8
  -6 -12   2 852.564 220.583   8
  -6 -12   1 5341.19 457.359   8
  -6 -12   1 5245.29 398.871  13
  -6 -12   0 1412.28 227.355  13
  -6 -12  -1 4018.64 359.278  13
  -6 -12  -2 3187.86 321.212  13
  -6 -12  -3 4972.29 385.474  13
  -6 -12  -4 4878.48 365.388  13
  -6 -12  -5 4098.66 317.495  13
  -6 -12  -6 811.687 142.942  13
  -6 -12  -7 539.311 107.924  13
  -6 -13   7 257.245 87.6939   8
  -6 -13   6 2967.04 244.199   8
  -6 -13   5 3197.17 273.826   8
  -6 -13   4 1225.00 193.654   8
  -6 -13   3 4110.97 338.322   8
  -6 -13   214392.30 639.018   8
  -6 -13   1 1570.71 234.247   8
  -6 -13   0 149.697 102.788  13
  -6 -13   0 101.894 141.502   8
  -6 -13  -1 1910.46 226.602  13
  -6 -13  -1 2117.41 262.008   8
  -6 -13  -2 496.986 126.642  13
  -6 -13  -3 910.986 158.485  13
  -6 -13  -4  988.84 150.843  13
  -6 -13  -5 374.281 93.6673  13
  -6 -14   5  713.80 106.038   8
  -6 -14   4 1006.85 139.434   8
  -6 -14   3 2338.13 211.981   8
  -6 -14   2 319.869 102.199   8
  -6 -14   1  628.69 134.456   8
  -6 -14   0 3985.69 290.062   8
  -6 -14  -1 66.1562 85.0237   8
  -6 -14  -2 409.763 97.7681  13
  -6 -14  -2 467.484 111.037   8
  -6 -14  -3 225.795 74.9505  13
  -6 -14  -3 306.553 91.2316   8
  -7   9   7 2650.77 268.134  10
  -7   9   619838.10 746.689  10
  -7   9   5 2916.02 302.818  10
  -7   9   4 1588.38 231.132  10
  -7   9   3 4773.14 371.225  10
  -7   8   8 2954.72 302.839  10
  -7   8   7 1839.62 267.934  10
  -7   8   6 2015.20 284.163  10
  -7   8   5 462.937 180.179  10
  -7   8   4 1744.71 266.446  10
  -7   7   9 7567.62 483.186  10
  -7   7   8 1504.05  261.78  10
  -7   7   7 369.716 176.053  10
  -7   7   6 4975.61 443.386  10
  -7   7   520678.20 880.587  10
  -7   6  10 6927.18 463.199  10
  -7   6   9 352.815 189.412  10
  -7   6   818096.90 831.446  10
  -7   6   7 1294.74 270.521  10
  -7   6   6 1501.33 278.684  10
  -7   5  10 3278.02 355.773  10
  -7   5   920865.40 886.721  10
  -7   5   8 613.569 250.166  10
  -7   5   7 1255.72 293.755  10
  -7   4  10 3251.59 359.291  10
  -7   4   9 538.754 237.068  10
  -7   4   8 7050.53 562.909  10
  -7   4   716482.90 835.287  10
  -7   3  10 1718.33 295.596  10
  -7   3   9 3089.22 381.218  10
  -7   3   8 4002.07 442.612  10
  -7   3   7 4435.17 446.134  10
  -7   3   421760.40 2054.37  14
   7   3  -425112.70 860.759   6
  -7   3   323502.00 2076.37  14
  -7   3   2 106.105 378.404  14
  -7   3   1 2081.91 722.054  14
   7   3   0 6878.69 487.692   4
   7   3   616956.20 775.928   4
   7   3   7 1609.66 255.988   4
   7   3   8 4200.29 350.279   4
  -7   2  10 4080.56 412.325  10
  -7   2   9 3528.96 412.142  10
  -7   2   8 644.961 215.321  10
  -7   2   7 903.441 251.691  10
   7   2  -6 3257.72 324.603   6
   7   2  -5 7998.24  492.28   6
   7   2  -414164.00 671.398   6
  -7   2   326337.10 2114.15  14
  -7   2   2 3551.44 868.161  14
  -7   2   119374.00 1802.04  14
   7   2   012139.30 672.903   4
  -7   2   011195.20 1387.41  14
   7   2   1 8733.49 573.671   4
  -7   2  -1 9895.16 1330.44  14
   7   2   210882.00 655.244   4
   7   2   3 2430.56 339.647   4
   7   2   4 9842.83 645.301   4
   7   2   5 868.658 248.118   4
   7   2   6 5913.33 502.753   4
   7   2   7 1691.79 285.956   4
   7   2   8 1018.59 219.888   4
   7   2   912139.60 583.199   4
   7   2  10 2439.12 229.849   4
  -7   1  12-49.0182 74.2944   9
  -7   1  11 2100.38 226.787   9
  -7   1  10 3911.99 384.682  10
  -7   1   916138.50 797.412  10
  -7   1   8 4965.44  469.79  10
   7   1  -646355.00 1243.18   6
   7   1  -5 7927.46 509.944   6
   7   1  -433366.30 1075.10   6
   7   1  -3108443.0 2033.43   5
   7   1  -210512.30 595.702   5
  -7   1   2 7852.00 1130.79  14
   7   1  -129659.20 1077.76   4
  -7   1   127331.20 2068.07  14
   7   1   022297.10  933.90   4
  -7   1   021004.70 1902.16  14
   7   1   113536.30 738.438   4
  -7   1  -113196.50 1487.71  14
   7   1   231269.60 1156.40   4
  -7   1  -233730.10 2396.27  14
   7   1   3 5581.98 511.573   4
   7   1   413531.80  783.98   4
   7   1   515040.30 827.979   4
   7   1   610509.50 683.146   4
   7   1   7 1382.32 282.978   4
   7   1   8 755.981  215.13   4
   7   1   9 3952.34 356.711   4
   7   1  10 977.778 165.851   4
   7   1  11 2567.84 202.821   4
  -7   0  13 3707.51  230.12   9
  -7   0  12 940.366 149.824   9
  -7   0  11 464.146 144.509   9
  -7   0  10 393.246 173.744  10
  -7   0   9 114.072 154.018  10
  -7   0   825639.30 1010.04  10
  -7   0   7 227.742 162.322  10
   7   0  -7 115.573  150.07   6
   7   0  -661452.00 1489.90   6
   7   0  -5 278.036  140.60   5
   7   0  -5 99.9443 141.679   6
   7   0  -4 8554.66 539.447   5
   7   0  -4 8754.56 556.145   6
   7   0  -324076.70  920.77   5
   7   0  -2106024.0 2103.63   5
   7   0  -1 3956.50 411.149   4
  -7   0   1 3785.85 773.615  14
   7   0   026777.70 1051.92   4
  -7   0   024199.10 1922.32  14
   7   0   8 3648.88 400.435   4
   7   0   9 814.445 220.171   4
   7   0  10 34.2928 111.952   4
   7   0  11 5022.36 300.246   4
  -7  -1  13 2727.98 211.905   9
  -7  -1  12-49.7748 95.5352   9
  -7  -1  10 4177.85 367.146  10
  -7  -1   914912.90 726.317  10
  -7  -1   8 5284.79  455.19  10
  -7  -1   727702.30 1019.64  10
   7  -1  -726861.10  966.44   6
   7  -1  -649699.90 1337.46   6
   7  -1  -5 8296.07 546.854   6
   7  -1  -5 8354.13 545.864   5
   7  -1  -435764.10 1146.28   5
   7  -1  -435184.60 1139.92   6
   7  -1  -3108057.0 2150.77   5
   7  -1  -210770.60 644.894   5
   7  -1  -128424.50 1089.04   4
   7  -1   022282.50 963.486   4
   7  -1   114854.30 804.197   4
  -7  -1  -114010.90 1476.08  14
   7  -1   231115.20 1199.82   4
  -7  -1  -232672.90 2260.54  14
   7  -1   3 5742.29 538.828   4
   7  -1   411993.00 764.813   4
   7  -1   517383.40 924.168   4
   7  -1   612225.90 779.114   4
   7  -1   7 1567.14  316.49   4
   7  -1   8 567.847 212.612   4
   7  -1   9 3797.83 376.593   4
   7  -1  10 783.209 171.553   4
   7  -1  11 3139.68 247.047   4
  -7  -2  13 271.794 93.1814   9
  -7  -2  12  463.61 133.746   9
  -7  -2  11 5931.62 355.406   8
  -7  -2  10 4140.67 329.351   8
  -7  -2  10 3854.83 326.884  10
  -7  -2   9 4079.97 353.528   8
  -7  -2   9 3846.87 358.781  10
  -7  -2   8 450.965 169.642  10
  -7  -2   7 876.455 202.324  10
   7  -2  -7 871.265 225.863   6
   7  -2  -6 3908.30  387.43   6
   7  -2  -6 4209.00 404.477   5
   7  -2  -5 7875.72 544.063   5
   7  -2  -5 7093.58 504.651   6
   7  -2  -411152.40 648.754   5
   7  -2  -411685.40 656.319   6
   7  -2  -326501.00 1011.65   5
   7  -2  -2 2833.97 355.492   5
   7  -2  -122798.30 979.431   4
   7  -2   011882.00 719.875   4
   7  -2   110292.80 680.457   4
   7  -2   212032.90 747.506   4
   7  -2   3 1762.30 335.626   4
   7  -2   4 9306.83 668.196   4
   7  -2   5 1525.32  310.43   4
   7  -2   6 6413.23 572.226   4
   7  -2   7 1614.69 309.515   4
   7  -2   8 1174.71 279.741   4
   7  -2   911434.10 630.084   4
   7  -2  10 3285.33  307.87   4
   7  -2  11 884.211  141.67   4
  -7  -3  13 550.075  116.17   9
  -7  -3  12 1040.65 175.951   9
  -7  -3  11 7661.71 414.855   8
  -7  -3  10 1101.09 190.842   8
  -7  -3   9 2913.18  319.25   8
  -7  -3   8 4467.23 393.573   8
  -7  -3   7 4317.50 390.352   8
  -7  -3   615421.30 732.783   8
   7  -3  -616864.20 773.257   6
   7  -3  -617343.50 795.789   5
  -7  -3   5 7408.37 510.746   8
   7  -3  -5 7564.56 520.517   6
   7  -3  -5 7827.50 541.547   5
   7  -3  -425587.10 997.539   5
  -7  -3   426002.60 961.112   8
   7  -3  -425485.20 969.973   6
   7  -3  -322593.70 947.261   5
   7  -3  -323873.00  929.18   6
   7  -3  -2  794.69 239.963   5
   7  -3  -1 1024.85 244.581   5
   7  -3  -1 929.678 252.472   4
   7  -3   0 7354.90 569.224   4
   7  -3   1 7955.88 593.579   4
   7  -3   2 8167.78 610.416   4
   7  -3   3 816.923 252.223   4
   7  -3   4 1219.29 277.075   4
   7  -3   5 1717.84 323.599   4
   7  -3   618227.60 921.456   4
   7  -3   7 1190.51 295.879   4
   7  -3   8 3762.44 405.988   4
   7  -3   9 5205.76 420.236   4
   7  -3  10 3161.64 296.343   4
   7  -3  11 192.684 85.1519   4
  -7  -4  13 2750.45 211.314   9
  -7  -4  12 600.421 139.582   9
  -7  -4  11 2123.93 230.627   8
  -7  -4  10 2832.65 290.392   8
  -7  -4   9 123.671 141.404   8
  -7  -4   8 6210.12 461.594   8
  -7  -4   714897.80 728.315   8
  -7  -4   6 1499.21 256.936   8
   7  -4  -6 2019.90 309.405   6
  -7  -4   5 7011.67 517.097   8
   7  -4  -5 7233.79 521.176   6
   7  -4  -5 7415.95 540.823   5
   7  -4  -4 5083.65 460.001   5
  -7  -4   4 4615.67 431.054   8
   7  -4  -4 5223.83 458.183   6
   7  -4  -323832.90 984.727   5
  -7  -4   324273.00  971.94   8
   7  -4  -325407.00 966.547   6
   7  -4  -217978.70 853.586   5
   7  -4   9 3471.47 334.445   4
   7  -4  10 26.6787 101.437   4
   7  -4  11 4949.87 272.421   4
  -7  -5  13 1358.24 142.844   9
  -7  -5  12 2352.57 225.434   9
  -7  -5  11  933.57 162.717   8
  -7  -5  10 2524.33 279.095   8
  -7  -5   920336.90 804.639   8
  -7  -5   8 929.926 219.564   8
  -7  -5   7 1246.68  235.28   8
  -7  -5   624559.70 977.814   8
   7  -5  -628223.90 1009.64   6
  -7  -5   510876.60 661.049   8
   7  -5  -512180.90 656.264   6
   7  -5  -512217.50 686.964   5
   7  -5  -428957.30 1055.29   5
  -7  -5   427758.60 1067.67   8
   7  -5  -428350.90 1002.44   6
   7  -5  -312981.60 723.958   5
  -7  -5   312889.90 730.878   8
   7  -5  -312600.30 669.641   6
   7  -5  -2 4123.08 412.894   5
   7  -5  -2 4138.63 400.485   6
   7  -5  -1 8389.21 603.259   5
   7  -5   0 6843.20 543.533   5
   7  -5   0 7740.80  568.95   4
   7  -5   112105.70 710.299   4
   7  -5   2 6368.73 529.056   4
   7  -5   3 3319.50 398.228   4
   7  -5   437992.30 1279.09   4
   7  -5   517850.00 872.743   4
   7  -5   6 2637.33 348.525   4
   7  -5   7 4650.68 424.555   4
   7  -5   8 1674.05 251.993   4
   7  -5   9 3868.57 326.934   4
   7  -5  10 2045.88 212.514   4
  -7  -6  12 856.549 136.806   9
  -7  -6  12 556.932 111.808   8
  -7  -6  11 8549.11 427.604   8
  -7  -6  10 6376.60 420.575   8
  -7  -6   9  295.33 170.403   8
  -7  -6   818272.80  789.86   8
  -7  -6   7  558.46 192.247   8
  -7  -6   6 1504.95 276.122   8
  -7  -6   5 7183.26 555.035   8
   7  -6  -5 7534.15 515.485   6
   7  -6  -5 7489.13 547.778   5
   7  -6  -4 7111.72 531.981   5
  -7  -6   4 6448.10 526.521   8
   7  -6  -4 7040.27 497.351   6
  -7  -7   324670.30 1034.62   8
   7  -7  -326063.90 921.287   6
   7  -7  -217736.50 831.212   5
   7  -7  -218269.30  774.82   6
   7  -7  -1 9258.83 607.971   5
   7  -7  -1 9387.31 554.088   6
   7  -7   021527.60 926.296   5
   7  -7   022007.60 846.001   6
   7  -7   1 4316.93 427.417   5
   7  -7   1 4797.14  440.64   4
   7  -7   8 3492.77 282.056   4
   7  -7   9 274.211  78.307   5
   7  -8   5 3543.64 321.824   4
   7  -8   6 3754.56 322.314   5
   7  -8   6 3493.47 300.358   4
   7  -8   7 1732.32 201.758   5
   7  -8   7 1815.32 208.993   4
   7  -8   8 2446.27 190.597   5
   7  -8   8 3399.81 236.961   4
  -7  -9  10 1131.58 134.949   9
  -7  -9  10 1307.44 166.852   8
  -7  -9   9 6589.27  389.29   8
  -7  -9   8 747.221 179.655   8
  -7  -9   7 2437.93 292.793   8
  -7  -9   619856.70  819.99   8
   7  -9   3 5632.58  400.11   5
  -7  -9  -3 5533.95 415.936  13
   7  -9   414497.50 614.326   5
  -7  -9  -413423.00 623.905  13
   7  -9   5 9747.86 471.004   5
  -7  -9  -5 9129.96 497.622  13
   7  -9   6 602.472 128.641   5
  -7  -9  -6 371.493 133.136  13
  -7  -9  -7 963.843 147.638  13
  -7 -10   9-33.9235 73.3888   8
  -7 -10   8 3951.06 303.566   8
  -7 -10   7 1858.49 238.681   8
  -7 -10   6 2334.93  285.28   8
  -7 -10   5 3019.15 339.259   8
  -7 -10   413716.00 697.807   8
  -7 -10   3 1356.83 265.669   8
  -7 -10   2-65.5666 191.905   8
  -7 -10   110937.00 657.452   8
   7 -10  -111637.90 548.473   5
   7 -10   010376.10 514.247   5
   7 -10   1 69.1349 96.6709   5
   7 -10   2 3186.47 279.825   5
  -7 -10  -2 2709.62 276.169  13
   7 -10   3 6445.67 368.777   5
  -7 -10  -3 6488.84 411.417  13
  -7 -10  -4 2020.93  234.62  13
  -7 -10  -5 2623.79 248.713  13
  -7 -10  -6 6005.94 334.238  13
  -7 -11   8 2990.95 230.922   8
  -7 -11   7 1576.37 200.526   8
  -7 -11   6 945.668 167.811   8
  -7 -11   5 631.128 177.885   8
  -7 -11   4 1956.47  270.06   8
  -7 -11   310238.00 574.174   8
  -7 -11   2 2124.28 295.112   8
  -7 -11   1 1234.97 243.296   8
  -7 -11   0 1312.46 248.651   8
  -7 -11  -1 2291.97 230.858  13
  -7 -11  -2 1116.75 174.859  13
  -7 -11  -3 1900.67 210.147  13
  -7 -11  -4 900.714 141.912  13
  -7 -11  -5 3594.64  242.01  13
  -7 -12   7 277.066 79.7298   8
  -7 -12   6 711.098  129.09   8
  -7 -12   5 1407.74 184.208   8
  -7 -12   4 3168.44 278.809   8
  -7 -12   3 587.838 158.699   8
  -7 -12   2 3615.51 320.443   8
  -7 -12   1 6944.73 433.509   8
  -7 -12   0 913.526 193.879   8
  -7 -12  -1 2744.77 278.748   8
  -7 -12  -1 2295.84 198.407  13
  -7 -12  -2 5183.29 355.483   8
  -7 -12  -2 4316.19  263.53  13
  -7 -12  -3 667.479 109.898  13
  -7 -13   4 1638.54 167.358   8
  -7 -13   3 1972.46 190.507   8
  -7 -13   2 1280.05 161.591   8
  -7 -13   1 920.748 152.514   8
  -7 -13   0 440.696 114.099   8
  -7 -13  -1 7685.93 373.239   8
  -7 -13  -2 3501.94 239.659   8
  -8   9   6 1384.66 174.259  10
  -8   9   5 1795.16 202.473  10
  -8   9   4 2025.56 218.257  10
  -8   8   7  274.17 124.331  10
  -8   8   6 8177.90 455.456  10
  -8   8   5 8777.99 491.103  10
  -8   8   412426.50 588.744  10
  -8   8   3 3105.00 303.867  10
  -8   7   8 995.072 182.476  10
  -8   7   7 9861.74 530.231  10
  -8   7   6 2958.87 314.124  10
  -8   7   514502.30 679.382  10
  -8   7   4 974.029 202.053  10
  -8   6   9 543.952 153.894  10
  -8   6   819275.50  751.61  10
  -8   6   7 51.0686 151.535  10
  -8   6   6 2260.91 300.885  10
  -8   6   512708.40 668.837  10
  -8   5   9 6209.69 422.333  10
  -8   5   8 1448.55 264.559  10
  -8   5   7 1438.18 269.255  10
  -8   5   6 972.145 248.666  10
  -8   4  10 2596.33 269.804  10
  -8   4   9 9283.10 537.354  10
  -8   4   8 183.865 181.173  10
  -8   4   7 4333.39 423.007  10
  -8   4   6 4149.26 429.783  10
  -8   3  10 1464.30  225.73  10
  -8   3   9 1732.36 279.281  10
  -8   3   8 2637.27 338.633  10
  -8   3   7 4851.73 451.548  10
   8   3  -4 3292.82 308.114   6
   8   3  -3 236.593 134.561   6
   8   3   346792.20 1257.12   4
  -8   2  10 5150.02 380.744  10
  -8   2   916347.40  728.84  10
  -8   2   820095.90 855.492  10
  -8   2   717226.60 811.991  10
   8   2  -6 9364.43 500.839   6
   8   2  -531406.90 966.593   6
   8   2  -460819.20 1427.69   6
   8   2  -311747.30 627.645   6
   8   2   217555.00 814.692   4
   8   2   3 3641.66  379.60   4
   8   2   4 4375.94 405.177   4
   8   2   5 1496.00  249.30   4
   8   2   6 6545.42 442.554   4
   8   2   7 1560.61 207.854   4
   8   2   8 823.355 139.274   4
  -8   1  10 3844.09 325.147  10
  -8   1   9 9632.70 552.135  10
  -8   1   813113.80 680.176  10
  -8   1   7 601.158 216.594  10
   8   1  -6 6328.40 436.797   6
   8   1  -528662.50 962.364   6
   8   1  -4 9978.36 585.416   6
   8   1  -313301.60 684.365   6
   8   1  -2 7925.97 508.221   5
   8   1  -113902.20 697.478   5
   8   1   012332.40 679.801   5
   8   1   1 5266.24 475.186   4
   8   1   2 2714.45 366.048   4
   8   1   311672.10 694.698   4
   8   1   4 838.853  223.19   4
   8   1   5 3967.04 401.481   4
   8   1   6 1147.34 232.351   4
   8   1   7 3527.23 323.544   4
   8   1   8 3088.46 273.695   4
   8   1   9 766.396 120.429   4
  -8   0  10-27.4211 96.6782  10
  -8   0  10 105.241 87.4113   9
  -8   0   9 159.788 127.466  10
  -8   0   8 9395.28 567.866  10
  -8   0   7 4164.99 396.726  10
   8   0  -6 9102.40 533.675   6
   8   0  -547306.90 1286.68   6
   8   0  -548181.10 1236.48   5
   8   0  -4 7537.19  516.30   6
   8   0  -4 7608.68  490.37   5
   8   0  -321114.70 850.936   5
   8   0  -321460.90 886.451   6
   8   0  -255030.10 1448.46   5
   8   0  -1 7017.36 527.944   5
   8   0   0 266.668 157.535   5
   8   0   1 1682.37 306.362   4
   8   0   2 2430.08 350.031   4
   8   0   3 609.728  241.00   4
   8   0   4 1990.25 317.698   4
   8   0   5 4386.15 445.833   4
   8   0   6 221.969 161.333   4
   8   0   7 1281.08 234.339   4
   8   0   816287.00  649.91   4
   8   0   9 864.345  135.78   4
  -8  -1  11 2264.27 202.094   9
  -8  -1   910093.00 521.803  10
  -8  -1   811341.00 600.866  10
  -8  -1   7 387.559 164.956  10
   8  -1  -6 6616.47 467.599   6
   8  -1  -530398.10 1022.82   6
   8  -1  -530928.20 1006.73   5
   8  -1  -4 8781.24 562.493   5
   8  -1  -4 9324.49 579.646   6
   8  -1  -313762.00  706.62   5
   8  -1  -314088.70 724.467   6
   8  -1  -2 7023.64 515.238   5
   8  -1  -112456.60  699.85   5
   8  -1   011679.00 690.194   5
   8  -1   014025.70 781.738   4
   8  -1   1 4819.36 487.138   4
   8  -1   2 3967.13 446.049   4
   8  -1   312572.50 749.276   4
   8  -1   4 419.107 211.665   4
   8  -1   5 3234.20 383.514   4
   8  -1   6 1813.02 299.349   4
   8  -1   7 3318.21 337.441   4
   8  -1   8 2769.49 283.748   4
   8  -1   9 743.226 139.693   4
  -8  -2  11 3062.25 237.328   9
  -8  -2   819125.10 735.453  10
  -8  -2   714204.30 669.775  10
   8  -2  -6 9408.79 566.341   6
   8  -2  -533864.40 1100.17   6
   8  -2  -533958.60 1083.73   5
   8  -2  -463026.70 1554.26   5
   8  -2  -465225.50 1577.43   6
   8  -2  -313749.70 727.522   5
   8  -2  -313830.80 720.242   6
   8  -2  -2 2053.77 307.255   5
   8  -2  -1 547.559 188.857   5
   8  -2   0 1802.58 308.085   5
   8  -2   0 2433.78  368.70   4
   8  -2   1 2809.33 393.659   4
   8  -2   218242.70 899.129   4
   8  -2   3 3039.58 402.807   4
   8  -2   4 4495.40 465.596   4
   8  -2   5 1400.68 303.018   4
   8  -2   6 6088.77 489.205   4
   8  -2   7 1087.27 230.231   4
   8  -2   8 782.805 191.904   4
   8  -2   9 266.728 102.686   4
  -8  -3  11 7711.44 373.043   9
  -8  -3   6 4900.06 379.215  10
   8  -3  -6 6426.58 484.295   6
   8  -3  -5 4432.36  412.92   6
   8  -3  -5 4153.21 397.581   5
   8  -3  -4 3485.69 383.559   5
   8  -3  -4 3315.23 360.306   6
   8  -3  -3 1101.51 257.722   5
   8  -3  -3 758.946 230.872   6
   8  -3  -2 4955.78 454.258   5
   8  -3   6 2914.67 345.469   4
   8  -3   7 612.046 197.009   4
   8  -3   8 1891.47 239.773   4
   8  -3   9 1705.19 184.226   4
  -8  -4  11 332.459 100.049   9
  -8  -4   8 33.6116   87.37   8
  -8  -4   7 4180.26 331.706   8
  -8  -4   6 4909.99  372.65   8
   8  -4  -5 5986.40 463.779   6
   8  -4  -5 6389.98 483.218   5
   8  -4  -4 9035.22 576.568   5
   8  -4  -4 9361.73  575.98   6
   8  -4  -3 1306.42 275.987   5
   8  -4  -3 1052.25  228.94   6
   8  -4  -2 3268.29 377.821   5
   8  -4  -2 3464.35 368.408   6
   8  -4  -1 1528.66 291.254   5
   8  -4  -1 1605.11 297.116   6
   8  -4   010753.80 662.591   5
   8  -4   1 7967.50 580.552   5
   8  -4   1 8418.30 596.892   4
   8  -4   2 5542.44 502.283   4
   8  -4   9 2245.14 191.765   4
  -8  -5  11 1966.39 183.529   9
  -8  -5  10 1834.12 170.481   8
  -8  -5   9 4809.82 310.275   8
  -8  -5   8 1439.54 190.033   8
  -8  -5   7 1039.19 185.002   8
  -8  -5   6 1080.21 195.666   8
  -8  -5   5 6797.53 458.781   8
   8  -5  -5 7928.19 513.744   6
  -8  -5   4 5287.12 422.354   8
   8  -5  -4 6216.38 462.055   6
   8  -5  -4 5980.15 478.898   5
   8  -5  -3 5770.89 472.038   5
  -8  -5   3 5913.94 452.047   8
   8  -5  -3 6185.09 464.129   6
   8  -5  -2 2523.10 351.001   5
  -8  -5   2 1678.08 248.195   8
   8  -5  -2 2371.92 307.696   6
   8  -5  -1 7909.58 571.343   5
  -8  -5   1 8066.76 526.667   8
   8  -5  -1 7992.57 529.427   6
   8  -5   014453.00 753.951   5
   8  -5   112470.80 707.231   5
   8  -5   113444.60 730.492   4
   8  -5   2 1904.94 302.463   5
   8  -5   2 2206.89 319.812   4
   8  -5   3 2471.14 335.371   4
   8  -5   4 3347.11  369.19   4
   8  -5   5 3579.49 366.362   4
   8  -5   6 1131.99 216.721   4
   8  -5   7 3825.35 317.137   4
   8  -5   8 -72.621 86.3312   4
  -8  -6  11 4023.27 229.776   9
  -8  -6  10 104.883 71.2226   8
  -8  -6   9 857.806 145.122   8
  -8  -6   816751.10  620.98   8
  -8  -6   7 239.083 122.928   8
  -8  -6   6 1374.31 218.358   8
  -8  -6   511628.10 604.217   8
  -8  -6   4 4855.26 405.056   8
   8  -6  -4 5349.25 414.344   6
   8  -6  -4 5368.03 449.918   5
   8  -6  -3 9059.37 571.421   5
  -8  -6   3 7604.35 512.069   8
   8  -6  -3 8688.55 526.369   6
   8  -6  -2 2298.58 324.905   5
  -8  -6   2 1911.10 285.815   8
   8  -6   2 7633.06 530.303   5
  -8  -7   3 5278.33 429.739   8
   8  -7  -3 5932.59 412.172   6
   8  -7  -3 5439.19 427.345   5
   8  -7  -2 4935.43 418.857   5
  -8  -7   2 4905.81 421.989   8
   8  -7  -2 5032.20 381.295   6
   8  -7  -1 5456.49 444.312   5
  -8  -8   1 1521.31 248.631   8
   8  -8  -1 1825.60 210.379   6
   8  -8   0 93.9917 129.862   5
   8  -8   0 110.666 93.9062   6
   8  -8   1 2930.04 297.417   5
   8  -8   1 3110.45  255.76   6
   8  -8   2 3456.79 314.899   5
   8  -8   3 -197.09 134.213   5
   8  -8   4 5548.35 357.674   5
  -8  -9   4 1664.52 233.246   8
  -8  -9   3 8184.64 492.543   8
  -8  -9   2 1547.03  236.50   8
   8  -9  -2 1882.98 228.964   5
   8  -9  -1  310.37 147.797   5
  -8  -9   1 34.5481 148.554   8
  -8  -9   0 5224.74 409.476   8
   8  -9   0 5749.38  370.59   5
   8  -9   1 2430.10 239.124   5
  -8  -9  -1 2307.48 270.202   8
   8  -9   2 885.854 162.339   5
   8  -9   3  522.46 123.904   5
   8  -9   4 6009.36 307.434   5
  -8 -10   7 1538.83 158.231   8
  -8 -10   6 4092.20 273.184   8
  -8 -10   5 1584.51  189.76   8
   8 -10   2 868.678 120.146   5
  -8 -10  -2 884.871 161.588   8
  -8 -10  -3 54.5982 82.2528   8
  -8 -10  -4 1858.45 176.156   8
  -8 -11   5 4726.62  270.20   8
  -8 -11   4 1614.71 175.326   8
  -8 -11   3 58.6202 81.5036   8
  -8 -11   2 306.043 112.394   8
  -8 -11   1 751.242 141.997   8
  -8 -11   015098.90 555.953   8
  -8 -11  -1 966.001 150.526   8
  -8 -11  -2 2044.12 194.809   8
  -9   8   5 2887.42  207.63  10
  -9   8   4 742.143 129.496  10
  -9   8   3 71.6946 82.3843  10
  -9   8   2 2738.02 213.631  10
  -9   8   1 2431.15 203.277  10
  -9   7   7 147.842 80.0005  10
  -9   6   4 991.319 179.237  10
  -9   5   8 5944.92 346.005  10
  -9   5   7 3756.19 306.585  10
  -9   5   6 7250.17 441.693  10
  -9   5   5 617.511 165.759  10
  -9   4   910098.80 423.014  10
  -9   4   8 883.402 162.844  10
  -9   4   7 852.199 192.141  10
  -9   4   6 4747.66 379.456  10
  -9   4   510470.90 567.739  10
   9   4   0 2420.75 243.207   6
  -9   0   6 4836.53 380.012  10
   9   0  -517285.70 679.309   6
   9   0  -4 3133.16 304.697   6
   9   0  -3 149.253 114.958   5
   9   0  -3 224.907 149.135   6
   9   0  -2 1201.72 198.931   5
   9   0  -2 1223.76 222.996   6
   9   0  -1 1325.79 229.262   5
   9   0  -1 1281.92 235.697   6
   9   0   0 985.929 201.456   5
   9   0   127671.10 947.866   5
  -9  -1   7 1733.47 224.969  10
  -9  -1   611221.00 551.818  10
   9  -1  -5 2421.29 274.551   6
   9  -1  -4 9520.20 527.645   6
   9  -1  -4 9205.84 487.298   5
   9  -1  -3 3689.45 355.855   6
   9  -2  -1 2349.45 291.179   6
   9  -2   0 2070.77 282.159   5
   9  -2   1 2644.22 314.828   5
   9  -2   2 834.252 209.818   5
   9  -2   3 7335.10 497.109   5
   9  -2   3 7907.92 529.374   4
   9  -2   4 2899.98 304.548   5
   9  -2   4 3747.98 365.089   4
   9  -2   5 2516.12  280.42   4
   9  -2   6 3371.44 309.542   4
   9  -2   7 5397.10 301.126   5
   9  -2   7 5792.87 312.972   4
   9  -3  -5 2540.89 288.375   6
   9  -3  -4 7626.94 474.664   6
   9  -3  -4 7871.24 473.344   5
   9  -3  -3 6033.92 435.267   6
   9  -3  -3 6320.05  439.70   5
   9  -3  -213224.90 646.075   5
   9  -3  -213214.10 640.188   6
   9  -3  -1 8090.36 520.791   5
   9  -3  -1 8466.85 516.016   6
   9  -3   0 440.149 170.797   5
   9  -3   0 870.226 208.179   6
   9  -3   1 1467.03 252.612   5
   9  -3   2 8380.91 521.771   5
   9  -3   3 2642.15 309.452   5
   9  -4   3 1881.61 252.436   5
   9  -5  -1 2780.57 303.663   5
   9  -5  -1 2803.63 284.468   6
   9  -5   0 1478.41 248.661   5
   9  -5   0 1519.51 215.346   6
   9  -5   1 194.213 150.718   5
   9  -5   1 221.911  119.15   6
   9  -5   210785.70 552.186   5
   9  -5   210867.10 500.601   6
   9  -5   3 2061.83 246.729   5
   9  -5   3 2027.84  210.82   6
   9  -5   4 2468.74 253.109   5
   9  -5   4 1912.70 192.594   6
   9  -7  -2 1804.31 213.033   5
   9  -7  -2 1709.55 195.834   6
   9  -7  -1 4058.88  277.72   6
   9  -7  -1 3785.73 301.387   5
   9  -7   0 3374.92 280.805   5
   9  -7   0 2985.63 233.204   6
   9  -7   1  499.13 135.105   5
   9  -7   1 434.386 107.199   6
   9  -7   2 143.687 99.0535   5
   9  -7   2 183.873 81.9221   6
   9  -7   3 108.172  92.349   5
 -10   5   4 5787.39  306.84  10
 -10   5   3 984.351 140.789  10
  10   0  -212957.80 520.715   6
  10   0  -1 902.053 166.448   6
  10   0   0 199.281 103.392   6
  10   0   1  853.37 153.724   6
  10   0   2 1905.86 209.184   6
  10   0   3 292.847 98.0374   6
  10   0   4 3542.79 226.309   6
 -10  -1   5 4432.50 271.439  10
 -10  -1   4 4416.24 288.507  10
  10  -1  -3 3171.16 256.424   6
  10  -1  -2 654.471  143.70   6
  10  -1  -1 2353.11 237.182   6
  10  -1  -1 2059.47 194.269   5
  10  -1   0 197.882 103.718   5
  10  -1   0 103.084 108.741   6
  10  -1   1 1197.86 160.092   5
  10  -2   1 1078.24 159.217   6
  10  -2   2 5453.83  310.43   5
  10  -2   2 5820.50 327.143   6
  10  -2   3 6678.17 318.382   5
  10  -3   1 7761.36 374.509   6
  10  -3   2 1482.36 167.422   5
  10  -3   2 1994.68 188.252   6
  10  -3   3 6741.55 314.559   5
  10  -3   3 7392.31 321.307   6
  10  -4  -2 6487.98 335.965   6
  10  -5   0 704.785 119.187   5
  10  -5   0 767.249 111.268   6
  10  -5   1 689.702 99.2322   6
  10  -5   1 1173.34 141.535   5
  10  -5   2 4050.27 227.044   5
   0   0   0    0.00    0.00   0
TITL jer1502 in P2(1)
REM P2(1) (#4 in standard setting)
CELL 1.54184   8.578432  14.479670  13.696104  90.0000  96.0525  90.0000
ZERR    4.00   0.000302   0.000500   0.000531   0.0000   0.0036   0.0000
LATT -1
SYMM -x, y+1/2,-z
SFAC C H N O Si S
UNIT 72.00 48.00 12.00 16.00 4.00 4.00
TREF
HKLF 4
END
;
_shelx_hkl_checksum     53901
_shelx_res_file
;
TITL jer1502 in P2(1)
    shelx.res
    created by SHELXL-2018/1 at 09:52:01 on 09-Jan-2024
CELL  1.54184   8.5784  14.4797  13.6961   90.000   96.052   90.000
ZERR     2.00   0.0003   0.0005   0.0005    0.000    0.004    0.000
LATT  -1
SYMM  - X, 1/2 + Y, - Z
SFAC  C    H    N    O    SI   S    F
UNIT  56 92 6 14 2 4 6
MERG   2
TWIN
htab n1 o1
HTAB N1 O2
eqiv $1 x-1, y, z
htab c3 o7_$1
eqiv $2 -x+1, y-1/2, -z
htab c5 f1_$2
htab c24 o4
htab c25 o2
FMAP   2
PLAN   10
SIZE     0.037   0.057   0.330
ACTA
BOND   $H
L.S.   4
TEMP  -123.00
WGHT    0.053700    0.493000
BASF   0.38591
FVAR       6.79152
C1    1    0.603272    0.062926    0.084515    11.00000    0.02354    0.02141 =
         0.02861    0.00189    0.01014   -0.00132
C2    1    0.364318    0.157542    0.093554    11.00000    0.02515    0.02609 =
         0.03321    0.00079   -0.00058    0.00275
AFIX  13
H2    2    0.373994    0.218073    0.059559    11.00000   -1.20000
AFIX   0
C3    1    0.289325    0.088354    0.019507    11.00000    0.02770    0.03453 =
         0.03566   -0.00142   -0.00400    0.00041
AFIX  23
H3A   2    0.262817    0.030939    0.053364    11.00000   -1.20000
H3B   2    0.191646    0.114320   -0.014690    11.00000   -1.20000
AFIX   0
C4    1    0.404402    0.067749   -0.053355    11.00000    0.03704    0.03708 =
         0.03005   -0.00074   -0.00071   -0.00332
AFIX  23
H4A   2    0.357854    0.022887   -0.102633    11.00000   -1.20000
H4B   2    0.428321    0.125130   -0.088146    11.00000   -1.20000
AFIX   0
C5    1    0.640796   -0.029784   -0.061506    11.00000    0.04080    0.05926 =
         0.03890   -0.01975    0.01175    0.00103
AFIX  23
H5A   2    0.689976    0.008522   -0.109703    11.00000   -1.20000
H5B   2    0.569935   -0.074534   -0.098413    11.00000   -1.20000
AFIX   0
C6    1    0.766735   -0.081636    0.001516    11.00000    0.05019    0.04439 =
         0.05950   -0.01205    0.02205    0.00543
AFIX  23
H6A   2    0.718912   -0.129145    0.040960    11.00000   -1.20000
H6B   2    0.838164   -0.112741   -0.040288    11.00000   -1.20000
AFIX   0
C7    1    0.855959   -0.012764    0.067892    11.00000    0.03263    0.05262 =
         0.03793    0.00073    0.01425    0.01185
AFIX  23
H7A   2    0.939829   -0.044524    0.110425    11.00000   -1.20000
H7B   2    0.905340    0.033850    0.028138    11.00000   -1.20000
AFIX   0
C8    1    0.276099    0.172782    0.181309    11.00000    0.02463    0.03918 =
         0.03528   -0.00505   -0.00018    0.00296
AFIX  23
H8A   2    0.170991    0.198660    0.160565    11.00000   -1.20000
H8B   2    0.262903    0.113620    0.215726    11.00000   -1.20000
AFIX   0
C9    1    0.377258    0.147550    0.433038    11.00000    0.05744    0.03141 =
         0.05345    0.00444    0.01312    0.00079
AFIX 137
H9A   2    0.298018    0.101375    0.410458    11.00000   -1.50000
H9B   2    0.371689    0.160347    0.502847    11.00000   -1.50000
H9C   2    0.481673    0.123899    0.423649    11.00000   -1.50000
AFIX   0
C10   1    0.135490    0.294068    0.370187    11.00000    0.03769    0.05195 =
         0.06725   -0.01382    0.01189    0.00959
AFIX 137
H10A  2    0.112109    0.348206    0.328246    11.00000   -1.50000
H10B  2    0.123141    0.310132    0.438453    11.00000   -1.50000
H10C  2    0.063191    0.243892    0.348736    11.00000   -1.50000
AFIX   0
C11   1    0.490116    0.347043    0.399363    11.00000    0.03885    0.02837 =
         0.03103    0.00071    0.00119    0.00036
C12   1    0.470037    0.382053    0.502012    11.00000    0.08243    0.05193 =
         0.04409   -0.01387    0.01446   -0.01625
AFIX 137
H12A  2    0.484443    0.330792    0.548814    11.00000   -1.50000
H12B  2    0.364584    0.407852    0.502918    11.00000   -1.50000
H12C  2    0.548150    0.430070    0.520430    11.00000   -1.50000
AFIX   0
C13   1    0.475327    0.429375    0.329801    11.00000    0.10526    0.05196 =
         0.05961    0.02374   -0.02604   -0.02608
AFIX 137
H13A  2    0.369261    0.455009    0.327393    11.00000   -1.50000
H13B  2    0.495358    0.409358    0.263920    11.00000   -1.50000
H13C  2    0.551844    0.476737    0.353329    11.00000   -1.50000
AFIX   0
C14   1    0.654425    0.306560    0.400552    11.00000    0.03981    0.06404 =
         0.09963   -0.03492   -0.00118   -0.00425
AFIX 137
H14A  2    0.732249    0.354354    0.420425    11.00000   -1.50000
H14B  2    0.670084    0.284193    0.334761    11.00000   -1.50000
H14C  2    0.666527    0.255118    0.447235    11.00000   -1.50000
AFIX   0
C15   1    0.805204   -0.089415    0.278669    11.00000    0.02132    0.02791 =
         0.02635    0.00066    0.00577    0.00088
C16   1    0.949763   -0.133830    0.309440    11.00000    0.01924    0.03173 =
         0.02908   -0.00430    0.00390    0.00064
C17   1    0.941945   -0.228504    0.324067    11.00000    0.02042    0.03275 =
         0.03674   -0.00012    0.00462    0.00346
C18   1    0.801700   -0.275556    0.310592    11.00000    0.02683    0.02462 =
         0.03697    0.00201    0.00630    0.00251
C19   1    0.659064   -0.233702    0.282484    11.00000    0.02154    0.03147 =
         0.02983   -0.00238    0.00563   -0.00333
C20   1    0.661543   -0.138285    0.265281    11.00000    0.01642    0.03140 =
         0.02808    0.00005    0.00488    0.00123
C21   1    1.069077   -0.296743    0.356332    11.00000    0.02672    0.03243 =
         0.07420    0.00272    0.00386    0.00478
AFIX  23
H21A  2    1.111684   -0.285926    0.425402    11.00000   -1.20000
H21B  2    1.155647   -0.293256    0.314050    11.00000   -1.20000
AFIX   0
C22   1    0.984689   -0.390026    0.344852    11.00000    0.03126    0.03169 =
         0.05282    0.00094    0.00802    0.00738
C23   1    1.108316   -0.088201    0.329645    11.00000    0.01899    0.03421 =
         0.05002   -0.00145   -0.00205   -0.00009
AFIX 137
H23A  2    1.184820   -0.133406    0.358473    11.00000   -1.50000
H23B  2    1.101159   -0.036815    0.375526    11.00000   -1.50000
H23C  2    1.141792   -0.064792    0.268038    11.00000   -1.50000
AFIX   0
C24   1    0.510669   -0.290337    0.272593    11.00000    0.02508    0.03568 =
         0.04108   -0.00106    0.00342   -0.00596
AFIX 137
H24A  2    0.536982   -0.355774    0.282412    11.00000   -1.50000
H24B  2    0.455493   -0.281562    0.206879    11.00000   -1.50000
H24C  2    0.443114   -0.270473    0.322062    11.00000   -1.50000
AFIX   0
C25   1    0.505432   -0.092881    0.233374    11.00000    0.01524    0.04192 =
         0.04290    0.00934    0.00275   -0.00201
AFIX 137
H25A  2    0.481814   -0.098784    0.162068    11.00000   -1.50000
H25B  2    0.510525   -0.027348    0.251311    11.00000   -1.50000
H25C  2    0.422930   -0.123127    0.266095    11.00000   -1.50000
AFIX   0
C26   1    1.021837   -0.440845    0.253028    11.00000    0.04726    0.05365 =
         0.05556   -0.00357    0.00993    0.01017
AFIX 137
H26A  2    0.958062   -0.497013    0.244839    11.00000   -1.50000
H26B  2    1.133183   -0.457475    0.259351    11.00000   -1.50000
H26C  2    0.998221   -0.400819    0.195675    11.00000   -1.50000
AFIX   0
C27   1    1.008754   -0.448814    0.435715    11.00000    0.04503    0.04916 =
         0.05239    0.00527    0.00935    0.00915
AFIX 137
H27A  2    0.981648   -0.413149    0.492346    11.00000   -1.50000
H27B  2    1.118750   -0.468025    0.446673    11.00000   -1.50000
H27C  2    0.941545   -0.503578    0.427334    11.00000   -1.50000
AFIX   0
C28   1    0.806476    0.307386    0.076761    11.00000    0.05039    0.02655 =
         0.08510   -0.00413    0.02941   -0.00607
N1    3    0.522031    0.124905    0.128906    11.00000    0.02305    0.02240 =
         0.03284   -0.00507    0.00047    0.00367
AFIX  43
H1    2    0.566303    0.148499    0.184230    11.00000   -1.20000
AFIX   0
N2    3    0.549410    0.029512   -0.002549    11.00000    0.03168    0.02887 =
         0.02753   -0.00212    0.00649   -0.00132
N3    3    0.746071    0.033242    0.129380    11.00000    0.02347    0.03446 =
         0.03338    0.00083    0.00869    0.00621
O1    4    0.365486    0.235996    0.244679    11.00000    0.03313    0.03725 =
         0.03677   -0.00807    0.00463   -0.00043
O2    4    0.688504    0.078153    0.300106    11.00000    0.03074    0.03714 =
         0.03092   -0.00835    0.00219    0.00997
O3    4    0.959031    0.065212    0.260375    11.00000    0.02444    0.02839 =
         0.05868    0.00026   -0.00273   -0.00322
O4    4    0.815795   -0.367609    0.329425    11.00000    0.02937    0.02703 =
         0.06640    0.00150    0.00833    0.00309
O5    4    0.824819    0.343623   -0.104050    11.00000    0.04825    0.08815 =
         0.09414    0.05912   -0.00532   -0.01159
O6    4    0.740888    0.190034   -0.058738    11.00000    0.09215    0.07295 =
         0.05175    0.00702   -0.00330   -0.03998
O7    4    1.009379    0.236775   -0.022889    11.00000    0.05297    0.06903 =
         0.07283   -0.00747    0.00875    0.02292
SI1   5    0.339915    0.256172    0.360965    11.00000    0.02912    0.02818 =
         0.03486   -0.00277    0.00657    0.00417
S1    6    0.803814    0.030784    0.250914    11.00000    0.02001    0.02562 =
         0.03331   -0.00275    0.00187    0.00170
S2    6    0.849696    0.265482   -0.040966    11.00000    0.04037    0.04080 =
         0.04338    0.01111   -0.00629   -0.00719
F1    7    0.655213    0.330319    0.073058    11.00000    0.05818    0.07466 =
         0.18537    0.00337    0.06258    0.00686
F2    7    0.833507    0.245746    0.148525    11.00000    0.08895    0.07355 =
         0.04626   -0.00240    0.00770   -0.02341
F3    7    0.888960    0.383478    0.102287    11.00000    0.10591    0.05721 =
         0.11972   -0.04697    0.05180   -0.04162
HKLF 4
REM  jer1502 in P2(1)
REM R1 =  0.0368 for    5350 Fo > 4sig(Fo)  and  0.0388 for all    5593 data
REM    408 parameters refined using      1 restraints
END
WGHT      0.0537      0.4930
REM Highest difference peak  0.630,  deepest hole -0.475,  1-sigma level  0.047
Q1    1   0.7755  0.2950 -0.0141  11.00000  0.05    0.63
Q2    1   0.9773  0.3398  0.1347  11.00000  0.05    0.41
Q3    1   0.8335 -0.0063 -0.0266  11.00000  0.05    0.34
Q4    1   0.7367  0.3667  0.1438  11.00000  0.05    0.32
Q5    1   0.6489  0.2437 -0.0343  11.00000  0.05    0.31
Q6    1   0.8244  0.3586 -0.0406  11.00000  0.05    0.22
Q7    1   0.7848  0.0294  0.1840  11.00000  0.05    0.21
Q8    1   0.8040 -0.0600  0.0893  11.00000  0.05    0.19
Q9    1   0.3693  0.2243  0.4328  11.00000  0.05    0.18
Q10   1   1.0782 -0.0067  0.4049  11.00000  0.05    0.18
;
_shelx_res_checksum     52580
data_2
_audit_creation_method     'SHELXL-2018/1'
_chemical_name_systematic
;\
(<i>S</i>)-8-(Iodomethyl)-1-4-(methylbenzenesulfonyl)-1,3,4,6,7,8-hexahydro-\
2<i>H</i>-pyrimido[1,2-<i>a</i>]pyrimidin-1-ium iodide
;
_chemical_name_common
;\
(<i>S</i>)-8-(Iodomethyl)-1-tosyl-1,3,4,6,7,8-hexahydro-2<i>H</i>-pyrimido\
[1,2-<i>a</i>]pyrimidin-1-ium iodide
;
_chemical_formula_moiety     '(C15 H21 I N3 O2 S +), I -'
_chemical_formula_sum     'C15 H21 I2 N3 O2 S'
_chemical_formula_iupac     'C15 H21 I N3 O2 S +, I -'
_chemical_formula_weight     561.21
_chemical_melting_point     ?
_chemical_absolute_configuration     ad
_space_group_crystal_system     orthorhombic
_space_group_name_H-M_alt     'P 21 21 21'
_space_group_name_Hall     'P 2ac 2ab'
loop_
    _space_group_symop_operation_xyz
    'x, y, z'
    '-x+1/2, -y, z+1/2'
    'x+1/2, -y+1/2, -z'
    '-x, y+1/2, -z+1/2'
_cell_length_a     6.6117(2)
_cell_length_b     10.1482(2)
_cell_length_c     28.1444(9)
_cell_angle_alpha     90
_cell_angle_beta     90
_cell_angle_gamma     90
_cell_volume     1888.40(9)
_cell_formula_units_Z     4
_cell_measurement_reflns_used     3858
_cell_measurement_theta_min     2.96
_cell_measurement_theta_max     27.44
_cell_measurement_temperature     150(2)
_exptl_crystal_description     needle
_exptl_crystal_colour     colourless
_exptl_crystal_size_max     0.410
_exptl_crystal_size_mid     0.202
_exptl_crystal_size_min     0.201
_exptl_crystal_density_diffrn     1.974
_exptl_crystal_density_meas     ?
_exptl_crystal_density_method     ?
_exptl_crystal_F_000     1080
_exptl_absorpt_coefficient_mu     3.453
_exptl_absorpt_correction_type     empirical
_exptl_absorpt_process_details     'Denzo/Scalepack'
_exptl_absorpt_correction_T_min     0.3388
_exptl_absorpt_correction_T_max     0.5451
_diffrn_ambient_temperature     150(2)
_diffrn_source     ?
_diffrn_radiation_type     MoK\a
_diffrn_radiation_wavelength     0.71073
_diffrn_measurement_device_type     'Nonius KappaCCD'
_diffrn_measurement_method     'CCD scans'
_diffrn_detector_area_resol_mean     ?
_diffrn_reflns_number     4087
_diffrn_reflns_av_R_equivalents     0.0299
_diffrn_reflns_av_unetI/netI     0.0395
_diffrn_reflns_theta_min     2.133
_diffrn_reflns_theta_max     27.440
_diffrn_reflns_theta_full     25.242
_diffrn_measured_fraction_theta_max     0.982
_diffrn_measured_fraction_theta_full     0.979
_diffrn_reflns_limit_h_min     -8
_diffrn_reflns_limit_h_max     8
_diffrn_reflns_limit_k_min     -13
_diffrn_reflns_limit_k_max     13
_diffrn_reflns_limit_l_min     -36
_diffrn_reflns_limit_l_max     36
_refine_special_details     ?
_reflns_number_total     4087
_reflns_number_gt     3858
_reflns_threshold_expression     'I > 2\s(I)'
_refine_ls_structure_factor_coef     Fsqd
_refine_ls_matrix_type     full
_refine_ls_R_factor_all     0.0359
_refine_ls_R_factor_gt     0.0308
_refine_ls_wR_factor_gt     0.0693
_refine_ls_wR_factor_ref     0.0715
_refine_ls_goodness_of_fit_ref     1.042
_refine_ls_restrained_S_all     1.042
_refine_ls_number_reflns     4087
_refine_ls_number_parameters     207
_refine_ls_number_restraints     0
_refine_ls_hydrogen_treatment     constr
_refine_ls_weighting_scheme     calc
_refine_ls_weighting_details
              'w=1/[\s^2^(Fo^2^)+(0.0251P)^2^+5.6778P] where P=(Fo^2^+2Fc^2^)/3'
_atom_sites_solution_hydrogens     geom
_atom_sites_solution_primary     ?
_atom_sites_solution_secondary     ?
_refine_ls_shift/su_max     0.001
_refine_ls_shift/su_mean     0.000
_refine_diff_density_max     0.772
_refine_diff_density_min     -0.787
_refine_ls_extinction_method     'SHELXL-2018/1 (Sheldrick 2018)'
_refine_ls_extinction_coef     0.0068(4)
_refine_ls_extinction_expression
                                  'Fc^*^=kFc[1+0.001xFc^2^\l^3^/sin(2\q)]^-1/4^'
_refine_ls_abs_structure_details
;
 Flack x determined using 1475 quotients [(I+)-(I-)]/[(I+)+(I-)]
 (Parsons, Flack and Wagner, Acta Cryst. B69 (2013) 249-259).
;
_refine_ls_abs_structure_Flack     -0.002(19)
loop_
    _atom_type_symbol
    _atom_type_description
    _atom_type_scat_dispersion_real
    _atom_type_scat_dispersion_imag
    _atom_type_scat_source
    'C' 'C' 0.0033 0.0016
                         'International Tables Vol C Tables 4.2.6.8 and 6.1.1.4'
    'H' 'H' 0.0000 0.0000
                         'International Tables Vol C Tables 4.2.6.8 and 6.1.1.4'
    'I' 'I' -0.4742 1.8119
                         'International Tables Vol C Tables 4.2.6.8 and 6.1.1.4'
    'N' 'N' 0.0061 0.0033
                         'International Tables Vol C Tables 4.2.6.8 and 6.1.1.4'
    'O' 'O' 0.0106 0.0060
                         'International Tables Vol C Tables 4.2.6.8 and 6.1.1.4'
    'S' 'S' 0.1246 0.1234
                         'International Tables Vol C Tables 4.2.6.8 and 6.1.1.4'
_computing_data_collection     'COLLECT,Nonius BV, 1997-2001'
_computing_cell_refinement     'DENZO/SCALEPACK'
_computing_data_reduction     'DENZO/SCALEPACK'
_computing_structure_solution     SHELXS
_computing_structure_refinement     'SHELXL-2018/1 (Sheldrick, 2018)'
_computing_molecular_graphics     ?
_computing_publication_material     ?
loop_
    _atom_site_type_symbol
    _atom_site_label
    _atom_site_fract_x
    _atom_site_fract_y
    _atom_site_fract_z
    _atom_site_U_iso_or_equiv
    _atom_site_adp_type
    _atom_site_calc_flag
    _atom_site_occupancy
    _atom_site_disorder_assembly
    _atom_site_disorder_group
    C C1 0.6440(9) 0.2979(6) 0.3545(2) 0.0176(12) Uani d 1 . .
    C C2 0.8412(10) 0.4145(6) 0.2919(2) 0.0200(12) Uani d 1 . .
    H H2 0.949093 0.357300 0.277960 0.024 Uiso calc 1 . .
    C C3 0.6515(10) 0.4008(6) 0.2620(2) 0.0224(13) Uani d 1 . .
    H H3A 0.557522 0.474061 0.269212 0.027 Uiso calc 1 . .
    H H3B 0.687244 0.405578 0.227891 0.027 Uiso calc 1 . .
    C C4 0.5492(11) 0.2707(7) 0.2723(2) 0.0263(15) Uani d 1 . .
    H H4A 0.421253 0.264838 0.254181 0.032 Uiso calc 1 . .
    H H4B 0.637911 0.197383 0.262082 0.032 Uiso calc 1 . .
    C C5 0.3238(11) 0.1838(6) 0.3364(2) 0.0272(13) Uani d 1 . .
    H H5A 0.340605 0.090934 0.326324 0.033 Uiso calc 1 . .
    H H5B 0.206408 0.220687 0.319050 0.033 Uiso calc 1 . .
    C C6 0.2819(9) 0.1881(7) 0.3890(2) 0.0245(14) Uani d 1 . .
    H H6A 0.178509 0.121590 0.397449 0.029 Uiso calc 1 . .
    H H6B 0.230543 0.276178 0.398078 0.029 Uiso calc 1 . .
    C C7 0.4773(10) 0.1594(6) 0.4148(2) 0.0231(14) Uani d 1 . .
    H H7A 0.453776 0.158156 0.449487 0.028 Uiso calc 1 . .
    H H7B 0.530122 0.072116 0.405091 0.028 Uiso calc 1 . .
    C C8 0.9149(9) 0.5559(7) 0.2918(2) 0.0227(13) Uani d 1 . .
    H H8A 0.806441 0.613563 0.304233 0.027 Uiso calc 1 . .
    H H8B 0.942861 0.582957 0.258602 0.027 Uiso calc 1 . .
    C C9 0.5690(9) 0.5036(6) 0.4450(2) 0.0187(13) Uani d 1 . .
    C C10 0.3777(9) 0.4989(6) 0.4664(2) 0.0195(13) Uani d 1 . .
    H H10 0.329194 0.420139 0.480654 0.023 Uiso calc 1 . .
    C C11 0.2610(10) 0.6127(7) 0.4662(2) 0.0241(14) Uani d 1 . .
    H H11 0.132677 0.611967 0.481372 0.029 Uiso calc 1 . .
    C C12 0.3273(11) 0.7277(6) 0.4442(2) 0.0219(12) Uani d 1 . .
    C C13 0.5197(10) 0.7297(7) 0.4230(3) 0.0259(15) Uani d 1 . .
    H H13 0.567125 0.807997 0.408247 0.031 Uiso calc 1 . .
    C C14 0.6406(10) 0.6182(6) 0.4236(2) 0.0223(14) Uani d 1 . .
    H H14 0.771147 0.619926 0.409492 0.027 Uiso calc 1 . .
    C C15 0.1948(13) 0.8482(7) 0.4420(3) 0.0351(17) Uani d 1 . .
    H H15A 0.068847 0.831523 0.459393 0.053 Uiso calc 1 . .
    H H15B 0.163584 0.868658 0.408810 0.053 Uiso calc 1 . .
    H H15C 0.265650 0.922976 0.456504 0.053 Uiso calc 1 . .
    I I1 1.18349(7) 0.58374(4) 0.33364(2) 0.02686(13) Uani d 1 . .
    I I2 0.17276(7) 0.45181(4) 0.17516(2) 0.02671(13) Uani d 1 . .
    N N1 0.801213 0.370167 0.340930 0.0209(10) Uani d 1 . .
    H H1 0.888533 0.393510 0.362975 0.025 Uiso calc 1 . .
    N N2 0.5063(7) 0.2585(5) 0.3237(2) 0.0218(11) Uani d 1 . .
    N N3 0.6254(8) 0.2639(5) 0.40248(18) 0.0176(11) Uani d 1 . .
    O O1 0.9203(6) 0.3955(5) 0.43363(16) 0.0234(10) Uani d 1 . .
    O O2 0.6798(7) 0.2891(4) 0.48886(14) 0.0233(9) Uani d 1 . .
    S S1 0.7169(2) 0.36092(16) 0.44604(6) 0.0184(3) Uani d 1 . .
loop_
    _atom_site_aniso_label
    _atom_site_aniso_U_11
    _atom_site_aniso_U_22
    _atom_site_aniso_U_33
    _atom_site_aniso_U_12
    _atom_site_aniso_U_13
    _atom_site_aniso_U_23
    C1 0.021(3) 0.015(3) 0.017(3) 0.003(2) 0.000(2) -0.002(2)
    C2 0.023(3) 0.020(3) 0.017(3) -0.001(3) 0.001(2) 0.002(2)
    C3 0.030(3) 0.024(3) 0.014(3) 0.002(3) -0.003(3) 0.002(2)
    C4 0.033(4) 0.033(4) 0.013(3) 0.000(3) -0.001(3) 0.000(3)
    C5 0.024(3) 0.025(3) 0.032(4) -0.004(3) -0.002(3) -0.001(3)
    C6 0.019(3) 0.025(3) 0.029(4) -0.004(3) 0.001(3) -0.002(3)
    C7 0.023(3) 0.021(3) 0.025(3) -0.004(3) 0.002(3) 0.000(3)
    C8 0.021(3) 0.028(4) 0.020(3) 0.002(3) -0.005(2) 0.002(3)
    C9 0.017(3) 0.022(3) 0.018(3) -0.003(2) -0.002(2) -0.003(2)
    C10 0.021(3) 0.018(3) 0.020(3) -0.003(2) 0.000(2) 0.003(2)
    C11 0.023(3) 0.023(3) 0.026(3) 0.000(2) 0.001(2) -0.004(3)
    C12 0.027(3) 0.019(3) 0.020(3) 0.002(3) -0.001(3) -0.001(2)
    C13 0.031(4) 0.022(3) 0.025(4) -0.002(3) 0.003(3) 0.001(3)
    C14 0.025(4) 0.022(3) 0.020(3) -0.008(3) 0.000(2) -0.001(2)
    C15 0.045(4) 0.029(4) 0.032(4) 0.011(4) 0.001(4) -0.002(3)
    I1 0.0253(2) 0.0316(2) 0.0236(2) -0.00409(18) 0.00070(18) 0.00262(17)
    I2 0.0248(2) 0.0301(2) 0.0253(2) -0.00338(18) 0.00167(18) -0.00130(17)
    N1 0.019(2) 0.025(3) 0.019(2) 0.001(2) -0.001(2) 0.001(2)
    N2 0.020(3) 0.028(3) 0.017(3) -0.002(2) -0.003(2) 0.001(2)
    N3 0.022(3) 0.018(3) 0.013(2) -0.002(2) 0.0020(19) 0.003(2)
    O1 0.015(2) 0.036(3) 0.020(2) -0.0010(19) 0.0012(17) -0.002(2)
    O2 0.029(2) 0.027(2) 0.0144(19) 0.002(2) -0.001(2) 0.0046(17)
    S1 0.0193(8) 0.0210(7) 0.0149(7) 0.0010(6) -0.0015(5) 0.0006(6)
_geom_special_details
;
 All esds (except the esd in the dihedral angle between two l.s. planes)
 are estimated using the full covariance matrix.  The cell esds are taken
 into account individually in the estimation of esds in distances, angles
 and torsion angles; correlations between esds in cell parameters are only
 used when they are defined by crystal symmetry.  An approximate (isotropic)
 treatment of cell esds is used for estimating esds involving l.s. planes.
;
loop_
    _geom_bond_atom_site_label_1
    _geom_bond_atom_site_label_2
    _geom_bond_site_symmetry_2
    _geom_bond_distance
    _geom_bond_publ_flag
    C1 N2 . 1.318(8) ?
    C1 N1 . 1.328(6) ?
    C1 N3 . 1.400(7) ?
    C2 N1 . 1.475(6) ?
    C2 C8 . 1.516(9) ?
    C2 C3 . 1.517(9) ?
    C2 H2 . 1.0000 ?
    C3 C4 . 1.511(10) ?
    C3 H3A . 0.9900 ?
    C3 H3B . 0.9900 ?
    C4 N2 . 1.479(8) ?
    C4 H4A . 0.9900 ?
    C4 H4B . 0.9900 ?
    C5 N2 . 1.469(8) ?
    C5 C6 . 1.507(9) ?
    C5 H5A . 0.9900 ?
    C5 H5B . 0.9900 ?
    C6 C7 . 1.510(9) ?
    C6 H6A . 0.9900 ?
    C6 H6B . 0.9900 ?
    C7 N3 . 1.484(8) ?
    C7 H7A . 0.9900 ?
    C7 H7B . 0.9900 ?
    C8 I1 . 2.150(6) ?
    C8 H8A . 0.9900 ?
    C8 H8B . 0.9900 ?
    C9 C14 . 1.394(9) ?
    C9 C10 . 1.402(8) ?
    C9 S1 . 1.747(6) ?
    C10 C11 . 1.389(9) ?
    C10 H10 . 0.9500 ?
    C11 C12 . 1.391(9) ?
    C11 H11 . 0.9500 ?
    C12 C13 . 1.405(10) ?
    C12 C15 . 1.506(9) ?
    C13 C14 . 1.386(10) ?
    C13 H13 . 0.9500 ?
    C14 H14 . 0.9500 ?
    C15 H15A . 0.9800 ?
    C15 H15B . 0.9800 ?
    C15 H15C . 0.9800 ?
    N1 H1 . 0.8800 ?
    N3 S1 . 1.685(5) ?
    O1 S1 . 1.433(4) ?
    O2 S1 . 1.429(4) ?
loop_
    _geom_angle_atom_site_label_1
    _geom_angle_atom_site_label_2
    _geom_angle_atom_site_label_3
    _geom_angle_site_symmetry_1
    _geom_angle_site_symmetry_3
    _geom_angle
    _geom_angle_publ_flag
    N2 C1 N1 . . 121.3(5) ?
    N2 C1 N3 . . 119.9(6) ?
    N1 C1 N3 . . 118.8(5) ?
    N1 C2 C8 . . 110.4(5) ?
    N1 C2 C3 . . 110.1(5) ?
    C8 C2 C3 . . 110.5(5) ?
    N1 C2 H2 . . 108.6 ?
    C8 C2 H2 . . 108.6 ?
    C3 C2 H2 . . 108.6 ?
    C4 C3 C2 . . 110.1(5) ?
    C4 C3 H3A . . 109.6 ?
    C2 C3 H3A . . 109.6 ?
    C4 C3 H3B . . 109.6 ?
    C2 C3 H3B . . 109.6 ?
    H3A C3 H3B . . 108.2 ?
    N2 C4 C3 . . 110.3(5) ?
    N2 C4 H4A . . 109.6 ?
    C3 C4 H4A . . 109.6 ?
    N2 C4 H4B . . 109.6 ?
    C3 C4 H4B . . 109.6 ?
    H4A C4 H4B . . 108.1 ?
    N2 C5 C6 . . 112.0(5) ?
    N2 C5 H5A . . 109.2 ?
    C6 C5 H5A . . 109.2 ?
    N2 C5 H5B . . 109.2 ?
    C6 C5 H5B . . 109.2 ?
    H5A C5 H5B . . 107.9 ?
    C5 C6 C7 . . 108.0(5) ?
    C5 C6 H6A . . 110.1 ?
    C7 C6 H6A . . 110.1 ?
    C5 C6 H6B . . 110.1 ?
    C7 C6 H6B . . 110.1 ?
    H6A C6 H6B . . 108.4 ?
    N3 C7 C6 . . 108.3(5) ?
    N3 C7 H7A . . 110.0 ?
    C6 C7 H7A . . 110.0 ?
    N3 C7 H7B . . 110.0 ?
    C6 C7 H7B . . 110.0 ?
    H7A C7 H7B . . 108.4 ?
    C2 C8 I1 . . 112.8(4) ?
    C2 C8 H8A . . 109.0 ?
    I1 C8 H8A . . 109.0 ?
    C2 C8 H8B . . 109.0 ?
    I1 C8 H8B . . 109.0 ?
    H8A C8 H8B . . 107.8 ?
    C14 C9 C10 . . 121.4(6) ?
    C14 C9 S1 . . 120.6(5) ?
    C10 C9 S1 . . 118.0(5) ?
    C11 C10 C9 . . 118.1(6) ?
    C11 C10 H10 . . 120.9 ?
    C9 C10 H10 . . 120.9 ?
    C10 C11 C12 . . 121.6(6) ?
    C10 C11 H11 . . 119.2 ?
    C12 C11 H11 . . 119.2 ?
    C11 C12 C13 . . 119.1(6) ?
    C11 C12 C15 . . 121.1(7) ?
    C13 C12 C15 . . 119.8(6) ?
    C14 C13 C12 . . 120.4(6) ?
    C14 C13 H13 . . 119.8 ?
    C12 C13 H13 . . 119.8 ?
    C13 C14 C9 . . 119.4(6) ?
    C13 C14 H14 . . 120.3 ?
    C9 C14 H14 . . 120.3 ?
    C12 C15 H15A . . 109.5 ?
    C12 C15 H15B . . 109.5 ?
    H15A C15 H15B . . 109.5 ?
    C12 C15 H15C . . 109.5 ?
    H15A C15 H15C . . 109.5 ?
    H15B C15 H15C . . 109.5 ?
    C1 N1 C2 . . 125.2(4) ?
    C1 N1 H1 . . 117.4 ?
    C2 N1 H1 . . 117.4 ?
    C1 N2 C5 . . 124.4(6) ?
    C1 N2 C4 . . 119.0(5) ?
    C5 N2 C4 . . 116.0(5) ?
    C1 N3 C7 . . 117.3(5) ?
    C1 N3 S1 . . 121.8(4) ?
    C7 N3 S1 . . 119.0(4) ?
    O2 S1 O1 . . 119.4(3) ?
    O2 S1 N3 . . 104.7(3) ?
    O1 S1 N3 . . 107.6(3) ?
    O2 S1 C9 . . 109.9(3) ?
    O1 S1 C9 . . 108.6(3) ?
    N3 S1 C9 . . 105.7(3) ?
loop_
    _geom_hbond_atom_site_label_D
    _geom_hbond_atom_site_label_H
    _geom_hbond_atom_site_label_A
    _geom_hbond_site_symmetry_A
    _geom_hbond_distance_DH
    _geom_hbond_distance_HA
    _geom_hbond_distance_DA
    _geom_hbond_angle_DHA
    _geom_hbond_publ_flag
    N1 H1 I1 . 0.88 2.87 3.3359(4) 115.1 yes
    N1 H1 O1 . 0.88 2.00 2.737(5) 140.6 yes
    C7 H7A O2 . 0.99 2.29 2.807(8) 111.6 yes
    C14 H14 O1 . 0.95 2.57 2.934(8) 102.8 yes
    C6 H6B O1 1_455 0.99 2.58 3.425(8) 142.8 yes
    C7 H7A O2 3_456 0.99 2.56 3.391(8) 140.9 yes
    C10 H10 O2 3_456 0.95 2.49 3.441(7) 174.4 yes
_shelx_space_group_comment
;
The symmetry employed for this shelxl refinement is uniquely defined
by the following loop, which should always be used as a source of
symmetry information in preference to the above space-group names.
They are only intended as comments.
;
_shelx_estimated_absorpt_T_min     0.332
_shelx_estimated_absorpt_T_max     0.544
_shelx_hkl_file
;
   0   0   4 6547.60 4561.30   1
   0   0  10 1597.50   52.00   1
   0   0  13    7.40    4.10   1
   0   0  14 2047.50   66.50   1
   0   0  15    8.60    1.90   1
   0   0  16   52.90    4.10   1
   0   0  25   39.30    5.80   1
   0   0  26 1346.20   48.90   1
   0   0  28   -1.30    2.30   1
   0   0  29    0.50    3.50   1
   0   0  30  234.30   13.00   1
   0   0  31   11.50    4.80   1
   0   0  32  408.40   20.20   1
   0   0  33    9.10    3.80   1
   0   0  35   -3.30    4.80   1
   0   0  36  108.30   10.50   1
   0   1   0    0.20    0.10   1
   0   1   1  657.10  654.10   1
   0   1   3  228.80    5.70   1
   0   1   4  419.60    7.30   1
   0   1   5  200.30    3.90   1
   0   1   6  401.30    7.20   1
   0   1   7   29.00    1.10   1
   0   1   8  261.40    5.90   1
   0   1   9 1375.40   26.30   1
   0   1  10  195.90    5.50   1
   0   1  11  282.50    7.90   1
   0   1  12 1363.10   32.30   1
   0   1  13    3.80    1.10   1
   0   1  14  129.60    4.40   1
   0   1  15  169.70    5.40   1
   0   1  16   40.90    3.20   1
   0   1  17   43.80    3.60   1
   0   1  23  199.00    9.40   1
   0   1  24  501.20   20.30   1
   0   1  26  641.50   26.10   1
   0   1  27   25.50    2.70   1
   0   1  28   59.70    4.00   1
   0   1  29  127.40    6.10   1
   0   1  30  286.30   10.50   1
   0   1  31   12.70    2.80   1
   0   1  32  278.60   10.60   1
   0   1  33   43.60    4.80   1
   0   1  34   18.70    3.80   1
   0   1  35   13.40    3.40   1
   0   1  36  121.80    7.60   1
   0   2   0  988.00   16.00   1
   0   2   1    2.30    0.20   1
   0   2   2 1393.50   20.20   1
   0   2   3   15.20    0.50   1
   0   2   4   70.20    1.60   1
   0   2   5  869.40   14.40   1
   0   2   6 2829.00   53.70   1
   0   2   7   14.00    0.70   1
   0   2   8 1609.80   26.70   1
   0   2   9    4.70    0.60   1
   0   2  10  199.70    4.10   1
   0   2  11   28.90    1.50   1
   0   2  12  637.00   15.80   1
   0   2  13  523.50   19.10   1
   0   2  14 1177.30   39.40   1
   0   2  15  459.30   12.30   1
   0   2  16    1.50    1.20   1
   0   2  17  320.60    9.30   1
   0   2  18  495.30   19.10   1
   0   2  19   -2.50    1.60   1
   0   2  20  796.70   30.70   1
   0   2  21    3.50    2.00   1
   0   2  22    0.60    2.20   1
   0   2  23 1169.10   42.60   1
   0   2  24  437.80   18.40   1
   0   2  25   19.40    3.60   1
   0   2  28  102.60    5.70   1
   0   2  29  195.30    7.50   1
   0   2  30  112.50    5.70   1
   0   2  31  165.50    7.30   1
   0   2  32   95.90    5.90   1
   0   2  33  145.00    7.70   1
   0   2  34   78.40    5.70   1
   0   2  35  258.50   12.70   1
   0   2  36    8.70    2.80   1
   0   3   0    8.70    0.90   1
   0   3   1 1478.30   19.50   1
   0   3   2  673.80    8.60   1
   0   3   3 5683.50  181.30   1
   0   3   4  511.10    7.90   1
   0   3   5 2457.10   45.90   1
   0   3   6  164.00    3.20   1
   0   3   7 1366.60   22.40   1
   0   3   8  446.50    7.90   1
   0   3   9 2157.20   35.00   1
   0   3  10  634.60   12.90   1
   0   3  11 2767.30   63.70   1
   0   3  12    4.50    0.70   1
   0   3  13   91.90    2.70   1
   0   3  14   51.10    2.40   1
   0   3  15 3112.50   73.20   1
   0   3  16  236.60    7.30   1
   0   3  17  888.20   23.30   1
   0   3  18  261.00    8.30   1
   0   3  20   12.90    2.30   1
   0   3  21 1123.00   40.20   1
   0   3  24  270.40   12.00   1
   0   3  25   10.90    3.30   1
   0   3  26    0.90    2.90   1
   0   3  27  211.60    7.80   1
   0   3  28   13.90    2.70   1
   0   3  29  490.40   15.50   1
   0   3  30   71.60    4.60   1
   0   3  31    1.70    2.50   1
   0   3  32   23.60    3.20   1
   0   3  33  169.60    9.20   1
   0   3  34   10.40    3.10   1
   0   3  35  111.00    7.20   1
   0   4   0  277.40    5.20   1
   0   4   1   21.20    0.70   1
   0   4   2   18.80    0.50   1
   0   4   3   31.80    0.70   1
   0   4   4   39.50    1.00   1
   0   4   5    6.70    0.50   1
   0   4   6    6.40    0.50   1
   0   4   7    1.20    0.40   1
   0   4   8   90.60    2.00   1
   0   4   9  453.20    8.20   1
   0   4  10  504.50    9.30   1
   0   4  11   48.50    1.50   1
   0   4  12   24.00    1.10   1
   0   4  13   59.20    2.40   1
   0   4  14   94.40    3.60   1
   0   4  15  509.50   13.00   1
   0   4  16   48.30    2.00   1
   0   4  17  290.20    7.20   1
   0   4  18  115.00    4.50   1
   0   4  19   10.50    1.70   1
   0   4  20   60.10    3.90   1
   0   4  21  507.70   19.80   1
   0   4  22  282.30   12.60   1
   0   4  23  145.70    8.10   1
   0   4  24   99.20    6.40   1
   0   4  25   26.50    3.40   1
   0   4  26    1.70    2.60   1
   0   4  27  242.90   12.20   1
   0   4  28  218.00    8.70   1
   0   4  29  352.10   12.40   1
   0   4  30   30.20    3.50   1
   0   4  31   13.20    3.10   1
   0   4  32    4.40    2.70   1
   0   4  33  130.00    7.60   1
   0   4  34   40.50    4.80   1
   0   5   0    4.90    0.60   1
   0   5   1  977.40   13.70   1
   0   5   2 1146.10   15.80   1
   0   5   3 2204.00   32.20   1
   0   5   4  809.60   10.50   1
   0   5   5  784.00   11.20   1
   0   5   6    7.70    0.50   1
   0   5   7   45.90    1.20   1
   0   5   8  463.30    7.70   1
   0   5   9 2823.10   54.50   1
   0   5  10  855.90   13.60   1
   0   5  11  655.00   13.30   1
   0   5  12   19.10    1.40   1
   0   5  13   11.20    1.00   1
   0   5  14  403.30    9.00   1
   0   5  15  634.10   16.40   1
   0   5  16  526.70   13.60   1
   0   5  17 1117.90   28.30   1
   0   5  18    1.20    1.30   1
   0   5  19   10.40    1.70   1
   0   5  20  458.70   17.40   1
   0   5  21  349.10   10.30   1
   0   5  22  349.00   10.40   1
   0   5  23  578.60   23.70   1
   0   5  24   51.60    4.30   1
   0   5  25   46.80    4.80   1
   0   5  26  254.60    9.50   1
   0   5  27  241.00    8.80   1
   0   5  28  238.50    8.90   1
   0   5  29   94.40    5.20   1
   0   5  30    2.30    2.90   1
   0   5  31  119.30    6.60   1
   0   5  32   60.10    4.60   1
   0   5  33    2.60    3.40   1
   0   6   0 1693.60   32.30   1
   0   6   1  476.40    6.50   1
   0   6   2  939.60   12.00   1
   0   6   3  102.90    2.00   1
   0   6   4  196.80    3.00   1
   0   6   5  798.50   11.20   1
   0   6   6 1164.20   18.00   1
   0   6   7  520.50   10.40   1
   0   6   8  335.80    7.30   1
   0   6   9   93.20    4.10   1
   0   6  10   19.10    1.00   1
   0   6  11    4.10    0.70   1
   0   6  12 1185.20   23.00   1
   0   6  13 1306.90   31.10   1
   0   6  14  242.90    6.80   1
   0   6  15   25.10    1.60   1
   0   6  16  110.60    3.90   1
   0   6  17    6.40    1.30   1
   0   6  18  390.70   10.70   1
   0   6  19  195.30    9.00   1
   0   6  21  623.50   23.80   1
   0   6  22   55.20    4.20   1
   0   6  23    5.20    2.20   1
   0   6  24  305.60   14.40   1
   0   6  25   39.40    3.90   1
   0   6  26  107.30    5.30   1
   0   6  27  161.00    7.50   1
   0   6  28    3.30    2.70   1
   0   6  29  100.20    5.90   1
   0   6  30  277.70   18.20   1
   0   6  31  107.30   10.10   1
   0   6  32   84.10    9.90   1
   0   7   0   -0.20    0.70   1
   0   7   1    6.10    0.60   1
   0   7   2   76.10    1.60   1
   0   7   3  171.00    3.00   1
   0   7   4  164.10    3.20   1
   0   7   5  203.70    6.00   1
   0   7   6   56.40    1.80   1
   0   7   7   79.30    1.80   1
   0   7   8    3.30    0.60   1
   0   7   9   39.20    1.30   1
   0   7  10    6.40    0.80   1
   0   7  11  121.80    3.20   1
   0   7  12   15.80    1.00   1
   0   7  13   84.50    3.00   1
   0   7  14  447.90   11.40   1
   0   7  15    4.70    1.60   1
   0   7  16   25.40    2.30   1
   0   7  17  277.10   11.30   1
   0   7  18   27.90    2.70   1
   0   7  19   81.80    4.90   1
   0   7  20  149.90    7.50   1
   0   7  21   14.80    2.40   1
   0   7  22   29.20    3.10   1
   0   7  23   79.80    4.20   1
   0   7  24   66.20    6.60   1
   0   7  25  329.50   16.60   1
   0   7  26  134.30   10.40   1
   0   7  27   -3.70    3.80   1
   0   7  28   32.20    6.70   1
   0   7  29   68.40    8.60   1
   0   7  30   -0.20    5.80   1
   0   8   0  252.20    5.80   1
   0   8   1  750.70   10.80   1
   0   8   2  656.80   10.60   1
   0   8   3   19.10    0.90   1
   0   8   4  158.40    3.20   1
   0   8   5  586.00   10.40   1
   0   8   6 1117.10   19.80   1
   0   8   7 1407.70   33.40   1
   0   8   8   60.70    1.70   1
   0   8   9   19.00    2.90   1
   0   8  10   27.50    2.80   1
   0   8  11  715.80   28.30   1
   0   8  12  521.90   18.60   1
   0   8  13  465.80   17.10   1
   0   8  15  234.40    9.90   1
   0   8  22   -2.80    2.70   1
   0   8  23   91.10    7.60   1
   0   8  24  131.90    9.90   1
   0   8  25  250.40   15.40   1
   0   8  26  102.90   10.60   1
   0   8  27   20.60    6.00   1
   0   8  28   68.60    7.90   1
   0   9   0   -1.40    1.20   1
   0   9   1   57.70    2.10   1
   0   9   2  824.90   15.00   1
   0   9   3   99.90    2.70   1
   0   9   4   57.30    2.10   1
   0   9   5   12.00    1.80   1
   0   9   6  132.30    5.50   1
   0   9   7   24.80    2.30   1
   0   9   8  159.40    6.10   1
   0   9   9  293.50   13.50   1
   0   9  10  324.50   16.10   1
   0   9  11    2.80    2.20   1
   0   9  12   22.10    2.50   1
   0   9  13   39.50    3.10   1
   0   9  14   71.30    4.10   1
   0   9  17   15.70    3.50   1
   0   9  21   37.70    5.80   1
   0   9  22   46.00    6.60   1
   0   9  23   14.40    4.10   1
   0   9  24   80.70    7.50   1
   0   9  25   26.80    5.00   1
   0   9  26    0.80    5.70   1
   0  10   0   73.90    6.20   1
   0  10   1  326.60   10.90   1
   0  10   2   32.50    3.00   1
   0  10   3    2.50    2.50   1
   0  10   4    7.20    3.70   1
   0  10   5  232.00    8.10   1
   0  10   6   12.80    1.90   1
   0  10   7  187.80    6.90   1
   0  10   8  240.00    9.20   1
   0  10   9    1.80    2.00   1
   0  10  10   15.50    2.50   1
   0  10  11  166.10    7.10   1
   0  10  12    7.00    2.30   1
   0  10  13  189.40    7.40   1
   0  10  14  107.40    5.40   1
   0  10  15    2.10    4.00   1
   0  10  16   89.00    8.10   1
   0  10  17  205.00    9.60   1
   0  10  18   22.00    3.00   1
   0  10  19  130.70    7.60   1
   0  10  20   39.10    6.10   1
   0  10  21    5.80    4.90   1
   0  10  22  189.50   13.90   1
   0  10  23    8.70    5.80   1
   0  11   0    3.80    3.10   1
   0  11   1   13.80    2.60   1
   0  11   2  246.00   10.00   1
   0  11   3  112.90    8.80   1
   0  11   4  771.60   34.10   1
   0  11   5   63.90    6.60   1
   0  11   6   12.30    3.50   1
   0  11   7   36.80    4.70   1
   0  11   8  301.80   17.70   1
   0  11   9   34.60    5.60   1
   0  11  10  316.80   16.50   1
   0  11  11   10.90    3.50   1
   0  11  12   72.60    7.20   1
   0  11  13   15.00    4.10   1
   0  11  14  178.10   12.40   1
   0  11  15   20.60    5.40   1
   0  11  16  248.10   16.50   1
   0  11  17   45.20    6.20   1
   0  11  18   57.10    7.60   1
   0  11  19   12.00    5.40   1
   0  11  20   13.80    5.70   1
   0  12   0   11.00    5.30   1
   0  12   1   55.50    5.20   1
   0  12   2    9.10    5.50   1
   0  12   3   14.80    4.20   1
   0  12   4    3.30    3.40   1
   0  12   5   10.70    3.80   1
   0  12   6    3.60    4.40   1
   0  12   7   78.90    8.10   1
   0  12   8   -0.70    3.40   1
   0  12   9   -8.70    4.50   1
   0  12  10    9.90    5.90   1
   0  12  11   -6.40    5.00   1
   0  12  12   14.60    4.40   1
   0  12  13   30.50    6.20   1
   0  12  14    1.30    3.40   1
   0  13   0   -7.30    4.20   1
   0  13   1   -5.10    6.00   1
   0  13   2  179.00   14.70   1
   0  13   3   15.10    5.40   1
   0  13   4  140.50   11.70   1
   0  13   5   15.70    6.40   1
   1   0   0    1.70    0.20   1
   1   0   1  288.50    5.90   1
   1   0   2  125.50    2.90   1
   1   0   3  552.20    9.40   1
   1   0   4   27.80    0.80   1
   1   0   5 1788.10   40.40   1
   1   0   6  560.70   11.20   1
   1   0   7 1332.20   22.30   1
   1   0   8  472.80    8.40   1
   1   0   9  109.80    2.50   1
   1   0  10   70.10    1.90   1
   1   0  11  179.80    3.90   1
   1   0  12   26.70    1.30   1
   1   0  13  244.00    5.20   1
   1   0  14  321.30    7.40   1
   1   0  15  109.90    4.20   1
   1   0  16   27.80    2.20   1
   1   0  17  112.30    5.80   1
   1   0  18  557.20   21.80   1
   1   0  19  497.30   19.00   1
   1   0  20  309.50    9.40   1
   1   0  22  195.70    9.20   1
   1   0  23  209.00    9.50   1
   1   0  26  257.00   12.20   1
   1   0  27  163.80    6.70   1
   1   0  28   29.90    3.00   1
   1   0  29   11.30    2.30   1
   1   0  30  243.60    8.70   1
   1   0  31   92.40    5.40   1
   1   0  32  651.40   19.90   1
   1   0  33    5.50    2.80   1
   1   0  34   37.60    4.50   1
   1   0  35    5.20    3.10   1
   1   0  36   56.30    5.10   1
   1   1   0 1651.10   23.90   1
   1   1   1  480.60    6.80   1
  -1  -1  -1  473.10    7.20   1
   1   1   2 1946.20   35.80   1
  -1  -1  -2 1851.00   34.30   1
   1   1   3  350.30    5.50   1
  -1  -1  -3  332.70    5.90   1
   1   1   4 1359.10   25.60   1
  -1  -1  -4 1368.40   19.80   1
   1   1   5  240.10    4.60   1
  -1  -1  -5  259.30    5.00   1
   1   1   7  491.60    8.90   1
[truncated: 130,414 more chars]
