# Supplementary material for: Crystal structures of sulfonamide protected bicyclic guanidines: (S)-8-{[(tert-butyl­dimethyl­sil­yl)­oxy]meth­yl}-1-[(2,2,4,6,7-penta­methyl-2,3-di­hydro­benzo­furan-5-yl)sulfon­yl]-1,3,4,6,7,8-hexa­hydro-2H-pyrimido[1,2-a]pyrimidin-1-ium tri­fluoro­methane­sulfonate and (S)-8-(iodo­meth­yl)-1-tosyl-1,3,4,6,7,8-hexa­hydro-2H-pyrimido[1,2-a]pyrimidin-1-ium iodide
Source: Acta Crystallogr E Crystallogr Commun. 2024 Feb 20;80(Pt 3):305–9. doi: 10.1107/S2056989024001129 (PMC10915657; doi:10.1107/S2056989024001129)
Supplement: Supplementary file 2 [file e-80-00305-1sup2.hkl]

data_1                                                                          
_shelx_title ' jer1502 in P2(1)'                                                
_shelx_refln_list_code          4                                               
_shelx_F_calc_maximum      152.69                                               
_exptl_crystal_F_000       728.00                                               
_reflns_d_resolution_high  0.8027                                               
                                                                                
loop_                                                                           
 _space_group_symop_operation_xyz                                               
 'x, y, z'                                                                      
 '-x, y+1/2, -z'                                                                
                                                                                
_cell_length_a     8.5784                                                       
_cell_length_b    14.4797                                                       
_cell_length_c    13.6961                                                       
_cell_angle_alpha  90.000                                                       
_cell_angle_beta   96.052                                                       
_cell_angle_gamma  90.000                                                       
                                                                                
_shelx_F_squared_multiplier     1.000                                           
                                                                                
loop_                                                                           
 _refln_index_h                                                                 
 _refln_index_k                                                                 
 _refln_index_l                                                                 
 _refln_F_squared_calc                                                          
 _refln_F_squared_meas                                                          
 _refln_F_squared_sigma                                                         
 _refln_observed_status                                                         
   1 -15   0         18.82         12.50         3.22 o                         
   3 -15   0        108.47        119.71         6.90 o                         
   5 -15   0          0.69          0.18         1.46 o                         
   0 -14   0        259.11        273.94        16.78 o                         
   1 -14   0         14.26         16.15         2.92 o                         
   2 -14   0        293.39        298.12         9.55 o                         
   3 -14   0         54.34         62.33         5.77 o                         
   5 -14   0         32.69         35.67         3.56 o                         
   6 -14   0         94.49         86.41         6.29 o                         
   1 -13   0        151.89        152.71         7.14 o                         
   2 -13   0        289.06        271.34         9.30 o                         
   3 -13   0         17.20         15.43         3.75 o                         
   6 -13   0          2.67          2.81         1.80 o                         
   7 -13   0          5.92          9.55         2.47 o                         
   1 -12   0        122.07        125.53         7.87 o                         
   4 -12   0        278.73        307.20        12.12 o                         
   5 -12   0        169.14        181.10        12.68 o                         
   6 -12   0         33.26         30.62         4.93 o                         
   7 -12   0         15.02         19.81         4.20 o                         
   1 -11   0        331.10        338.09         8.34 o                         
   2 -11   0        516.17        494.95        12.12 o                         
   3 -11   0         81.49         95.99         7.00 o                         
   5 -11   0         70.01         57.63         7.60 o                         
   6 -11   0         57.44         53.34         6.44 o                         
   7 -11   0         25.74         28.45         5.39 o                         
   8 -11   0        298.88        327.35        12.05 o                         
   0 -10   0       1290.21       1234.30        58.61 o                         
   2 -10   0         24.08         16.85         2.52 o                         
   3 -10   0       1536.33       1485.05        32.98 o                         
   4 -10   0        743.56        697.53        15.83 o                         
   6 -10   0        254.51        275.16        13.33 o                         
   7 -10   0        193.59        224.96        11.15 o                         
   3  -9   0        380.96        396.78        15.74 o                         
   4  -9   0       2405.84       2289.41        25.22 o                         
   5  -9   0        283.56        306.63        32.43 o                         
   6  -9   0        191.90        197.22         8.87 o                         
   8  -9   0        112.67        119.79         5.96 o                         
   0  -8   0       1679.21       1685.17        59.53 o                         
   1  -8   0         58.30         57.49         6.45 o                         
   2  -8   0        405.61        432.71        15.76 o                         
   4  -8   0        454.63        397.99        31.97 o                         
   5  -8   0        236.87        227.20         8.84 o                         
   8  -8   0          4.07          2.25         1.65 o                         
   3  -7   0        310.25        296.33        17.07 o                         
   4  -7   0        451.29        421.11        31.10 o                         
   5  -7   0        151.14        157.35        22.71 o                         
   6  -7   0       1459.67       1492.65        43.97 o                         
   7  -7   0        504.99        472.45        13.54 o                         
   9  -7   0         69.92         68.43         4.22 o                         
   0  -6   0       7547.03       7541.92        74.65 o                         
   3  -6   0        241.41        281.66        15.63 o                         
   4  -6   0        904.65        914.40        43.33 o                         
   5  -6   0         70.11         61.88         5.60 o                         
   6  -6   0        408.52        400.53        16.39 o                         
   3  -5   0         83.91         93.09         7.24 o                         
   5  -5   0        146.30        129.25        19.02 o                         
   6  -5   0         42.20         57.36         7.01 o                         
   7  -5   0        157.49        158.25         9.73 o                         
   8  -5   0        351.75        313.34        16.35 o                         
   9  -5   0         31.97         32.57         3.53 o                         
  10  -5   0         14.71         16.03         1.76 o                         
   0  -4   0       4032.97       4426.23        57.43 o                         
   2  -4   0       1118.14       1013.40        21.25 o                         
   5  -4   0        745.99        819.55        44.45 o                         
   6  -4   0        591.14        543.41        36.60 o                         
   8  -4   0        216.88        233.14        14.37 o                         
   9  -4   0         56.00         53.55         4.79 o                         
   2  -3   0        508.77        443.52        12.67 o                         
   3  -3   0        668.62        740.17        20.25 o                         
   5  -3   0        723.87        738.42        40.62 o                         
   6  -3   0        575.07        544.23        18.58 o                         
   7  -3   0        144.88        152.43         7.10 o                         
   9  -3   0         15.16         14.52         4.66 o                         
   0  -2   0       3274.36       3317.76        37.96 o                         
   1  -2   0         42.22         37.79         2.81 o                         
   4  -2   0       3440.30       3378.05        53.04 o                         
   5  -2   0        957.50        885.54        43.14 o                         
   6  -2   0       1135.46       1086.77        53.38 o                         
   7  -2   0        262.95        262.21         9.48 o                         
   8  -2   0         43.75         45.72         6.84 o                         
   9  -2   0         50.01         44.89         6.12 o                         
  10  -2   0        401.28        424.54        11.54 o                         
   2  -1   0       7485.70       7374.63        66.47 o                         
   3  -1   0         38.47         60.93         8.90 o                         
   4  -1   0        940.65        962.62        30.48 o                         
   5  -1   0        810.29        839.87        29.17 o                         
   6  -1   0        643.88        650.22        19.86 o                         
   7  -1   0        481.57        486.11        12.96 o                         
   8  -1   0        266.03        275.76        12.68 o                         
  10  -1   0          2.07          1.80         1.26 o                         
   1   0   0          2.59          2.19         1.38 o                         
   3   0   0        219.24        183.12        13.81 o                         
   4   0   0        193.30        159.41        11.24 o                         
   5   0   0        253.56        335.18        18.35 o                         
   7   0   0        606.38        575.05        16.30 o                         
   8   0   0          9.87          5.84         2.30 o                         
   9   0   0         24.45         21.62         2.94 o                         
  10   0   0          3.02          4.37         1.51 o                         
   1   1   0       2133.84       2053.78        22.80 o                         
   2   1   0       7515.79       7525.14        60.43 o                         
   3   1   0         41.76         62.17         8.09 o                         
   4   1   0        950.49        973.37        49.96 o                         
   5   1   0        820.14        837.67        37.72 o                         
   6   1   0        632.94        664.64        16.76 o                         
   7   1   0        477.93        485.37        13.13 o                         
   8   1   0        266.46        278.43        14.84 o                         
   9   1   0         27.75         23.10         4.22 o                         
  10   1   0          2.34          3.35         1.48 o                         
   0   2   0       3274.63       3385.47        34.51 o                         
   1   2   0         42.37         38.56         2.55 o                         
   2   2   0        849.22        828.48        15.82 o                         
   3   2   0       2735.59       2886.68        44.60 o                         
   4   2   0       3464.67       3392.82        59.45 o                         
   5   2   0        974.98        899.79        61.01 o                         
   6   2   0       1141.91       1138.52        25.43 o                         
   7   2   0        255.27        261.08         9.64 o                         
   8   2   0         43.75         46.65         6.98 o                         
   9   2   0         49.80         45.81         5.56 o                         
  10   2   0        404.41        459.60        18.69 o                         
   1   3   0      11064.38      11555.22        75.27 o                         
   2   3   0        490.59        452.57        11.52 o                         
   3   3   0        658.14        755.27        18.40 o                         
   4   3   0       2761.67       2879.82        58.46 o                         
   5   3   0        729.33        748.88        26.54 o                         
   6   3   0        565.28        548.47        19.06 o                         
   7   3   0        144.87        155.81         7.69 o                         
   8   3   0        324.90        373.89        33.99 o                         
   9   3   0         13.57         15.08         4.76 o                         
  10   3   0         72.03         79.62         3.74 o                         
   0   4   0       4121.08       4516.57        52.21 o                         
   1   4   0       2300.86       2322.68        29.25 o                         
   2   4   0       1106.70       1034.08        19.32 o                         
   3   4   0       1118.15       1320.02        49.48 o                         
   4   4   0       1033.02       1092.10        32.88 o                         
   5   4   0        745.10        803.16        48.90 o                         
   6   4   0        601.55        570.43        19.50 o                         
   7   4   0         46.54         52.26         6.83 o                         
   8   4   0        219.53        237.90        13.06 o                         
   9   4   0         56.47         58.98         3.34 o                         
  10   4   0        115.07        133.30         5.10 o                         
   1   5   0        627.70        626.27        13.60 o                         
   2   5   0       3771.57       3682.55        46.68 o                         
   3   5   0         86.35         94.99         6.58 o                         
   6   5   0         42.15         55.73         6.51 o                         
   7   5   0        162.21        161.48         9.93 o                         
   8   5   0        343.65        319.74        14.86 o                         
   9   5   0         31.26         33.23         3.21 o                         
  10   5   0         15.39         16.36         1.60 o                         
   0   6   0       7520.08       7695.84        67.87 o                         
   1   6   0        673.50        624.05        11.32 o                         
   2   6   0        536.95        536.97        15.14 o                         
   3   6   0        236.80        287.41        14.21 o                         
   4   6   0        925.61        933.06        39.39 o                         
   5   6   0         70.06         62.88         5.23 o                         
   6   6   0        414.64        410.72        16.67 o                         
   7   6   0        101.99        102.89         8.32 o                         
   8   6   0         51.56         50.60         4.21 o                         
   9   6   0         11.60         14.17         2.19 o                         
   1   7   0       2759.57       3061.98        31.79 o                         
   2   7   0        719.65        687.29        18.33 o                         
   3   7   0        306.97        302.38        15.52 o                         
   4   7   0        445.97        429.70        28.27 o                         
   5   7   0        148.62        155.77         6.16 o                         
   6   7   0       1471.48       1523.46        58.09 o                         
   7   7   0        508.20        482.09        12.31 o                         
   8   7   0        244.48        267.42         8.39 o                         
   0   8   0       1674.47       1719.56        54.12 o                         
   1   8   0         57.24         58.66         5.86 o                         
   2   8   0        412.14        441.54        14.33 o                         
   3   8   0       1340.91       1385.97        35.14 o                         
   4   8   0        453.49        406.11        29.07 o                         
   5   8   0        239.00        227.69         8.10 o                         
   6   8   0        563.65        585.60        10.95 o                         
   8   8   0          3.61          2.29         1.50 o                         
   1   9   0         64.37         76.97         8.59 o                         
   2   9   0       1958.74       1907.84        62.57 o                         
   3   9   0        382.33        402.86         8.65 o                         
   4   9   0       2396.85       2336.13        25.58 o                         
   5   9   0        287.84        294.23        12.46 o                         
   6   9   0        191.37        201.25         8.07 o                         
   8   9   0        111.82        122.24         5.80 o                         
   0  10   0       1285.46       1259.49        53.28 o                         
   1  10   0        137.36        163.71         8.84 o                         
   2  10   0         22.48         17.20         2.29 o                         
   3  10   0       1525.87       1515.57        18.44 o                         
   4  10   0        744.67        711.54        14.67 o                         
   5  10   0        611.10        587.54        21.33 o                         
   6  10   0        249.58        278.32         8.98 o                         
   7  10   0        195.90        229.55        10.14 o                         
   8  10   0          8.42         11.34         2.90 o                         
   1  11   0        332.93        344.99         7.58 o                         
   2  11   0        512.13        505.05        11.02 o                         
   3  11   0         77.51         97.95         6.36 o                         
   4  11   0        305.20        339.57        11.58 o                         
   5  11   0         69.04         58.81         6.91 o                         
   6  11   0         55.64         54.43         5.86 o                         
   7  11   0         27.75         29.04         4.90 o                         
   8  11   0        295.49        334.03        10.96 o                         
   0  12   0         38.04         27.13         6.42 o                         
   1  12   0        124.62        127.04         4.85 o                         
   2  12   0        293.07        288.60         8.58 o                         
   3  12   0        430.48        455.73        13.57 o                         
   4  12   0        270.94        313.47        11.02 o                         
   5  12   0        177.76        184.80        11.53 o                         
   6  12   0         31.29         31.24         4.48 o                         
   7  12   0         15.12         20.21         3.82 o                         
   1  13   0        152.45        155.83         6.49 o                         
   2  13   0        280.53        276.88         8.46 o                         
   3  13   0         16.95         15.77         3.41 o                         
   4  13   0        699.64        696.07        16.06 o                         
   5  13   0         11.34          9.04         2.16 o                         
   6  13   0          3.00          2.87         1.64 o                         
   7  13   0          6.16          9.75         2.25 o                         
   0  14   0        269.61        279.53        15.25 o                         
   1  14   0         14.43         16.69         3.03 o                         
   2  14   0        288.42        304.20         8.69 o                         
   3  14   0         56.15         63.60         5.25 o                         
   4  14   0          3.96          2.96         1.96 o                         
   5  14   0         32.32         36.40         3.24 o                         
   6  14   0         96.05         88.17         5.72 o                         
   1  15   0         20.66         12.71         2.93 o                         
   2  15   0         33.60         35.65         3.01 o                         
   3  15   0        109.13        122.15         6.28 o                         
   4  15   0        185.36        189.39         8.10 o                         
   5  15   0          0.78          0.19         1.32 o                         
   0  16   0         42.71         49.59         5.96 o                         
   1  16   0         15.70          8.83         2.21 o                         
   2  16   0         83.94         76.95         7.11 o                         
   3  16   0        180.43        171.47         9.56 o                         
   1  17   0        111.54        108.04         4.89 o                         
   2  17   0        145.05        149.52         8.15 o                         
  -3 -17   1          6.43          2.29         1.83 o                         
  -1 -16   1        116.66        108.99         9.57 o                         
  -5 -15   1        279.93        255.88         9.69 o                         
  -3 -15   1        235.52        279.52        15.20 o                         
  -1 -15   1         67.26         68.25         5.90 o                         
   0 -15   1        293.19        293.75        11.76 o                         
   1 -15   1        277.82        287.20         8.94 o                         
   3 -15   1        222.49        232.59        13.09 o                         
   5 -15   1         23.02         27.51         3.37 o                         
  -6 -14   1         12.54         13.63         2.92 o                         
  -5 -14   1         38.41         41.04         5.13 o                         
  -3 -14   1        189.59        189.16         9.35 o                         
  -2 -14   1        168.44        173.03         7.39 o                         
  -1 -14   1         22.21         15.02         3.46 o                         
   0 -14   1         59.18         51.50         4.36 o                         
   1 -14   1         52.12         46.59         4.06 o                         
   2 -14   1        279.91        283.39         9.33 o                         
   3 -14   1        245.09        240.19        10.51 o                         
   5 -14   1          7.67          9.09         2.37 o                         
   6 -14   1          5.50          1.43         1.84 o                         
  -7 -13   1         22.57         19.96         3.31 o                         
  -6 -13   1         48.58         34.05         5.08 o                         
  -3 -13   1        210.49        186.69         7.55 o                         
  -2 -13   1        394.98        371.17        10.90 o                         
  -1 -13   1         15.21         12.32         2.58 o                         
   1 -13   1        319.35        303.93         9.90 o                         
   2 -13   1        136.89        132.58         6.63 o                         
   3 -13   1        244.22        238.45        10.96 o                         
   6 -13   1         50.11         43.45         3.72 o                         
   7 -13   1        160.15        166.63         8.09 o                         
  -7 -12   1        152.81        150.56         9.40 o                         
  -6 -12   1        100.90        114.63         6.52 o                         
  -5 -12   1         22.03         20.40         3.22 o                         
  -4 -12   1         32.86         40.25         4.74 o                         
   1 -12   1         41.78         43.41         3.98 o                         
   4 -12   1         46.02         60.15         5.60 o                         
   5 -12   1         84.36         79.05         8.66 o                         
   6 -12   1         86.94         87.12         7.79 o                         
   7 -12   1         46.91         53.45         4.87 o                         
  -8 -11   1         15.96         16.29         3.08 o                         
  -7 -11   1         29.34         26.77         5.27 o                         
  -6 -11   1         57.10         55.18         6.52 o                         
  -5 -11   1        903.65        917.87        28.92 o                         
  -3 -11   1        655.13        686.76        18.08 o                         
  -1 -11   1         58.01         62.37         3.55 o                         
   1 -11   1        328.58        280.10         8.72 o                         
   2 -11   1        363.04        393.34        10.85 o                         
   3 -11   1        520.12        484.19        11.77 o                         
   5 -11   1         53.45         57.45         8.09 o                         
   6 -11   1          1.77          1.53         3.03 o                         
   7 -11   1         45.93         49.69         5.01 o                         
   8 -11   1         24.05         20.94         3.26 o                         
  -7 -10   1        218.74        246.30         9.13 o                         
  -6 -10   1         74.12         64.68         6.50 o                         
  -4 -10   1       1927.26       1930.65        30.81 o                         
  -3 -10   1       1258.47       1290.49        24.43 o                         
  -2 -10   1        108.67        105.74         6.73 o                         
   0 -10   1         21.98         32.27        11.58 o                         
   1 -10   1         85.08         82.95         6.25 o                         
   2 -10   1        902.61        969.85        15.89 o                         
   3 -10   1        235.74        250.58        25.60 o                         
   4 -10   1        254.08        251.80         7.93 o                         
   7 -10   1          4.24          1.50         2.10 o                         
  -8  -9   1          1.87          3.75         2.99 o                         
  -6  -9   1         33.22         36.21         5.40 o                         
  -5  -9   1         26.33         -5.78         8.71 o                         
  -4  -9   1         18.77         30.06         2.77 o                         
  -3  -9   1         79.79         65.91         6.55 o                         
   0  -9   1        543.27        518.08        36.37 o                         
   4  -9   1         14.88         14.97         2.69 o                         
   6  -9   1         92.39         96.65         6.39 o                         
   8  -9   1         56.74         51.55         3.88 o                         
  -9  -8   1         50.99         53.78         4.01 o                         
  -8  -8   1         28.43         37.11         3.48 o                         
  -5  -8   1        495.52        492.32        13.91 o                         
  -4  -8   1        998.95        982.35        22.07 o                         
  -2  -8   1        401.12        404.03        19.43 o                         
  -1  -8   1        837.24        728.52        32.61 o                         
   0  -8   1          7.89         12.08         3.38 o                         
   1  -8   1       1116.00       1139.58        35.87 o                         
   2  -8   1       2513.67       2557.03        64.15 o                         
   4  -8   1        295.59        306.05        14.02 o                         
   5  -8   1         20.17         20.25         2.77 o                         
   8  -8   1         59.99         65.83         4.20 o                         
  -9  -7   1         88.75         85.38         4.43 o                         
  -8  -7   1        114.26        118.30         9.63 o                         
  -7  -7   1        238.20        202.26         8.88 o                         
  -6  -7   1         14.83         15.18         2.88 o                         
  -4  -7   1        106.38         96.70        10.62 o                         
  -3  -7   1       1271.23       1150.33        33.66 o                         
   1  -7   1       1173.74       1279.09        18.35 o                         
   2  -7   1         20.94         23.26         4.82 o                         
   4  -7   1        477.64        448.06        23.66 o                         
   5  -7   1        162.46        173.69        22.65 o                         
   6  -7   1         59.41         52.60         6.93 o                         
   7  -7   1         97.33         98.91         6.65 o                         
   9  -7   1          5.81         10.01         1.82 o                         
  -6  -6   1        411.68        409.85        26.69 o                         
  -5  -6   1        106.54        113.12         8.91 o                         
  -4  -6   1         26.74         30.68         6.14 o                         
   0  -6   1        253.85        259.58         7.34 o                         
   3  -6   1       1022.64        960.71        25.74 o                         
   4  -6   1        117.11        116.23        17.15 o                         
   5  -6   1        431.49        386.71        34.72 o                         
   6  -6   1         20.34         28.61         5.05 o                         
  -9  -5   1         56.09         60.55         4.50 o                         
  -8  -5   1        164.14        173.32         6.78 o                         
  -7  -5   1        170.65        181.88        13.08 o                         
  -6  -5   1        195.54        223.66        10.19 o                         
  -4  -5   1        184.63        185.96        13.25 o                         
  -3  -5   1         62.79         39.82         6.05 o                         
   0  -5   1       2296.91       2514.46        23.06 o                         
   3  -5   1         82.29        103.54        10.79 o                         
   4  -5   1        119.63        108.50         9.63 o                         
   5  -5   1       1229.86       1240.39        58.35 o                         
   6  -5   1        431.36        388.90        16.16 o                         
   7  -5   1        228.12        262.45        15.40 o                         
   8  -5   1        254.02        280.98        11.02 o                         
   9  -5   1          4.42          4.55         2.03 o                         
  10  -5   1         15.04         19.73         5.24 o                         
  -8  -4   1         38.59         33.97         4.51 o                         
  -6  -4   1        476.97        521.21        37.10 o                         
  -2  -4   1        896.54        878.01        27.81 o                         
   0  -4   1       1098.63       1183.06        14.65 o                         
   2  -4   1       2931.07       2903.07        51.90 o                         
   4  -4   1        542.19        624.21        34.95 o                         
   5  -4   1        769.26        858.85        46.35 o                         
   6  -4   1        181.50        194.46        20.33 o                         
   8  -4   1        173.25        177.62         9.02 o                         
  -9  -3   1        158.72        179.61         7.95 o                         
  -7  -3   1         25.16         24.60         6.67 o                         
  -6  -3   1         89.53        127.41         9.16 o                         
  -3  -3   1        162.15        189.76         9.63 o                         
  -2  -3   1        250.79        216.30         7.62 o                         
   0  -3   1       1051.94       1097.07        14.10 o                         
   2  -3   1       1879.19       1807.57        38.58 o                         
   3  -3   1       4396.81       4144.39        74.72 o                         
   4  -3   1        827.16        985.16        41.97 o                         
   5  -3   1       1789.42       1967.48        68.70 o                         
   6  -3   1        382.74        367.46        22.29 o                         
   7  -3   1        152.28        168.29         7.58 o                         
   9  -3   1         36.41         31.81         5.48 o                         
  10  -3   1        174.86        161.75         5.16 o                         
 -10  -2   1          4.34          0.75         1.42 o                         
  -9  -2   1         46.88         50.94         6.31 o                         
  -8  -2   1         14.70         11.87         4.09 o                         
  -7  -2   1        485.93        478.73        32.83 o                         
  -6  -2   1        707.14        685.41        41.81 o                         
  -5  -2   1        393.75        456.70        20.73 o                         
  -4  -2   1       2717.40       2777.76        47.68 o                         
  -1  -2   1      18560.88      18283.75       124.96 o                         
   0  -2   1        446.77        392.80        12.67 o                         
   1  -2   1       3917.27       3829.50        53.37 o                         
   3  -2   1        181.99        150.20        13.46 o                         
   4  -2   1        410.10        535.25        34.27 o                         
   5  -2   1        602.12        581.31        24.90 o                         
   6  -2   1        272.05        290.75        11.93 o                         
   7  -2   1        214.35        206.83         9.90 o                         
   8  -2   1         59.35         60.91         8.53 o                         
   9  -2   1         48.69         57.33         6.83 o                         
  10  -2   1         22.80         19.02         3.94 o                         
 -10  -1   1         55.71         52.92         4.50 o                         
  -8  -1   1        270.77        291.85        18.75 o                         
  -7  -1   1        617.04        634.65        16.48 o                         
  -6  -1   1         11.46         13.01         4.49 o                         
  -5  -1   1       1435.73       1381.87        65.96 o                         
  -4  -1   1       2941.26       2867.25        68.47 o                         
  -3  -1   1       2442.87       2359.85        37.71 o                         
  -2  -1   1       2650.43       2594.79        31.20 o                         
  -1  -1   1        540.42        624.70        12.61 o                         
   0  -1   1       4311.01       4299.22       120.75 o                         
   1  -1   1      17775.70      17923.95       158.04 o                         
   2  -1   1       6289.35       6176.30        59.19 o                         
   3  -1   1        453.15        523.07        43.58 o                         
   4  -1   1        340.97        374.51        17.46 o                         
   5  -1   1        395.18        345.53        32.70 o                         
   6  -1   1         92.84         83.27         7.32 o                         
   7  -1   1        315.20        306.74         9.93 o                         
   8  -1   1        101.24        111.53         7.01 o                         
   9  -1   1        106.66         98.09         7.11 o                         
  10  -1   1         36.02         29.82         3.67 o                         
 -10   0   1         11.45         19.78         2.43 o                         
  -9   0   1         32.00         28.61         2.40 o                         
  -8   0   1        168.17        153.85         7.70 o                         
  -7   0   1         88.57         85.95         5.29 o                         
  -5   0   1          1.07          2.06         5.32 o                         
  -4   0   1        123.46        128.46        10.15 o                         
  -3   0   1        200.88        173.55        12.64 o                         
  -2   0   1      10740.22      11208.20       113.65 o                         
  -1   0   1       3129.45       3218.12        38.45 o                         
   1   0   1       3681.95       3770.14        29.91 o                         
   2   0   1        793.71        839.97        24.80 o                         
   3   0   1       2848.77       3261.00        62.12 o                         
   4   0   1       1042.79        912.50        26.98 o                         
   5   0   1       1068.30       1285.61        36.82 o                         
   7   0   1       2847.86       2857.72        43.47 o                         
   8   0   1         36.69         36.89         4.47 o                         
   9   0   1        628.68        606.68        13.82 o                         
  10   0   1         22.06         18.71         2.24 o                         
 -10   1   1         53.48         48.38         3.25 o                         
  -9   1   1        152.41        170.12         7.02 o                         
  -8   1   1        267.01        287.88        12.91 o                         
  -7   1   1        607.23        630.95        14.91 o                         
  -6   1   1         11.78          9.06         5.88 o                         
  -5   1   1       1413.72       1341.15        46.70 o                         
  -4   1   1       2926.70       2925.76        62.25 o                         
  -3   1   1       2420.56       2408.01        34.28 o                         
  -2   1   1       2666.27       2642.90        44.17 o                         
  -1   1   1        538.75        640.34        15.83 o                         
   0   1   1       4287.98       4274.22        34.37 o                         
   1   1   1      17698.95      17673.19       153.00 o                         
   2   1   1       6301.85       6323.44        78.59 o                         
   3   1   1        444.60        487.82        21.87 o                         
   4   1   1        338.30        373.21        17.33 o                         
   5   1   1        415.64        387.33        26.31 o                         
   6   1   1         94.31         78.76         4.81 o                         
   7   1   1        317.13        309.62         9.99 o                         
   8   1   1         94.51        110.26         7.02 o                         
   9   1   1        105.53        102.85         7.82 o                         
  10   1   1         34.74         28.11         2.39 o                         
 -10   2   1          4.57          2.56         1.37 o                         
  -9   2   1         46.15         51.39         4.08 o                         
  -8   2   1         15.51         12.11         3.72 o                         
  -7   2   1        486.54        490.11        42.16 o                         
  -6   2   1        702.75        757.24        51.54 o                         
  -5   2   1        385.51        456.01        20.36 o                         
  -4   2   1       2771.46       2834.44        43.35 o                         
  -3   2   1        575.23        494.93        14.40 o                         
  -2   2   1          5.10          9.64         2.77 o                         
  -1   2   1      18642.72      18656.88       113.60 o                         
   0   2   1        441.89        400.82        11.52 o                         
   1   2   1       3879.66       3957.22        48.53 o                         
   2   2   1       2244.07       2346.37        39.06 o                         
   3   2   1        182.19        127.97        11.09 o                         
   4   2   1        410.24        530.11        23.44 o                         
   5   2   1        608.88        583.27        24.61 o                         
   6   2   1        267.11        281.03         8.78 o                         
   7   2   1        217.01        209.38        10.26 o                         
   8   2   1         55.49         62.15         7.76 o                         
   9   2   1         48.80         58.50         6.21 o                         
  10   2   1         22.88         21.50         2.46 o                         
 -10   3   1         52.03         62.03         3.79 o                         
  -9   3   1        160.64        183.28         7.22 o                         
  -8   3   1        268.50        267.36        13.86 o                         
  -7   3   1         25.64         23.95         6.09 o                         
  -6   3   1         87.18        126.57         9.38 o                         
  -4   3   1        409.95        420.40        15.40 o                         
  -3   3   1        146.98        193.63         8.75 o                         
  -2   3   1        254.15        220.71         6.93 o                         
  -1   3   1      10054.43      10338.22       138.43 o                         
   0   3   1       1040.55       1119.46        12.81 o                         
   1   3   1       2558.57       2664.06        41.01 o                         
   2   3   1       1871.65       1844.46        39.37 o                         
   3   3   1       4372.35       4228.96        67.93 o                         
   4   3   1        833.77        984.86        28.04 o                         
   5   3   1       1765.76       1860.93        52.32 o                         
   6   3   1        378.85        364.62        15.77 o                         
   7   3   1        155.26        176.01        11.70 o                         
   8   3   1         87.23         97.22         9.18 o                         
   9   3   1         36.72         32.45         4.98 o                         
  10   3   1        172.13        169.37         5.22 o                         
 -10   4   1         15.48         16.80         1.91 o                         
  -9   4   1         16.52         14.83         2.67 o                         
  -8   4   1         37.09         34.67         4.10 o                         
  -7   4   1        614.14        622.72        15.08 o                         
  -6   4   1        484.26        548.01        18.99 o                         
  -4   4   1       2708.42       2801.62        69.29 o                         
  -3   4   1        897.25       1024.05        19.17 o                         
  -2   4   1        872.59        895.93        28.38 o                         
  -1   4   1       6472.27       6369.42        47.27 o                         
   0   4   1       1095.35       1207.20        13.32 o                         
   1   4   1       1246.30       1267.89        17.34 o                         
   2   4   1       2905.70       2962.31        52.96 o                         
   3   4   1       2825.92       2707.16        51.49 o                         
   4   4   1        518.90        512.88        24.23 o                         
   5   4   1        773.79        828.77        28.73 o                         
   6   4   1        179.19        189.68        11.45 o                         
   7   4   1        137.48        154.26        10.96 o                         
   8   4   1        173.57        181.25         8.20 o                         
   9   4   1        311.63        335.96         9.30 o                         
  10   4   1         38.19         39.25         2.44 o                         
 -10   5   1          1.61          3.33         1.15 o                         
  -9   5   1         55.58         61.79         4.09 o                         
  -8   5   1        169.24        176.86         6.16 o                         
  -7   5   1        177.46        185.59        11.89 o                         
  -6   5   1        199.38        232.59         8.78 o                         
  -4   5   1        181.67        189.75        12.05 o                         
  -3   5   1         62.24         40.63         6.17 o                         
  -2   5   1       2107.49       2324.99        35.45 o                         
  -1   5   1        456.56        490.94        12.13 o                         
   0   5   1       2348.32       2565.77        20.97 o                         
   1   5   1        450.53        400.76         8.91 o                         
   2   5   1       1886.94       1677.31        23.36 o                         
   3   5   1         77.90        105.65         9.81 o                         
   4   5   1        122.51        109.74         9.31 o                         
   6   5   1        430.36        393.58        16.40 o                         
   7   5   1        238.02        267.81        14.00 o                         
   8   5   1        254.83        286.72        10.77 o                         
   9   5   1          4.47          4.64         1.84 o                         
  10   5   1         15.06         20.13         5.35 o                         
  -9   6   1        110.61        102.73         4.75 o                         
  -8   6   1         64.02         69.64         3.93 o                         
  -7   6   1        137.30        148.35         7.07 o                         
  -6   6   1        423.10        428.00        19.11 o                         
  -5   6   1        108.10        115.43         8.10 o                         
  -4   6   1         30.90         31.63         6.19 o                         
  -3   6   1        755.61        763.14        22.98 o                         
  -2   6   1        366.71        307.14        13.40 o                         
  -1   6   1        949.30        970.15        18.90 o                         
   0   6   1        250.09        264.88         6.67 o                         
   1   6   1        653.54        622.70        12.30 o                         
   2   6   1        586.04        653.30        13.29 o                         
   3   6   1       1025.79        980.31        23.40 o                         
   4   6   1        115.67        113.90        18.86 o                         
   5   6   1        426.75        387.90        26.50 o                         
   6   6   1         18.85         29.47         5.03 o                         
   7   6   1        251.15        238.86        10.60 o                         
   8   6   1        261.29        260.12        11.34 o                         
   9   6   1        155.26        154.98         5.61 o                         
  -8   7   1        118.49        111.93         4.70 o                         
  -7   7   1        240.27        206.39         8.07 o                         
  -6   7   1         16.09         15.69         2.65 o                         
  -5   7   1       1736.39       1863.19        23.72 o                         
  -4   7   1        104.43         98.67         9.66 o                         
  -3   7   1       1268.72       1173.81        30.60 o                         
  -2   7   1        925.97        895.39        43.13 o                         
  -1   7   1         12.73         19.79         3.64 o                         
   0   7   1        829.53        963.83        17.16 o                         
   1   7   1       1193.35       1305.20        16.68 o                         
   2   7   1         20.35         24.97         3.99 o                         
   3   7   1        242.52        232.66        20.18 o                         
   4   7   1        481.09        453.06        23.46 o                         
   5   7   1        158.47        149.08        10.93 o                         
   6   7   1         60.43         53.67         6.30 o                         
   7   7   1         97.01        100.28         4.73 o                         
   8   7   1         85.70         80.36         4.69 o                         
  -9   8   1         50.20         52.71         4.41 o                         
  -8   8   1         28.24         39.19         2.69 o                         
  -6   8   1        586.01        647.60        13.79 o                         
  -5   8   1        496.74        502.36        12.65 o                         
  -4   8   1        998.03       1002.40        20.06 o                         
  -3   8   1        612.47        584.89        22.90 o                         
  -2   8   1        393.98        412.27        17.66 o                         
  -1   8   1        832.74        743.39        29.64 o                         
   0   8   1          9.19         12.36         3.08 o                         
   1   8   1       1090.09       1162.84        36.60 o                         
   2   8   1       2499.49       2609.22        65.46 o                         
   3   8   1       1528.09       1593.04        56.96 o                         
   4   8   1        287.74        311.87        16.98 o                         
   5   8   1         20.48         21.34         2.63 o                         
   6   8   1        129.73        109.88         5.99 o                         
   8   8   1         60.37         67.17         3.82 o                         
  -8   9   1          2.26          3.82         3.05 o                         
  -6   9   1         31.89         36.95         5.51 o                         
  -5   9   1         28.10         24.20         3.82 o                         
  -4   9   1         19.57         30.68         2.52 o                         
  -3   9   1         80.86         67.26         6.68 o                         
  -2   9   1         63.24         94.29        12.64 o                         
  -1   9   1        558.09        559.53        32.93 o                         
   0   9   1        548.41        528.65        33.06 o                         
   1   9   1       1225.54       1209.51        32.16 o                         
   2   9   1        427.09        466.80        23.25 o                         
   3   9   1        501.23        516.84        11.82 o                         
   4   9   1         14.93         15.34         2.47 o                         
   5   9   1        163.45        162.04         5.75 o                         
   6   9   1         91.04         98.62         5.81 o                         
   8   9   1         61.38         52.60         3.53 o                         
  -8  10   1          6.11          3.90         2.18 o                         
  -7  10   1        217.42        257.46        10.81 o                         
  -6  10   1         76.32         66.00         6.64 o                         
  -5  10   1         12.27         14.51         2.81 o                         
  -4  10   1       1908.99       1970.05        28.01 o                         
  -3  10   1       1263.98       1316.83        22.21 o                         
  -2  10   1        110.60        107.90         6.12 o                         
  -1  10   1        828.99        804.93        16.88 o                         
   0  10   1         21.63         32.93        10.53 o                         
   1  10   1         86.64         83.42         6.19 o                         
   2  10   1        907.79        989.64        14.45 o                         
   3  10   1        224.59        201.61         6.61 o                         
   4  10   1        250.92        256.48         7.31 o                         
   5  10   1        262.61        293.90        15.28 o                         
   6  10   1         41.50         50.42         4.07 o                         
   7  10   1          4.60          1.53         1.91 o                         
   8  10   1         67.64         73.49         3.60 o                         
  -8  11   1         16.34         16.62         2.80 o                         
  -7  11   1         30.92         27.32         4.80 o                         
  -6  11   1         59.14         56.31         5.93 o                         
  -5  11   1        893.33        936.60        26.29 o                         
  -4  11   1         83.00         79.56         5.66 o                         
  -3  11   1        637.70        700.78        16.44 o                         
  -2  11   1        235.39        230.91         7.45 o                         
  -1  11   1         59.73         63.64         3.23 o                         
   0  11   1        191.72        201.31         5.67 o                         
   1  11   1        318.24        285.82         7.93 o                         
   2  11   1        360.92        397.85         8.41 o                         
   3  11   1        503.58        494.07        10.70 o                         
   4  11   1         25.05         40.44         4.47 o                         
   5  11   1         52.84         58.62         7.35 o                         
   6  11   1          1.85          1.56         2.75 o                         
   7  11   1         45.61         50.70         4.55 o                         
   8  11   1         24.64         21.37         2.97 o                         
  -7  12   1        154.89        153.64         8.54 o                         
  -6  12   1         99.59        116.97         5.92 o                         
  -5  12   1         23.22         20.82         2.93 o                         
  -4  12   1         34.71         41.07         4.31 o                         
  -3  12   1        114.22        116.84         6.96 o                         
  -2  12   1         56.81         59.73         4.18 o                         
  -1  12   1        865.19        874.70        12.66 o                         
   0  12   1         47.52         39.17         3.10 o                         
   1  12   1         43.34         44.29         3.62 o                         
   2  12   1        167.47        167.06        10.77 o                         
   3  12   1        134.54        135.65         8.87 o                         
   4  12   1         49.57         61.37         5.09 o                         
   5  12   1         82.30         80.66         7.87 o                         
   6  12   1         86.48         88.90         7.08 o                         
   7  12   1         45.82         54.54         4.97 o                         
  -7  13   1         21.03         20.37         3.01 o                         
  -6  13   1         47.46         34.75         4.62 o                         
  -5  13   1          1.32          1.15         1.34 o                         
  -4  13   1        170.54        186.15         6.63 o                         
  -3  13   1        210.92        190.50         6.87 o                         
  -2  13   1        398.75        378.75         9.91 o                         
  -1  13   1         16.04         12.63         2.34 o                         
   0  13   1        372.41        359.97         9.63 o                         
   1  13   1        324.13        310.13         9.00 o                         
   2  13   1        128.88        135.28         6.03 o                         
   3  13   1        248.20        243.32         9.97 o                         
   4  13   1         87.98         96.91         6.10 o                         
   5  13   1        162.10        171.27        10.33 o                         
   6  13   1         48.92         44.34         3.38 o                         
   7  13   1        158.98        170.03         7.36 o                         
  -6  14   1         13.02         13.91         2.65 o                         
  -5  14   1         37.43         41.88         4.66 o                         
  -4  14   1        263.91        260.67         7.19 o                         
  -3  14   1        186.87        193.02         8.50 o                         
  -2  14   1        167.05        176.56         6.72 o                         
  -1  14   1         19.17         15.32         3.14 o                         
   0  14   1         56.79         52.55         3.97 o                         
   1  14   1         49.46         47.54         3.69 o                         
   2  14   1        276.76        289.17         8.48 o                         
   3  14   1        244.32        245.09         9.55 o                         
   4  14   1        174.98        184.23        11.76 o                         
   5  14   1          8.12          9.41         2.42 o                         
   6  14   1          5.98          1.46         1.68 o                         
  -5  15   1        278.61        261.11         8.81 o                         
  -4  15   1          4.85          0.17         2.48 o                         
  -3  15   1        242.66        285.23        13.82 o                         
  -2  15   1         92.41        111.00         9.43 o                         
  -1  15   1         66.67         69.64         5.36 o                         
   0  15   1        296.89        299.75        10.69 o                         
   1  15   1        273.19        293.06         8.12 o                         
   2  15   1        105.88         96.09         6.84 o                         
   3  15   1        227.02        237.33        13.36 o                         
   4  15   1         44.10         47.08         3.26 o                         
   5  15   1         23.05         28.07         3.06 o                         
  -4  16   1         43.16         43.28         4.13 o                         
  -3  16   1        304.03        317.79        12.90 o                         
  -2  16   1         48.48         51.34         6.07 o                         
  -1  16   1        115.06        104.19         6.60 o                         
   0  16   1          5.23          4.56         2.09 o                         
   1  16   1         46.35         48.37         5.63 o                         
   2  16   1          5.76          1.84         2.85 o                         
   3  16   1         37.13         33.11         4.56 o                         
  -3  17   1          6.71          2.34         1.66 o                         
  -2  17   1         94.31        101.80         6.80 o                         
  -1  17   1         89.00         79.01         6.25 o                         
   0  17   1         77.53         88.21         6.45 o                         
   1  17   1         26.64         26.02         4.43 o                         
  -3 -17   2        139.13        128.95         7.16 o                         
  -1 -16   2         21.82         23.06         5.08 o                         
   3 -16   2         73.80         73.04         6.23 o                         
  -5 -15   2         81.98         79.59         5.25 o                         
  -3 -15   2        244.96        232.63        13.77 o                         
  -1 -15   2        175.54        187.19         9.30 o                         
   0 -15   2         26.88         21.80         3.81 o                         
   1 -15   2        155.13        162.91        11.70 o                         
   3 -15   2         44.77         52.90         5.57 o                         
   5 -15   2         68.33         70.50         3.60 o                         
  -6 -14   2          5.90          6.93         2.22 o                         
  -5 -14   2         34.95         37.94         3.39 o                         
  -3 -14   2        202.89        214.13        14.24 o                         
  -2 -14   2        169.54        163.28         8.78 o                         
  -1 -14   2         57.75         65.65         6.09 o                         
   0 -14   2          6.98          5.10         2.30 o                         
   2 -14   2        662.89        713.50        14.69 o                         
   3 -14   2          6.51          2.81         2.72 o                         
   5 -14   2        222.96        232.17        11.73 o                         
   6 -14   2          9.41          9.47         1.59 o                         
  -7 -13   2         35.18         27.75         3.50 o                         
  -6 -13   2        292.82        312.03        13.85 o                         
  -5 -13   2          7.49          3.14         1.59 o                         
  -3 -13   2        414.50        456.13        11.61 o                         
  -2 -13   2         73.39         81.96         5.36 o                         
  -1 -13   2         82.51         72.71         5.07 o                         
   1 -13   2         36.43         36.40         3.72 o                         
   2 -13   2        175.55        190.33         7.81 o                         
   3 -13   2         56.40         58.47         5.78 o                         
   6 -13   2         16.80         10.77         2.75 o                         
   7 -13   2         79.20         75.92         5.20 o                         
  -7 -12   2         78.08         78.38         6.95 o                         
  -6 -12   2         16.72         18.48         4.78 o                         
  -5 -12   2        379.64        348.65         9.71 o                         
  -4 -12   2          8.24          6.84         2.49 o                         
   1 -12   2        116.45         97.17         5.52 o                         
   4 -12   2         57.39         59.04         5.66 o                         
   5 -12   2         68.98         64.12         7.93 o                         
   6 -12   2         62.72         69.11         6.96 o                         
   7 -12   2         97.62        101.05         9.40 o                         
  -8 -11   2          7.69          6.64         2.44 o                         
  -7 -11   2         47.17         46.05         6.40 o                         
  -6 -11   2         54.71         55.61         4.90 o                         
  -5 -11   2        108.44        107.42         9.86 o                         
  -3 -11   2        312.97        303.21        11.94 o                         
  -1 -11   2        225.19        222.07         7.76 o                         
   0 -11   2        989.91       1006.18        29.13 o                         
   1 -11   2        120.66        128.90         5.22 o                         
   3 -11   2        136.61        134.90         6.38 o                         
   5 -11   2        334.53        336.17        17.96 o                         
   6 -11   2        206.07        204.74        12.61 o                         
   7 -11   2         29.45         24.21         3.79 o                         
   8 -11   2         39.96         44.32         4.22 o                         
  -7 -10   2          4.39         -1.42         4.16 o                         
  -6 -10   2         11.88         14.45         5.24 o                         
  -4 -10   2         53.12         48.84         4.89 o                         
  -3 -10   2       1556.26       1521.90        26.64 o                         
  -2 -10   2       2302.94       2300.21        25.39 o                         
   0 -10   2        352.07        415.99         8.84 o                         
   1 -10   2         40.96         30.85         2.82 o                         
   2 -10   2        329.75        308.85         8.46 o                         
   4 -10   2        318.92        334.14        11.29 o                         
   7 -10   2         64.14         64.26         5.17 o                         
   8 -10   2         19.86         18.96         2.09 o                         
  -8  -9   2         35.63         37.65         3.64 o                         
  -6  -9   2        712.09        806.46        22.10 o                         
  -4  -9   2       1213.89       1297.93        17.69 o                         
  -3  -9   2        130.81        104.44        16.38 o                         
   0  -9   2         42.83         36.58         9.47 o                         
   3  -9   2        432.77        495.24        34.37 o                         
   4  -9   2        124.88        139.67         9.89 o                         
   6  -9   2         53.44         52.67         3.87 o                         
   8  -9   2         14.70         19.21         3.52 o                         
  -9  -8   2         65.64         60.57         4.21 o                         
  -5  -8   2         70.89         74.60         4.11 o                         
  -4  -8   2        144.23        139.79         6.53 o                         
  -2  -8   2       1399.78       1362.15        52.31 o                         
  -1  -8   2        376.89        378.13        25.36 o                         
   0  -8   2         19.54         19.82         4.26 o                         
   1  -8   2        700.61        670.99        20.77 o                         
   2  -8   2        132.54        132.89        10.24 o                         
   3  -8   2        435.46        410.24        30.42 o                         
   4  -8   2        463.08        456.98        14.72 o                         
   5  -8   2        305.66        284.46        16.45 o                         
   8  -8   2         76.47         74.94         6.83 o                         
  -9  -7   2         40.37         38.03         3.13 o                         
  -8  -7   2        111.11        107.61         5.08 o                         
  -7  -7   2        383.86        390.80        12.29 o                         
  -6  -7   2        376.00        354.35        10.94 o                         
  -4  -7   2        289.32        233.85        16.08 o                         
  -3  -7   2        915.93        971.49        30.81 o                         
   1  -7   2        134.74        190.84        10.65 o                         
   2  -7   2        437.55        379.82        20.76 o                         
   3  -7   2       1486.99       1485.72        56.09 o                         
   4  -7   2        358.79        300.73        19.97 o                         
   5  -7   2        635.75        616.69        48.44 o                         
   6  -7   2        689.63        683.51        24.11 o                         
   9  -7   2          2.78          3.59         1.37 o                         
  -8  -6   2         37.83         45.48         4.65 o                         
  -6  -6   2        580.53        524.76        20.57 o                         
  -5  -6   2        465.58        440.88        11.39 o                         
  -4  -6   2         35.89         49.02         9.01 o                         
   0  -6   2       1822.00       2169.53        38.35 o                         
   3  -6   2        545.42        443.56        16.31 o                         
   4  -6   2        264.64        248.99        24.38 o                         
   5  -6   2        140.27        160.24        11.57 o                         
   6  -6   2        112.30        113.29         9.97 o                         
   8  -6   2        163.41        165.49        11.50 o                         
  -8  -5   2         41.77         46.72         5.43 o                         
  -7  -5   2         94.58         89.56         6.23 o                         
  -6  -5   2       1412.92       1355.10        30.48 o                         
  -4  -5   2        139.05        138.55        11.13 o                         
  -3  -5   2         73.77         60.74         6.93 o                         
   0  -5   2       1578.90       1648.14        30.77 o                         
   3  -5   2       1942.88       2098.64        56.09 o                         
   4  -5   2       2308.09       2252.88       149.20 o                         
   5  -5   2       1149.41       1085.65        54.49 o                         
   6  -5   2         48.41         53.46         6.36 o                         
   7  -5   2        121.82        138.08        11.47 o                         
   8  -5   2         40.45         44.63         4.76 o                         
   9  -5   2        242.86        234.81         8.04 o                         
  10  -5   2         81.75         87.81         4.92 o                         
 -10  -4   2        133.85        140.66         7.28 o                         
  -8  -4   2         70.60         73.10         5.72 o                         
  -7  -4   2        370.22        389.78        18.51 o                         
  -6  -4   2         84.12         80.35         5.46 o                         
  -2  -4   2       2216.16       2044.35        35.50 o                         
   0  -4   2         99.37        112.68         9.86 o                         
   1  -4   2       4161.55       4129.53        67.72 o                         
   2  -4   2        853.47        883.74        24.46 o                         
   3  -4   2       2780.70       3090.36        71.56 o                         
   4  -4   2        438.75        532.60        33.22 o                         
   5  -4   2        474.05        425.26        32.98 o                         
   6  -4   2        310.47        312.01        14.63 o                         
   8  -4   2        119.74        120.16        10.89 o                         
  -9  -3   2        267.87        286.60         9.86 o                         
  -8  -3   2         96.33        107.44         9.85 o                         
  -7  -3   2          9.61         11.47         7.44 o                         
  -6  -3   2        570.84        572.86        27.04 o                         
  -3  -3   2       3790.39       3756.23        36.10 o                         
  -2  -3   2        798.16        708.63        17.26 o                         
   0  -3   2       2803.11       2687.89        35.77 o                         
   1  -3   2       9977.64       9549.50       105.61 o                         
   2  -3   2        438.64        466.19        22.22 o                         
   3  -3   2        519.15        490.87        15.24 o                         
   4  -3   2        162.63        151.03        17.82 o                         
   5  -3   2        636.56        615.21        37.89 o                         
   6  -3   2        371.05        359.22        23.78 o                         
   7  -3   2        168.69        181.54         8.39 o                         
   9  -3   2        164.61        181.70        11.31 o                         
  10  -3   2         34.86         37.86         5.55 o                         
 -10  -2   2         25.26         25.52         2.83 o                         
  -8  -2   2         52.04         44.53         6.66 o                         
  -7  -2   2         65.26         64.97         8.56 o                         
  -6  -2   2        497.69        464.75        34.60 o                         
  -5  -2   2       1331.66       1352.42        36.58 o                         
  -4  -2   2          7.55          5.11         2.93 o                         
  -2  -2   2       1446.14       1464.04        27.65 o                         
  -1  -2   2       5270.75       5101.72        57.08 o                         
   0  -2   2        673.90        594.47        18.08 o                         
   1  -2   2       5300.05       5227.22        67.77 o                         
   2  -2   2        625.36        602.87        24.04 o                         
   3  -2   2       1035.62       1046.60        37.37 o                         
   4  -2   2       1285.36       1365.29        34.87 o                         
   5  -2   2          7.02          9.68         4.06 o                         
   6  -2   2        388.94        382.89        14.00 o                         
   7  -2   2        276.71        248.95        10.10 o                         
   8  -2   2        392.52        391.28        12.39 o                         
   9  -2   2         23.76         18.09         4.55 o                         
  10  -2   2        128.71        125.37         3.82 o                         
 -10  -1   2         11.36         11.44         2.41 o                         
  -8  -1   2        160.72        165.86        11.53 o                         
  -7  -1   2        236.97        226.54        15.51 o                         
  -6  -1   2        379.67        362.69        14.41 o                         
  -5  -1   2        446.77        407.25        19.49 o                         
  -4  -1   2        363.46        353.13        16.42 o                         
  -3  -1   2        464.48        478.62        15.46 o                         
  -2  -1   2        338.72        363.78        42.54 o                         
  -1  -1   2      12561.30      13227.17       114.20 o                         
   0  -1   2       2590.76       2527.80        24.94 o                         
   1  -1   2       1542.93       1487.05        30.39 o                         
   2  -1   2        445.60        451.41        11.47 o                         
   3  -1   2       1171.22       1294.39        29.20 o                         
   4  -1   2       1260.93       1507.71       111.27 o                         
   5  -1   2       1125.50       1144.09        35.79 o                         
   6  -1   2       1222.46       1218.49        28.94 o                         
   7  -1   2        770.46        693.79        15.31 o                         
   8  -1   2         83.12         71.56        12.98 o                         
   9  -1   2        491.48        492.81        15.94 o                         
  10  -1   2         68.17         82.11         5.29 o                         
 -10   0   2        258.85        284.09         7.59 o                         
  -9   0   2         22.79         26.56         2.16 o                         
  -8   0   2       1251.67       1206.52        21.12 o                         
  -7   0   2       2326.10       2324.54        30.68 o                         
  -5   0   2         27.21         14.49         4.43 o                         
  -4   0   2        539.86        516.26        18.90 o                         
  -3   0   2       2139.21       2124.12        46.15 o                         
  -2   0   2         45.32         70.19         6.91 o                         
  -1   0   2       1403.19       1369.73        24.72 o                         
   0   0   2        559.58        611.51        10.67 o                         
   1   0   2         70.65         77.66         6.95 o                         
   2   0   2          0.76         -4.97         4.99 o                         
   3   0   2       2011.15       1910.91        48.17 o                         
   4   0   2        423.39        544.68        21.74 o                         
   5   0   2         31.92         15.78         6.04 o                         
   7   0   2        530.64        460.72        16.76 o                         
   8   0   2         52.87         53.28         5.10 o                         
   9   0   2         19.21         21.25         4.10 o                         
  10   0   2         43.30         41.79         3.05 o                         
 -10   1   2         11.74         14.48         2.83 o                         
  -9   1   2         31.37         25.97         3.09 o                         
  -8   1   2        155.99        163.35         8.23 o                         
  -7   1   2        237.25        227.57        16.12 o                         
  -6   1   2        371.48        371.46        12.21 o                         
  -5   1   2        450.66        435.50        26.10 o                         
  -4   1   2        363.84        360.34        14.93 o                         
  -3   1   2        463.13        472.00        21.80 o                         
  -2   1   2        322.87        317.16        15.28 o                         
  -1   1   2      12494.67      13129.03        80.99 o                         
   0   1   2       2627.13       2530.67        66.28 o                         
   1   1   2       1545.53       1480.77        29.83 o                         
   2   1   2        452.50        466.00        15.30 o                         
   3   1   2       1162.55       1315.92        38.75 o                         
   4   1   2       1226.44       1487.06        80.96 o                         
   5   1   2       1120.39       1137.18        46.73 o                         
   6   1   2       1215.70       1232.35        19.40 o                         
   7   1   2        764.08        692.75        15.33 o                         
   8   1   2         86.96         74.71        14.46 o                         
   9   1   2        490.29        480.50        16.83 o                         
  10   1   2         67.42         75.79         6.17 o                         
 -10   2   2         24.44         27.79         3.43 o                         
  -9   2   2          1.31         -1.14         1.96 o                         
  -8   2   2         52.90         45.43         6.06 o                         
  -7   2   2         64.38         64.77         7.15 o                         
  -6   2   2        502.61        548.72        26.28 o                         
  -5   2   2       1337.68       1380.02        33.25 o                         
  -4   2   2          9.88          5.21         2.66 o                         
  -3   2   2        741.61        739.72        17.34 o                         
  -2   2   2       1445.67       1471.03        13.70 o                         
  -1   2   2       5257.22       5106.70        33.33 o                         
   0   2   2        702.88        596.70        30.22 o                         
   1   2   2       5336.31       5295.70       152.81 o                         
   2   2   2        609.74        521.09        27.76 o                         
   3   2   2       1067.42       1181.14        36.16 o                         
   4   2   2       1289.97       1365.51        34.54 o                         
   5   2   2          5.60          9.38         4.00 o                         
   6   2   2        384.27        378.92        37.68 o                         
   7   2   2        278.47        251.42        15.14 o                         
   8   2   2        394.26        392.39        12.51 o                         
   9   2   2         23.68         18.46         4.14 o                         
  10   2   2        127.71        124.63         4.44 o                         
 -10   3   2         23.39         32.49         3.56 o                         
  -9   3   2        269.05        292.45         8.96 o                         
  -8   3   2         99.76        112.81         6.30 o                         
  -7   3   2         11.30         12.73         7.64 o                         
  -6   3   2        577.13        597.72        13.82 o                         
  -5   3   2        462.00        450.64        30.09 o                         
  -4   3   2       1130.14       1186.27        25.16 o                         
  -3   3   2       3793.07       3832.89        32.82 o                         
  -2   3   2        765.86        723.09        15.69 o                         
  -1   3   2       4455.33       4787.54        44.86 o                         
   0   3   2       2819.82       2634.12        39.35 o                         
   1   3   2      10009.63       9697.98       104.89 o                         
   2   3   2        425.07        449.74        14.41 o                         
   3   3   2        514.26        492.45        14.62 o                         
   4   3   2        149.87        114.48        26.69 o                         
   5   3   2        651.19        626.53        26.20 o                         
   6   3   2        386.19        374.85        31.34 o                         
   7   3   2        169.08        180.69        12.03 o                         
   8   3   2        173.05        178.14        11.77 o                         
   9   3   2        159.82        185.41        10.28 o                         
  10   3   2         33.43         38.64         5.67 o                         
 -10   4   2        125.60        143.53         6.62 o                         
  -9   4   2         84.76         87.24         4.91 o                         
  -8   4   2         76.29         74.59         5.20 o                         
  -7   4   2        372.54        397.74        16.82 o                         
  -6   4   2         84.35         83.36         5.33 o                         
  -5   4   2        191.38        151.66        18.38 o                         
  -4   4   2         13.89         29.02         4.47 o                         
  -3   4   2        559.62        583.05        17.15 o                         
  -2   4   2       2255.23       2086.07        36.22 o                         
  -1   4   2       4168.11       4107.54        44.08 o                         
   0   4   2         98.05        110.16         7.66 o                         
   1   4   2       4160.82       4213.81        61.57 o                         
   2   4   2        854.71        891.12        43.66 o                         
   3   4   2       2798.76       3071.32        39.90 o                         
   4   4   2        440.72        531.37        26.75 o                         
   5   4   2        473.34        437.41        21.89 o                         
   6   4   2        312.71        316.78        15.02 o                         
   7   4   2        879.28        834.39        25.55 o                         
   8   4   2        118.41        122.61         9.90 o                         
   9   4   2         14.85         25.47         4.47 o                         
  10   4   2         17.17         19.51         1.75 o                         
  -9   5   2         24.19         33.18         3.27 o                         
  -8   5   2         39.41         47.67         5.54 o                         
  -7   5   2         98.36         91.39         5.67 o                         
  -6   5   2       1398.39       1376.15        31.28 o                         
  -5   5   2          2.98          7.16         5.71 o                         
  -4   5   2        151.39        141.37        10.11 o                         
  -3   5   2         76.94         61.98         6.30 o                         
  -2   5   2       1622.52       1842.91        31.50 o                         
  -1   5   2        931.41        980.55        21.31 o                         
   0   5   2       1603.99       1681.78        28.16 o                         
   1   5   2       1597.83       1508.37        27.31 o                         
   2   5   2        362.29        457.34        16.11 o                         
   3   5   2       1947.17       2111.90        43.67 o                         
   4   5   2       2297.08       2235.81       103.32 o                         
   5   5   2       1154.03       1062.50        25.87 o                         
   6   5   2         46.71         55.46         6.66 o                         
   7   5   2        125.33        140.89        10.43 o                         
   8   5   2         39.22         45.54         4.33 o                         
   9   5   2        244.77        239.60         7.31 o                         
  10   5   2         80.36         89.60         4.47 o                         
  -9   6   2         43.14         43.94         3.31 o                         
  -8   6   2         38.60         44.62         3.32 o                         
  -7   6   2        909.36        929.87        17.65 o                         
  -6   6   2        587.74        543.91        13.10 o                         
  -5   6   2        458.75        449.88        10.36 o                         
  -4   6   2         37.91         50.02         9.19 o                         
  -3   6   2        426.98        374.11        15.92 o                         
  -2   6   2        113.49        143.32         9.44 o                         
  -1   6   2        557.31        602.72        25.03 o                         
   0   6   2       1878.66       2213.80        34.86 o                         
   1   6   2       1635.55       1657.11        47.20 o                         
   2   6   2       1404.74       1462.09        25.80 o                         
   3   6   2        554.45        461.14        18.12 o                         
   4   6   2        262.46        244.01        26.82 o                         
   5   6   2        143.53        168.12        10.11 o                         
   6   6   2        120.32        119.60         9.32 o                         
   7   6   2        284.76        272.05        14.00 o                         
   8   6   2        163.71        177.41         8.50 o                         
  -8   7   2        111.89        109.81         4.62 o                         
  -7   7   2        390.97        398.77        11.17 o                         
  -6   7   2        384.64        361.54        10.11 o                         
  -5   7   2        393.80        416.32        15.53 o                         
  -4   7   2        283.57        238.62        14.62 o                         
  -3   7   2        926.27        991.32        28.01 o                         
  -2   7   2       1358.75       1268.29        43.45 o                         
  -1   7   2       1935.88       2090.52        51.74 o                         
   0   7   2          8.21          6.05         4.37 o                         
   1   7   2        146.28        194.74        10.53 o                         
   2   7   2        448.94        387.57        18.87 o                         
   3   7   2       1483.13       1640.81        55.01 o                         
   4   7   2        369.64        305.44        21.91 o                         
   5   7   2        626.69        610.66        17.17 o                         
   6   7   2        683.07        697.46        21.92 o                         
   7   7   2        147.52        133.75         6.78 o                         
   8   7   2        141.75        147.91         6.04 o                         
  -9   8   2         64.22         59.36         4.63 o                         
  -8   8   2        226.10        250.73         6.40 o                         
  -6   8   2        218.54        249.31         8.56 o                         
  -5   8   2         67.77         76.12         3.74 o                         
  -4   8   2        147.63        142.64         5.94 o                         
  -3   8   2        168.10        157.63        11.81 o                         
  -2   8   2       1380.27       1389.95        47.55 o                         
  -1   8   2        373.54        385.85        23.06 o                         
   0   8   2         17.70         20.29         3.88 o                         
   1   8   2        702.80        684.69        18.88 o                         
   2   8   2        125.87        127.32        12.10 o                         
   3   8   2        439.47        456.28        23.24 o                         
   4   8   2        465.91        465.58        15.16 o                         
   5   8   2        297.33        283.52         9.03 o                         
   6   8   2         48.08         39.90         4.57 o                         
   8   8   2         77.70         76.47         6.21 o                         
  -8   9   2         35.83         38.42         3.72 o                         
  -6   9   2        724.10        805.34        19.79 o                         
  -5   9   2         21.88         21.09         5.10 o                         
  -4   9   2       1214.39       1324.41        17.88 o                         
  -3   9   2        128.35        127.21         7.97 o                         
  -2   9   2        319.68        318.61        23.23 o                         
  -1   9   2         19.53         23.95         6.37 o                         
   0   9   2         47.30         37.33         8.61 o                         
   1   9   2         23.63         10.98        14.56 o                         
   2   9   2        100.47         90.48        10.79 o                         
   3   9   2        425.13        458.37        11.35 o                         
   4   9   2        128.33        143.55        11.37 o                         
   5   9   2         24.28         33.39         3.47 o                         
   6   9   2         53.32         53.74         3.75 o                         
   8   9   2         14.54         19.60         3.20 o                         
  -8  10   2        142.60        147.65         8.20 o                         
  -6  10   2         12.56         15.05         5.34 o                         
  -5  10   2        488.68        548.98        12.88 o                         
  -4  10   2         49.94         49.83         4.44 o                         
  -3  10   2       1552.74       1552.96        24.22 o                         
  -2  10   2       2306.89       2347.15        23.08 o                         
  -1  10   2        155.53        179.35         6.86 o                         
   0  10   2        355.63        424.48         8.03 o                         
   1  10   2         39.06         31.46         2.56 o                         
   2  10   2        321.99        315.15         7.69 o                         
   3  10   2       1423.42       1514.91        33.98 o                         
   4  10   2        316.67        340.96        10.27 o                         
   5  10   2         40.18         52.58         4.69 o                         
   6  10   2        246.67        263.80         8.75 o                         
   7  10   2         62.81         65.58         5.27 o                         
   8  10   2         22.46         19.35         1.90 o                         
  -8  11   2          7.96          6.77         2.22 o                         
  -7  11   2         46.02         46.99         5.82 o                         
  -6  11   2         53.86         56.74         4.45 o                         
  -5  11   2        106.67        109.61         8.97 o                         
  -4  11   2        217.19        207.97         8.82 o                         
  -3  11   2        306.46        309.40        10.86 o                         
  -2  11   2        623.63        623.23        12.37 o                         
  -1  11   2        228.70        226.61         7.05 o                         
   0  11   2        988.97       1016.47        11.67 o                         
   1  11   2        119.81        131.54         4.74 o                         
   2  11   2         85.53         59.93         3.34 o                         
   3  11   2        135.81        137.65         5.80 o                         
   4  11   2         46.29         53.41         3.97 o                         
   5  11   2        327.27        343.03        16.33 o                         
   6  11   2        208.01        208.92        11.47 o                         
   7  11   2         31.87         24.71         3.45 o                         
   8  11   2         40.31         45.22         3.84 o                         
  -7  12   2         80.56         79.98         6.32 o                         
  -6  12   2         16.35         18.86         4.35 o                         
  -5  12   2        383.62        355.76         8.83 o                         
  -4  12   2          7.49          7.11         2.57 o                         
  -3  12   2         78.39         88.57         4.89 o                         
  -2  12   2        215.78        226.58         7.63 o                         
  -1  12   2        111.50        115.15         5.45 o                         
   0  12   2         59.56         41.11         4.07 o                         
   1  12   2        115.22         99.15         5.02 o                         
   2  12   2        293.00        296.09         7.52 o                         
   3  12   2        304.95        342.11        11.86 o                         
   4  12   2         59.29         60.24         5.14 o                         
   5  12   2         67.48         65.43         7.21 o                         
   6  12   2         62.18         70.52         6.33 o                         
   7  12   2         96.67        103.11         9.59 o                         
  -7  13   2         35.30         28.32         3.18 o                         
  -6  13   2        293.73        318.40        12.59 o                         
  -5  13   2          7.75          3.20         1.45 o                         
  -4  13   2        360.47        371.64         9.24 o                         
  -3  13   2        414.51        465.43        10.55 o                         
  -2  13   2         74.78         83.63         4.88 o                         
  -1  13   2         80.63         74.20         4.61 o                         
   0  13   2        143.64        137.35         6.01 o                         
   1  13   2         36.20         37.14         3.38 o                         
   2  13   2        179.40        194.22         7.10 o                         
   3  13   2         54.53         59.66         5.25 o                         
   4  13   2          8.09          8.37         2.71 o                         
   5  13   2          2.79          2.29         3.00 o                         
   6  13   2         17.88         10.99         2.50 o                         
   7  13   2         77.61         77.47         4.72 o                         
  -6  14   2          6.57          7.08         2.01 o                         
  -5  14   2         34.68         38.71         3.08 o                         
  -4  14   2        196.21        216.04        10.38 o                         
  -3  14   2        204.86        218.50        12.94 o                         
  -2  14   2        170.80        166.62         7.98 o                         
  -1  14   2         59.39         66.99         5.54 o                         
   0  14   2          5.40          5.20         2.09 o                         
   1  14   2         95.11         91.51         4.97 o                         
   2  14   2        666.32        728.06        13.36 o                         
   3  14   2          5.06          2.87         2.47 o                         
   4  14   2         31.36         27.52         4.50 o                         
   5  14   2        222.61        236.90        10.66 o                         
   6  14   2          8.17          9.66         1.45 o                         
  -5  15   2         81.22         81.22         4.77 o                         
  -4  15   2        235.31        239.89        11.11 o                         
  -3  15   2        246.13        237.37        12.52 o                         
  -2  15   2        321.75        333.55        12.29 o                         
  -1  15   2        171.49        191.01         8.45 o                         
   0  15   2         28.53         22.24         3.47 o                         
   1  15   2        150.47        161.92         6.07 o                         
   2  15   2         90.81         97.02         4.56 o                         
   3  15   2         45.28         53.98         5.68 o                         
   4  15   2        128.53        128.17        10.38 o                         
   5  15   2         67.80         71.94         3.28 o                         
  -4  16   2        125.66        121.15         6.55 o                         
  -3  16   2        303.99        328.38        12.86 o                         
  -2  16   2         53.36         50.92         5.93 o                         
  -1  16   2         22.72         23.53         4.62 o                         
   0  16   2         55.05         45.69         4.07 o                         
   1  16   2         59.66         57.29         4.29 o                         
   2  16   2        246.66        248.42        12.21 o                         
   3  16   2         71.74         74.53         5.66 o                         
  -3  17   2        140.94        131.58         6.51 o                         
  -2  17   2          9.05          5.85         2.28 o                         
  -1  17   2         19.21         19.66         3.38 o                         
   0  17   2         57.72         53.09         5.01 o                         
   1  17   2         68.92         63.47         4.82 o                         
  -3 -17   3        291.57        258.76         9.80 o                         
  -1 -16   3        170.35        166.80        10.99 o                         
   3 -16   3         82.63         70.85         5.76 o                         
  -5 -15   3         73.47         51.26         3.99 o                         
  -3 -15   3         36.18         40.33         6.20 o                         
  -1 -15   3         49.76         38.83         4.57 o                         
   0 -15   3         39.30         52.27         5.16 o                         
   5 -15   3         37.03         44.81         4.19 o                         
  -6 -14   3         44.07         50.69         4.60 o                         
  -5 -14   3         20.52         26.04         4.07 o                         
  -3 -14   3         39.12         38.07         6.55 o                         
  -2 -14   3         21.25         20.93         3.71 o                         
  -1 -14   3         92.45         90.27         7.18 o                         
   0 -14   3        207.48        208.32         7.90 o                         
   2 -14   3         65.98         74.21         5.87 o                         
   3 -14   3        162.53        182.19         8.96 o                         
   5 -14   3         26.43         26.56         4.32 o                         
   6 -14   3          7.70          5.73         1.26 o                         
  -7 -13   3         35.01         42.76         4.13 o                         
  -6 -13   3         76.49         89.13         7.33 o                         
  -5 -13   3        248.86        260.88         9.37 o                         
  -4 -13   3         63.54         51.53         7.06 o                         
  -3 -13   3        589.85        579.32        22.54 o                         
  -2 -13   3        601.26        592.72        17.21 o                         
  -1 -13   3        219.86        219.07        10.62 o                         
   0 -13   3        199.97        217.51        15.56 o                         
   1 -13   3        119.76        107.39         6.08 o                         
   2 -13   3         19.71         15.34         2.79 o                         
   3 -13   3        153.00        178.29         9.53 o                         
   6 -13   3         17.41         19.75         3.44 o                         
  -7 -12   3         16.39         12.74         3.44 o                         
  -6 -12   3         62.83         59.03         7.15 o                         
  -5 -12   3        351.40        375.52        12.14 o                         
  -4 -12   3        252.31        248.31         8.61 o                         
   1 -12   3        695.01        685.35        12.79 o                         
   4 -12   3        101.09         87.61         5.34 o                         
   5 -12   3         97.36         90.97         9.03 o                         
   6 -12   3         94.81        107.80         8.36 o                         
   7 -12   3         18.87         14.47         2.38 o                         
  -8 -11   3          4.82          1.27         1.77 o                         
  -7 -11   3        203.65        221.96        12.45 o                         
  -6 -11   3          6.26          7.98         5.01 o                         
  -5 -11   3         68.63         63.01         6.11 o                         
  -1 -11   3        259.06        279.24         8.86 o                         
   1 -11   3         49.84         40.55         6.39 o                         
   3 -11   3        846.35        865.08        20.45 o                         
   5 -11   3        121.44        126.02         7.39 o                         
   6 -11   3         44.98         42.85         6.16 o                         
   7 -11   3         39.76         41.21         4.56 o                         
  -7 -10   3         27.97         29.42         5.76 o                         
  -6 -10   3        237.75        226.73         9.56 o                         
  -4 -10   3        178.17        175.70         8.23 o                         
  -3 -10   3        406.78        396.73        12.18 o                         
  -2 -10   3        654.42        658.94        11.64 o                         
   0 -10   3         22.20         34.08         2.72 o                         
   1 -10   3        685.32        671.57        12.60 o                         
   2 -10   3        110.31        105.28         5.14 o                         
   4 -10   3       1064.86       1055.76        22.12 o                         
   5 -10   3        195.45        187.31        11.98 o                         
   7 -10   3        144.24        140.16         5.95 o                         
   8 -10   3          2.21          1.18         1.78 o                         
  -8  -9   3        175.74        177.44        10.68 o                         
  -7  -9   3        105.46        105.59         7.32 o                         
  -4  -9   3       1149.18       1124.82        17.04 o                         
   0  -9   3         38.87         24.06         4.70 o                         
   3  -9   3       1675.78       1504.13        61.11 o                         
   4  -9   3        406.99        399.62        24.84 o                         
   6  -9   3          7.33          7.35         2.28 o                         
   7  -9   3        120.23        121.10         6.25 o                         
   8  -9   3          6.53         11.33         2.69 o                         
  -9  -8   3          1.85          1.59         1.62 o                         
  -8  -8   3         75.24         68.69         5.99 o                         
  -5  -8   3        261.36        250.61         7.38 o                         
  -4  -8   3       1285.08       1211.62        20.16 o                         
  -2  -8   3        623.25        603.23        36.62 o                         
  -1  -8   3       1562.79       1543.41        55.36 o                         
   0  -8   3         49.36         40.56         6.84 o                         
   1  -8   3        161.17        187.82        11.68 o                         
   2  -8   3         84.93         69.94        12.88 o                         
   3  -8   3        763.28        713.65        40.20 o                         
   4  -8   3         12.82         13.74         2.63 o                         
   5  -8   3        871.23        835.02        16.18 o                         
   8  -8   3          0.30         -2.91         2.91 o                         
  -9  -7   3         17.62         17.95         2.98 o                         
  -8  -7   3        119.98        120.86         5.29 o                         
  -7  -7   3        566.97        552.12        15.11 o                         
  -6  -7   3         40.20         45.97         4.45 o                         
  -4  -7   3        111.26        129.01        19.37 o                         
  -3  -7   3        892.76        930.54        46.37 o                         
   1  -7   3       1655.39       1781.64        30.54 o                         
   2  -7   3        506.62        502.91        18.62 o                         
   3  -7   3        394.09        453.24        30.79 o                         
   4  -7   3        593.41        560.66        26.55 o                         
   5  -7   3        132.90        122.20         9.70 o                         
   6  -7   3        254.44        211.03        13.45 o                         
   9  -7   3          2.20          2.35         2.00 o                         
  -8  -6   3        184.04        183.16         8.66 o                         
  -6  -6   3         27.54         26.18         3.68 o                         
  -5  -6   3        278.91        254.46         8.70 o                         
  -4  -6   3        273.71        284.54        27.25 o                         
   0  -6   3       3319.94       3462.42        36.35 o                         
   1  -6   3        445.16        459.67        21.91 o                         
   2  -6   3        566.23        543.61        28.50 o                         
   3  -6   3       1402.56       1544.90        32.56 o                         
   4  -6   3        907.23        804.82        29.44 o                         
   5  -6   3        216.39        235.91        12.21 o                         
   6  -6   3        813.05        756.53        26.12 o                         
  -8  -5   3        124.96        129.27         5.79 o                         
  -7  -5   3        250.70        277.80         8.84 o                         
  -6  -5   3        681.27        697.77        16.40 o                         
  -4  -5   3         41.14         49.57        12.28 o                         
  -3  -5   3        182.01        161.53        10.70 o                         
   0  -5   3       2612.30       2616.25        29.22 o                         
   1  -5   3        194.63        205.14        13.93 o                         
   2  -5   3       2327.23       2397.48        58.46 o                         
   3  -5   3       1292.27       1421.45        30.11 o                         
   4  -5   3        527.13        489.80        29.76 o                         
   5  -5   3        386.34        454.04        35.37 o                         
   6  -5   3         34.00         30.12         5.00 o                         
   7  -5   3         73.63         71.97         8.63 o                         
   8  -5   3         47.20         53.57         7.27 o                         
   9  -5   3         48.62         44.28         3.47 o                         
  -8  -4   3         25.35         25.35         3.82 o                         
  -7  -4   3        572.14        531.85        12.20 o                         
  -6  -4   3         80.53         77.05         5.46 o                         
  -2  -4   3       4672.79       4433.71        85.51 o                         
  -1  -4   3        928.84        853.23        31.86 o                         
   0  -4   3       1537.06       1597.33        75.83 o                         
   1  -4   3       1551.77       1636.70        28.76 o                         
   2  -4   3       1942.01       2033.73        68.67 o                         
   3  -4   3        565.89        587.29        30.95 o                         
   4  -4   3        145.55        155.64        17.93 o                         
   5  -4   3         34.39         35.05        10.22 o                         
   6  -4   3        396.18        388.61        16.52 o                         
   9  -4   3         51.23         40.79         5.47 o                         
  -9  -3   3        131.25        126.86         5.26 o                         
  -8  -3   3         17.08         13.71         5.04 o                         
  -7  -3   3        517.81        506.11        13.57 o                         
  -6  -3   3        172.58        172.74         8.40 o                         
  -3  -3   3       1219.91       1184.94        23.86 o                         
  -2  -3   3        229.44        168.30        14.85 o                         
  -1  -3   3         81.08         84.75         3.42 o                         
   0  -3   3        379.69        339.64        13.73 o                         
   1  -3   3        284.95        301.50        15.26 o                         
   2  -3   3        780.40        715.35        23.64 o                         
   3  -3   3       1008.19       1072.21        23.76 o                         
   4  -3   3       1322.72       1393.28        52.63 o                         
   5  -3   3        275.87        261.25        25.77 o                         
   6  -3   3         74.36         73.65         4.82 o                         
   7  -3   3         16.17         13.78         3.20 o                         
   8  -3   3       1003.19       1035.17        24.78 o                         
   9  -3   3         46.02         57.28         6.71 o                         
  10  -3   3        149.86        153.39         7.05 o                         
 -10  -2   3         78.86         66.07         4.15 o                         
  -8  -2   3        302.05        282.89        13.01 o                         
  -7  -2   3        515.49        576.32        19.41 o                         
  -6  -2   3        190.01        182.74        10.17 o                         
  -5  -2   3         69.78         63.00        13.05 o                         
  -4  -2   3        809.65        869.69        35.17 o                         
  -3  -2   3       1768.42       1812.10        39.50 o                         
  -2  -2   3        288.14        205.44        10.26 o                         
  -1  -2   3       2018.94       1862.23        18.80 o                         
   0  -2   3       1391.62       1347.42        22.74 o                         
   1  -2   3       1007.77        880.32        25.57 o                         
   2  -2   3         74.18         52.20         8.40 o                         
   3  -2   3         39.61         50.31        10.03 o                         
   4  -2   3        195.26        193.33        42.47 o                         
   5  -2   3        105.77        115.61        24.35 o                         
   6  -2   3       1355.02       1241.36        49.39 o                         
   7  -2   3         45.16         47.93         7.78 o                         
   8  -2   3         65.11         75.06         7.33 o                         
   9  -2   3        150.51        165.08         7.86 o                         
  10  -2   3        150.42        142.02         4.50 o                         
 -10  -1   3         61.15         57.02        10.01 o                         
  -9  -1   3         76.57         79.99         7.72 o                         
  -8  -1   3        301.46        298.88         8.51 o                         
  -7  -1   3       2440.27       2375.43        30.39 o                         
  -6  -1   3        180.72        177.45        11.18 o                         
  -4  -1   3        169.53        141.79        10.22 o                         
  -3  -1   3         76.18         54.27         3.52 o                         
  -2  -1   3          3.83          2.76         2.29 o                         
  -1  -1   3       8670.74       8037.35        82.04 o                         
   0  -1   3       8441.14       8084.54       223.06 o                         
   1  -1   3       1025.23       1037.48        27.31 o                         
   2  -1   3        495.03        507.95        29.02 o                         
   3  -1   3        246.14        261.66        40.54 o                         
   4  -1   3        241.31        269.89        31.02 o                         
   5  -1   3        458.03        428.46        27.43 o                         
   6  -1   3       1174.97       1089.73        28.13 o                         
   7  -1   3        135.73        123.92         7.63 o                         
   8  -1   3        283.54        264.37        10.47 o                         
   9  -1   3         45.85         61.39         5.67 o                         
  10  -1   3         94.69         91.71         5.08 o                         
 -10   0   3         50.64         62.52         4.78 o                         
  -9   0   3          4.09          3.99         1.33 o                         
  -8   0   3        456.73        466.60         8.95 o                         
  -7   0   3        594.13        527.87        13.43 o                         
  -5   0   3         51.56         41.03         6.97 o                         
  -4   0   3        512.88        514.76        19.20 o                         
  -3   0   3         13.66         18.29         4.76 o                         
  -2   0   3        405.65        375.87        16.59 o                         
  -1   0   3      10000.47      10036.52       101.70 o                         
   0   0   3      23312.88      21486.14       216.80 o                         
   1   0   3        498.41        583.24        20.41 o                         
   2   0   3        908.24        891.30        17.15 o                         
   3   0   3       1445.09       1464.87        43.88 o                         
   4   0   3        101.96        167.42        12.79 o                         
   5   0   3        174.89        213.04        15.96 o                         
   7   0   3       1135.10       1172.72        31.56 o                         
   8   0   3         17.12         13.36         3.51 o                         
   9   0   3        126.73        120.61         8.30 o                         
  10   0   3          9.44          6.42         1.43 o                         
 -10   1   3         62.31         70.15         5.05 o                         
  -9   1   3         78.07         81.70         4.84 o                         
  -8   1   3        301.69        302.18         8.28 o                         
  -7   1   3       2429.22       2371.72        30.56 o                         
  -6   1   3        173.68        181.92         9.30 o                         
  -5   1   3        219.40        232.88        13.75 o                         
  -4   1   3        172.99        142.60        10.33 o                         
  -3   1   3         79.98         56.15         5.25 o                         
  -2   1   3          2.84          4.45         3.99 o                         
  -1   1   3       8700.12       8071.42        56.73 o                         
   0   1   3       8344.53       8041.70        63.69 o                         
   1   1   3       1019.25       1018.73        27.20 o                         
   2   1   3        517.67        548.12        31.76 o                         
   3   1   3        261.56        312.61        20.41 o                         
   4   1   3        253.78        277.75        36.54 o                         
   5   1   3        470.50        467.36        31.21 o                         
   6   1   3       1167.11       1103.49        18.86 o                         
   7   1   3        135.49        124.23         7.67 o                         
   8   1   3        288.39        266.43        12.54 o                         
   9   1   3         46.09         60.94         6.26 o                         
  10   1   3         94.43         87.37        10.23 o                         
 -10   2   3         80.03         86.82         5.59 o                         
  -9   2   3        241.05        271.33         9.06 o                         
  -8   2   3        305.77        289.24        15.61 o                         
  -7   2   3        513.74        583.89        18.28 o                         
  -6   2   3        190.80        185.63         9.57 o                         
  -5   2   3         70.89         64.29        11.86 o                         
  -4   2   3        810.53        887.43        35.89 o                         
  -3   2   3       1767.22       1861.62        23.85 o                         
  -2   2   3        291.66        218.69        21.46 o                         
  -1   2   3       2030.41       1865.70        18.55 o                         
   0   2   3       1397.03       1350.33        50.10 o                         
   1   2   3       1005.11        889.86        24.82 o                         
   2   2   3         75.48         60.58         5.01 o                         
   3   2   3         43.96         72.81         6.87 o                         
   4   2   3        180.35        184.28        38.61 o                         
   5   2   3        102.26        110.41        22.04 o                         
   6   2   3       1342.39       1211.53        26.59 o                         
   7   2   3         42.17         46.14         6.85 o                         
   8   2   3         62.86         73.36         5.85 o                         
   9   2   3        149.08        168.45         7.14 o                         
  10   2   3        152.42        158.51        10.99 o                         
 -10   3   3        101.17        110.49         5.99 o                         
  -9   3   3        131.84        136.69         6.10 o                         
  -8   3   3         18.70         15.05         4.94 o                         
  -7   3   3        509.92        514.25        12.55 o                         
  -6   3   3        177.97        180.24         7.40 o                         
  -5   3   3       1567.69       1639.90        58.75 o                         
  -4   3   3       1361.29       1530.32        50.75 o                         
  -3   3   3       1239.89       1209.12        21.69 o                         
  -2   3   3        216.86        171.74        13.50 o                         
  -1   3   3         84.19        106.23         6.21 o                         
   0   3   3        371.02        335.64        10.08 o                         
   1   3   3        281.69        286.95        15.39 o                         
   2   3   3        790.76        756.92        19.94 o                         
   3   3   3        991.73       1081.71        24.89 o                         
   4   3   3       1344.47       1471.92        87.61 o                         
   5   3   3        266.24        237.25        17.19 o                         
   6   3   3         75.03         73.83         4.86 o                         
   7   3   3         18.65         18.07         4.97 o                         
   8   3   3       1001.84       1040.91        27.23 o                         
   9   3   3         46.40         58.45         6.10 o                         
  10   3   3        148.04        156.52         7.20 o                         
  -9   4   3         49.84         51.38         3.98 o                         
  -7   4   3        585.61        542.70        11.09 o                         
  -6   4   3         76.12         78.62         4.96 o                         
  -5   4   3        517.98        468.51        32.28 o                         
  -4   4   3        517.64        488.34        29.48 o                         
  -3   4   3        222.00        226.67        10.30 o                         
  -2   4   3       4667.62       4524.20        77.73 o                         
  -1   4   3        903.79        886.29        19.33 o                         
   0   4   3       1537.13       1575.99        44.13 o                         
   1   4   3       1541.61       1689.08        39.49 o                         
   2   4   3       1990.86       2150.79        85.81 o                         
   3   4   3        566.49        594.53        17.75 o                         
   4   4   3        147.38        159.49        15.59 o                         
   5   4   3         33.73         26.73         3.62 o                         
   6   4   3        403.42        398.28        17.08 o                         
   7   4   3        159.22        144.74        10.89 o                         
   8   4   3         88.43         97.32         9.10 o                         
   9   4   3         49.26         41.63         4.98 o                         
 -10   5   3         24.42         21.34         3.05 o                         
  -9   5   3         13.38          9.34         2.16 o                         
  -8   5   3        122.18        131.91         5.26 o                         
  -7   5   3        256.20        278.75        13.20 o                         
  -6   5   3        675.57        712.01        14.91 o                         
  -5   5   3         66.18         60.36        12.82 o                         
  -4   5   3         43.79         50.58        11.17 o                         
  -3   5   3        185.96        164.83         9.73 o                         
  -2   5   3        623.36        610.82        27.91 o                         
  -1   5   3       1275.91       1198.21        24.93 o                         
   0   5   3       2617.06       2618.65        29.03 o                         
   1   5   3        201.63        226.70        14.96 o                         
   2   5   3       2304.42       2290.55        39.73 o                         
   3   5   3       1325.58       1441.19        41.26 o                         
   4   5   3        520.84        485.85        22.06 o                         
   5   5   3        383.66        437.38        13.44 o                         
   6   5   3         34.88         31.33         5.46 o                         
   7   5   3         73.72         73.44         7.85 o                         
   8   5   3         45.99         54.67         6.61 o                         
   9   5   3         48.97         45.18         3.16 o                         
  -9   6   3        130.31        161.30         5.80 o                         
  -8   6   3        187.15        186.90         8.84 o                         
  -7   6   3        478.27        481.84        10.51 o                         
  -6   6   3         25.38         26.71         3.35 o                         
  -5   6   3        282.57        259.65         7.91 o                         
  -4   6   3        269.19        290.35        24.77 o                         
  -3   6   3        502.24        596.79        32.19 o                         
  -2   6   3       1477.65       1785.98        51.53 o                         
  -1   6   3        159.91        149.18         9.67 o                         
   0   6   3       3306.84       3468.71        36.18 o                         
   1   6   3        440.39        435.34        25.26 o                         
   2   6   3        567.64        539.98        23.30 o                         
   3   6   3       1430.76       1606.49        36.95 o                         
   4   6   3        906.39        814.40        35.18 o                         
   5   6   3        221.93        244.92        12.56 o                         
   6   6   3        811.59        771.97        23.74 o                         
   7   6   3        740.18        757.75        23.34 o                         
   8   6   3         16.58         16.51         6.80 o                         
  -8   7   3        120.92        123.32         4.81 o                         
  -7   7   3        571.96        566.51        11.12 o                         
  -6   7   3         38.32         46.91         4.05 o                         
  -5   7   3          1.13         -0.36         1.56 o                         
  -4   7   3        112.16        131.64        17.61 o                         
  -3   7   3        904.09        949.53        42.16 o                         
  -2   7   3         25.85         12.65         6.05 o                         
  -1   7   3        103.34        109.48        12.71 o                         
   0   7   3        760.50        787.59        23.19 o                         
   1   7   3       1673.59       1834.66        37.00 o                         
   2   7   3        515.33        522.42        23.10 o                         
   3   7   3        400.01        471.31        17.02 o                         
   4   7   3        581.88        565.29        16.19 o                         
   5   7   3        138.49        126.09        10.36 o                         
   6   7   3        257.11        215.34        12.23 o                         
   7   7   3         32.23         33.53         5.45 o                         
   8   7   3        447.34        453.38        10.17 o                         
  -9   8   3          2.24          1.55         1.79 o                         
  -8   8   3         74.37         69.39         3.73 o                         
  -6   8   3        757.91        807.96        31.01 o                         
  -5   8   3        265.59        255.72         6.71 o                         
  -4   8   3       1291.64       1236.35        20.57 o                         
  -3   8   3        581.15        592.87        34.63 o                         
  -2   8   3        635.33        615.54        33.29 o                         
  -1   8   3       1541.60       1574.91        50.33 o                         
   0   8   3         45.40         41.39         6.22 o                         
   1   8   3        171.94        191.65        10.62 o                         
   2   8   3         93.58         87.92        10.30 o                         
   3   8   3        764.79        767.99        39.26 o                         
   4   8   3         14.35         13.86         2.42 o                         
   5   8   3        866.54        857.64        15.54 o                         
   6   8   3        177.23        179.13        10.77 o                         
   8   8   3          0.36         -2.65         2.65 o                         
  -8   9   3        176.68        181.07         9.71 o                         
  -7   9   3        104.70        103.48         8.05 o                         
  -6   9   3        443.81        476.74        12.80 o                         
  -5   9   3        227.28        238.50        13.36 o                         
  -4   9   3       1155.96       1147.78        15.49 o                         
  -3   9   3       1300.19       1370.55        20.15 o                         
  -2   9   3        153.08        107.94        14.99 o                         
  -1   9   3       1625.97       1816.43        57.13 o                         
   0   9   3         38.07         24.61         4.27 o                         
   1   9   3        177.63        206.09        15.82 o                         
   2   9   3        167.70        175.14         7.62 o                         
   3   9   3       1681.15       1548.11        21.13 o                         
   4   9   3        399.23        398.25        10.57 o                         
   5   9   3        536.47        513.29        17.89 o                         
   6   9   3          7.01          7.50         2.07 o                         
   8   9   3          6.03         11.56         2.44 o                         
  -8  10   3         63.76         52.88         5.01 o                         
  -6  10   3        241.34        231.36         8.69 o                         
  -5  10   3        581.02        595.92        14.81 o                         
  -4  10   3        173.51        179.28         7.55 o                         
  -3  10   3        406.60        404.83        11.07 o                         
  -2  10   3        655.43        672.39        10.69 o                         
  -1  10   3         61.10         64.23         3.11 o                         
   0  10   3         22.93         34.77         2.47 o                         
   1  10   3        698.88        685.27        11.45 o                         
   2  10   3        105.56        107.43         4.67 o                         
   3  10   3         17.57         15.10         2.83 o                         
   4  10   3       1063.80       1077.31        20.11 o                         
   5  10   3        192.13        191.13        10.89 o                         
   6  10   3        105.66        120.06         9.25 o                         
   7  10   3        148.93        143.02         5.41 o                         
   8  10   3          2.65          1.21         1.62 o                         
  -8  11   3          4.35          1.30         1.61 o                         
  -7  11   3        200.72        226.49        11.32 o                         
  -6  11   3          6.15          8.14         4.55 o                         
  -5  11   3         67.33         64.29         6.23 o                         
  -4  11   3        534.04        543.36        12.72 o                         
  -3  11   3          0.78         -0.16         2.30 o                         
  -2  11   3        335.56        353.77         7.66 o                         
  -1  11   3        258.06        284.94         8.05 o                         
   0  11   3         27.20         31.08         2.55 o                         
   1  11   3         48.35         49.73         5.64 o                         
   2  11   3        494.40        481.47        12.28 o                         
   3  11   3        841.08        882.73        18.59 o                         
   4  11   3        260.27        314.20        10.75 o                         
   5  11   3        118.62        128.59         6.72 o                         
   6  11   3         45.40         43.73         5.60 o                         
   7  11   3         40.31         42.05         4.14 o                         
  -7  12   3         16.43         13.00         3.13 o                         
  -6  12   3         63.13         60.23         6.50 o                         
  -5  12   3        352.37        383.18        11.04 o                         
  -4  12   3        253.25        253.38         7.83 o                         
  -3  12   3         80.14         73.61         4.51 o                         
  -2  12   3        226.72        232.15         7.82 o                         
  -1  12   3        493.10        497.86        19.68 o                         
   0  12   3        287.97        282.30         8.13 o                         
   1  12   3        686.78        699.33        11.63 o                         
   2  12   3         11.26          9.21         1.98 o                         
   3  12   3         23.03         31.47         3.40 o                         
   4  12   3         97.97         89.40         4.85 o                         
   5  12   3        100.35         92.82         8.21 o                         
   6  12   3         95.34        110.00         7.60 o                         
   7  12   3         18.20         14.77         2.17 o                         
  -7  13   3         35.55         43.64         3.75 o                         
  -6  13   3         75.49         90.95         6.67 o                         
  -5  13   3        252.20        266.21         8.52 o                         
  -4  13   3         62.00         49.78         4.31 o                         
  -3  13   3        585.87        591.14        23.00 o                         
  -2  13   3        606.87        604.82        15.64 o                         
  -1  13   3        225.12        223.54         9.66 o                         
   0  13   3        198.85        213.42         7.35 o                         
   1  13   3        120.61        109.59         5.53 o                         
   2  13   3         19.78         15.72         2.54 o                         
   3  13   3        154.70        181.93         8.66 o                         
   4  13   3        278.80        290.95        14.47 o                         
   5  13   3        142.46        153.39         9.61 o                         
   6  13   3         17.92         20.15         3.12 o                         
  -6  14   3         44.21         51.73         4.18 o                         
  -5  14   3         21.32         26.57         3.70 o                         
  -4  14   3        284.85        312.24        19.73 o                         
  -3  14   3         38.47         38.84         5.96 o                         
  -2  14   3         21.72         21.35         3.37 o                         
  -1  14   3         97.52         92.11         6.53 o                         
   0  14   3        213.33        212.57         7.18 o                         
   1  14   3         42.01         44.67         3.54 o                         
   2  14   3         68.95         75.73         5.99 o                         
   3  14   3        165.56        185.91         8.14 o                         
   4  14   3        165.35        184.56        10.47 o                         
   5  14   3         25.57         27.10         3.93 o                         
   6  14   3          7.05          5.85         1.14 o                         
  -5  15   3         73.16         52.30         3.63 o                         
  -4  15   3         80.28         88.28         6.69 o                         
  -3  15   3         35.61         41.15         5.64 o                         
  -2  15   3         88.19         78.98         7.58 o                         
  -1  15   3         51.68         39.62         4.15 o                         
   0  15   3         40.88         53.34         4.69 o                         
   1  15   3        109.61        106.47         5.29 o                         
   2  15   3        219.82        223.90         6.58 o                         
   3  15   3         43.48         46.82         5.14 o                         
   4  15   3          0.57          0.90         1.22 o                         
   5  15   3         38.82         45.72         3.81 o                         
  -4  16   3        126.83        106.55         5.89 o                         
  -3  16   3         77.81         75.44         6.18 o                         
  -2  16   3         68.17         71.66         6.60 o                         
  -1  16   3        172.14        170.20         9.99 o                         
   0  16   3         61.50         55.94         5.84 o                         
   1  16   3        197.44        192.89         9.80 o                         
   2  16   3         27.63         22.87         3.22 o                         
   3  16   3         84.00         72.30         5.24 o                         
  -3  17   3        291.89        264.05         8.91 o                         
  -2  17   3         77.97         73.31         5.40 o                         
  -1  17   3         18.58         19.63         3.35 o                         
   0  17   3         37.98         35.70         4.00 o                         
   1  17   3         35.71         27.84         3.16 o                         
  -1 -16   4         27.04         25.50         4.59 o                         
   3 -16   4        163.40        173.74         8.26 o                         
  -3 -15   4        177.01        191.15        11.74 o                         
  -1 -15   4         20.32         28.77         5.84 o                         
   0 -15   4         40.16         31.62         5.72 o                         
   5 -15   4         31.52         32.42         3.31 o                         
  -6 -14   4         23.93         21.83         3.02 o                         
  -5 -14   4         17.08         10.52         2.73 o                         
  -3 -14   4        174.07        189.30        12.80 o                         
  -2 -14   4         39.04         42.52         6.96 o                         
  -1 -14   4        214.73        200.16        13.98 o                         
   0 -14   4         50.41         55.74         4.27 o                         
   2 -14   4         80.16         96.78         8.45 o                         
   3 -14   4        387.33        383.59        17.05 o                         
   5 -14   4         99.69        100.80         7.14 o                         
  -7 -13   4         30.45         35.52         3.63 o                         
  -6 -13   4         36.46         26.56         4.20 o                         
  -5 -13   4         33.28         33.00         3.43 o                         
  -4 -13   4         27.35         25.81         3.60 o                         
  -3 -13   4        115.13        124.53         7.18 o                         
  -2 -13   4        152.75        141.88        12.14 o                         
  -1 -13   4         11.03          7.47         4.22 o                         
   0 -13   4        331.89        330.64        10.15 o                         
   1 -13   4        489.27        475.79        12.33 o                         
   2 -13   4         61.57         68.82         4.22 o                         
   3 -13   4          3.85          5.15         3.80 o                         
   6 -13   4         28.47         21.44         3.27 o                         
  -7 -12   4         55.58         68.69         6.04 o                         
  -6 -12   4         86.24         79.78         7.70 o                         
  -5 -12   4         60.37         68.72         5.21 o                         
  -4 -12   4        705.37        715.93        17.83 o                         
   1 -12   4        282.11        294.14        16.53 o                         
   4 -12   4         92.88         86.90         6.64 o                         
   5 -12   4        138.38        132.77        10.62 o                         
   6 -12   4        103.50        105.77         7.92 o                         
  -8 -11   4         37.38         35.01         3.80 o                         
  -7 -11   4         33.87         42.42         5.85 o                         
  -6 -11   4         33.86         35.25         6.35 o                         
  -5 -11   4          1.57          5.33         4.72 o                         
  -2 -11   4        114.17        112.26         9.20 o                         
  -1 -11   4         69.88         63.74         4.22 o                         
   3 -11   4         29.57         28.33         4.32 o                         
   5 -11   4         37.61         41.38         4.58 o                         
   6 -11   4         80.99         79.40         7.76 o                         
   7 -11   4         22.80         19.53         3.08 o                         
  -7 -10   4        315.42        297.37        15.13 o                         
  -6 -10   4        125.36        137.02        11.79 o                         
  -4 -10   4        432.29        424.34        13.58 o                         
  -3 -10   4         23.44         25.21         3.17 o                         
  -2 -10   4        636.54        589.66        10.77 o                         
   0 -10   4         25.67         25.47         2.68 o                         
   1 -10   4        288.01        263.37         7.98 o                         
   2 -10   4         18.26         14.26         2.49 o                         
   4 -10   4        380.28        331.53        16.99 o                         
   5 -10   4        283.35        271.29        14.56 o                         
   7 -10   4         40.96         43.81         5.09 o                         
   8 -10   4         42.22         40.29         3.82 o                         
  -8  -9   4         32.69         41.60         4.36 o                         
  -7  -9   4         41.78         35.14         4.56 o                         
  -6  -9   4         99.74        118.11         8.26 o                         
  -4  -9   4        313.68        282.00         8.55 o                         
   0  -9   4        603.59        602.03        27.22 o                         
   3  -9   4        304.47        244.81         9.33 o                         
   6  -9   4        291.57        296.91         8.82 o                         
   7  -9   4        302.53        303.29        11.65 o                         
   8  -9   4        133.86        130.28         6.67 o                         
  -9  -8   4         18.15         16.42         2.55 o                         
  -8  -8   4        256.03        274.91        11.60 o                         
  -7  -8   4         26.71         38.60         5.25 o                         
  -6  -8   4        102.01         98.84         7.90 o                         
  -5  -8   4        123.62        136.57         4.79 o                         
  -4  -8   4        255.99        264.64         6.78 o                         
  -2  -8   4        142.18        158.91        19.63 o                         
  -1  -8   4        160.28        162.54        19.10 o                         
   0  -8   4        438.65        480.95        22.61 o                         
   1  -8   4        189.90        222.70        15.72 o                         
   2  -8   4         15.77         28.61         7.51 o                         
   3  -8   4       1441.09       1443.36        56.96 o                         
   4  -8   4         99.02        106.39         7.52 o                         
   5  -8   4        611.25        614.44        15.59 o                         
   8  -8   4        121.39        120.29         7.75 o                         
  -9  -7   4         26.62         35.55         3.87 o                         
  -8  -7   4         23.42         21.55         3.98 o                         
  -6  -7   4        271.71        254.03         8.27 o                         
  -4  -7   4       1397.03       1410.54        71.55 o                         
  -3  -7   4          7.07         10.67         7.04 o                         
   1  -7   4        741.81        822.06        41.70 o                         
   2  -7   4        154.22        141.55        18.93 o                         
   3  -7   4        435.51        377.96        28.33 o                         
   4  -7   4        395.63        442.56        15.67 o                         
   5  -7   4        275.96        260.15         9.48 o                         
   6  -7   4         24.49         15.93         4.66 o                         
  -9  -6   4         24.20         21.93         3.53 o                         
  -8  -6   4        107.18        112.46         5.28 o                         
  -7  -6   4        150.87        149.26         6.48 o                         
  -6  -6   4        685.78        677.83        17.57 o                         
  -5  -6   4        661.66        622.02        13.71 o                         
  -4  -6   4        139.71        116.21        18.16 o                         
   0  -6   4       3634.96       3776.55        63.12 o                         
   1  -6   4        179.29        194.34        14.29 o                         
   2  -6   4        180.80        153.43        15.48 o                         
   3  -6   4         43.14         32.64        11.22 o                         
   4  -6   4        445.61        401.35        21.76 o                         
   5  -6   4        236.75        244.96        12.58 o                         
   6  -6   4        689.00        602.09        23.41 o                         
  -8  -5   4        116.93        126.16         5.66 o                         
  -7  -5   4        604.92        615.02        13.03 o                         
  -6  -5   4         41.62         30.08         5.18 o                         
  -5  -5   4         62.86         52.37         4.31 o                         
  -4  -5   4        951.80        916.35        48.20 o                         
  -3  -5   4       2099.34       2060.18        68.24 o                         
   0  -5   4        369.04        423.40        16.03 o                         
   1  -5   4       1965.26       1786.89        43.34 o                         
   2  -5   4       1798.54       1771.66        50.91 o                         
   3  -5   4         76.68         67.49         6.91 o                         
   4  -5   4        362.19        346.35        19.99 o                         
   5  -5   4         28.34         15.47         7.95 o                         
   6  -5   4         27.47         33.31         5.99 o                         
   7  -5   4        811.81        823.68        27.73 o                         
   8  -5   4         64.83         72.57         8.00 o                         
   9  -5   4         44.72         46.62         6.03 o                         
  -8  -4   4        183.47        199.49         8.83 o                         
  -7  -4   4        101.91        107.82         5.62 o                         
  -6  -4   4        195.82        186.21         6.74 o                         
  -2  -4   4       1728.71       1619.12        52.57 o                         
  -1  -4   4       2306.71       2252.13        40.59 o                         
   0  -4   4        601.45        671.75        19.29 o                         
   1  -4   4       2530.87       2480.62        38.49 o                         
   2  -4   4        759.89        814.54        68.92 o                         
   3  -4   4       1519.60       1799.99        56.28 o                         
   4  -4   4        167.18        130.34        17.24 o                         
   5  -4   4       1015.61       1062.03        53.84 o                         
   6  -4   4         86.97         78.76        13.13 o                         
 -10  -3   4         28.46         24.62         3.27 o                         
  -9  -3   4        149.65        168.05         7.27 o                         
  -8  -3   4         71.43         73.28         4.15 o                         
  -7  -3   4        544.37        552.89         9.63 o                         
  -6  -3   4       1071.78       1009.93        15.60 o                         
  -4  -3   4        125.83        158.43        18.54 o                         
  -3  -3   4        141.36        194.74        10.06 o                         
  -2  -3   4         65.36         76.39        11.21 o                         
  -1  -3   4        129.95        206.06         7.95 o                         
   0  -3   4       4444.75       4091.27        44.13 o                         
   1  -3   4        833.97        829.88        27.31 o                         
   2  -3   4        986.21       1037.94        26.51 o                         
   3  -3   4        332.36        350.76        21.95 o                         
   4  -3   4        703.88        764.01        39.95 o                         
   5  -3   4        410.52        404.55        32.47 o                         
   6  -3   4         64.71         52.16         7.34 o                         
   7  -3   4         20.43         20.44         5.19 o                         
 -10  -2   4          9.55          5.00         2.23 o                         
  -8  -2   4       1422.66       1371.79        18.26 o                         
  -7  -2   4        303.68        275.22        22.02 o                         
  -6  -2   4        655.90        658.57        11.78 o                         
  -5  -2   4        670.33        656.78        40.97 o                         
  -4  -2   4        144.40        136.30        16.04 o                         
  -3  -2   4        551.13        588.03        22.38 o                         
  -2  -2   4       1205.56       1037.19        25.59 o                         
  -1  -2   4        380.83        329.37        21.73 o                         
   0  -2   4       3688.19       3484.02        90.03 o                         
   1  -2   4       3571.45       3869.29        62.95 o                         
   2  -2   4         68.75         69.43         9.50 o                         
   3  -2   4        117.56        124.37        14.70 o                         
   4  -2   4        420.14        422.57        21.00 o                         
   5  -2   4        135.07        120.98        12.72 o                         
   6  -2   4         20.88         12.08         5.93 o                         
   7  -2   4        211.21        211.09         9.56 o                         
   8  -2   4         96.38         97.06         6.26 o                         
   9  -2   4         70.62         71.58         9.19 o                         
 -10  -1   4         97.97        103.57         7.65 o                         
  -9  -1   4        209.25        202.78         7.76 o                         
  -8  -1   4        229.84        205.89         8.04 o                         
  -7  -1   4        792.76        756.84        13.50 o                         
  -6  -1   4        548.55        512.84        13.26 o                         
  -4  -1   4        307.45        284.25        15.47 o                         
  -3  -1   4       1120.85       1148.98        46.32 o                         
  -2  -1   4        956.44        910.66        26.21 o                         
  -1  -1   4      10674.14      10057.16       129.31 o                         
   0  -1   4       6731.67       6761.34        60.61 o                         
   1  -1   4        363.75        340.07        16.98 o                         
   2  -1   4        806.93        858.78        16.67 o                         
   3  -1   4        885.78        858.27        20.01 o                         
   4  -1   4        151.09        176.57        23.44 o                         
   5  -1   4          7.23         12.22         5.61 o                         
   6  -1   4        319.96        311.30        15.24 o                         
   7  -1   4        325.58        282.44        19.67 o                         
   8  -1   4         26.06         14.72         4.74 o                         
   9  -1   4        119.06        129.87         7.76 o                         
  10  -1   4         12.15          8.60         1.67 o                         
 -10   0   4         90.88         95.13         5.86 o                         
  -9   0   4         57.12         68.69         4.44 o                         
  -8   0   4        169.19        166.08         5.19 o                         
  -7   0   4        161.64        189.71         5.65 o                         
  -6   0   4        192.90        201.44         8.09 o                         
  -5   0   4        186.53        194.24        13.98 o                         
  -4   0   4        750.17        662.80        22.47 o                         
  -3   0   4        132.11        143.42        12.71 o                         
  -2   0   4        632.39        630.99        22.91 o                         
  -1   0   4       1033.85       1048.72        27.98 o                         
   0   0   4        376.76        352.87        11.57 o                         
   1   0   4        287.71        253.64        14.60 o                         
   2   0   4          3.59          4.43         5.89 o                         
   3   0   4         22.03         29.63         9.15 o                         
   4   0   4       1327.87       1213.31        35.49 o                         
   5   0   4       1380.46       1358.58        41.67 o                         
   6   0   4        669.34        630.93        25.61 o                         
   7   0   4         83.05         59.77         7.60 o                         
   8   0   4         29.73         43.64         4.63 o                         
   9   0   4        129.04        145.08         8.78 o                         
  10   0   4         78.90         77.67         3.30 o                         
 -10   1   4         95.99         97.70         5.69 o                         
  -9   1   4        204.87        206.92         7.06 o                         
  -8   1   4        224.06        205.06         6.74 o                         
  -7   1   4        794.69        766.32        18.83 o                         
  -6   1   4        549.47        511.71        14.24 o                         
  -5   1   4        371.11        323.81        24.65 o                         
  -4   1   4        314.27        287.98        21.27 o                         
  -3   1   4       1091.85       1114.98        36.98 o                         
  -2   1   4        959.37        895.03        29.52 o                         
  -1   1   4      10601.56       9911.92       113.77 o                         
   0   1   4       6726.83       6759.79        96.75 o                         
   1   1   4        369.48        393.66        18.61 o                         
   2   1   4        806.83        896.66        31.97 o                         
   3   1   4        891.32        880.25        22.12 o                         
   4   1   4        141.42        171.62        19.92 o                         
   5   1   4          8.82         12.28         5.73 o                         
   6   1   4        316.66        309.98        11.53 o                         
   7   1   4        315.30        278.37        14.03 o                         
   8   1   4         25.56         13.90         4.46 o                         
   9   1   4        121.03        156.25         9.40 o                         
  10   1   4         12.24          8.04         1.79 o                         
 -10   2   4         10.80          8.42         1.93 o                         
  -9   2   4         25.73         26.64         2.96 o                         
  -8   2   4       1425.42       1387.05        31.03 o                         
  -7   2   4        290.02        270.19        16.98 o                         
  -6   2   4        656.36        666.73        17.51 o                         
  -5   2   4        665.22        670.18        37.25 o                         
  -4   2   4        144.59        139.62        18.90 o                         
  -3   2   4        548.23        576.87        27.70 o                         
  -2   2   4       1189.06       1025.09        21.61 o                         
  -1   2   4        361.85        320.78        18.02 o                         
   0   2   4       3678.93       3503.06       160.87 o                         
   1   2   4       3593.12       3874.75        77.54 o                         
   2   2   4         69.95         68.97         7.23 o                         
   3   2   4        119.13        141.67         9.85 o                         
   4   2   4        421.57        423.34        20.91 o                         
   5   2   4        137.27        121.50        12.63 o                         
   6   2   4         20.32         20.49         4.25 o                         
   7   2   4        206.49        209.48         9.59 o                         
   8   2   4         95.46         97.11         6.35 o                         
   9   2   4         68.60         73.04         9.38 o                         
  10   2   4         67.27         63.24         3.74 o                         
  -9   3   4        150.11        171.48         6.61 o                         
  -8   3   4         69.83         73.79         4.09 o                         
  -7   3   4        542.28        559.04        12.98 o                         
  -6   3   4       1083.93       1030.55        14.19 o                         
  -5   3   4        208.51        205.39        21.49 o                         
  -4   3   4        118.17        161.66        16.85 o                         
  -3   3   4        144.31        195.21        11.20 o                         
  -2   3   4         69.39         96.00        11.23 o                         
  -1   3   4        122.01        172.25         8.25 o                         
   0   3   4       4416.73       4087.79        94.51 o                         
   1   3   4        799.37        753.65        27.40 o                         
   2   3   4        973.28       1043.53        35.40 o                         
   3   3   4        321.92        347.33        16.14 o                         
   4   3   4        704.97        788.49        33.57 o                         
   5   3   4        403.01        388.13        12.92 o                         
   6   3   4         68.83         54.49         8.29 o                         
   7   3   4         23.53         26.97         5.46 o                         
   8   3   4         23.65         24.51         5.68 o                         
   9   3   4         22.37         25.30         5.04 o                         
  -9   4   4          1.90          5.01         2.13 o                         
  -7   4   4        104.41        110.02         5.11 o                         
  -6   4   4        196.27        190.01         6.13 o                         
  -5   4   4         22.70         23.75         9.55 o                         
  -4   4   4        513.06        548.79        32.61 o                         
  -3   4   4        712.44        782.65        35.27 o                         
  -2   4   4       1738.03       1652.16        47.79 o                         
  -1   4   4       2294.40       2298.10        41.41 o                         
   0   4   4        588.28        658.32        21.21 o                         
   1   4   4       2532.17       2575.20        54.50 o                         
   2   4   4        790.54        907.46        33.89 o                         
   3   4   4       1460.35       1607.35        64.16 o                         
   4   4   4        170.48        173.21        18.14 o                         
   5   4   4       1008.26        997.77        24.76 o                         
   6   4   4         86.16         78.32        23.67 o                         
   7   4   4         29.58         24.58         5.42 o                         
   8   4   4        300.55        295.08        14.24 o                         
   9   4   4         37.33         33.50         4.39 o                         
 -10   5   4        131.08        125.47         6.65 o                         
  -9   5   4        144.86        140.69         8.07 o                         
  -8   5   4        120.40        128.73         5.69 o                         
  -6   5   4         39.61         28.44         2.78 o                         
  -5   5   4         62.93         54.18         3.16 o                         
  -4   5   4        938.85        935.05        43.82 o                         
  -3   5   4       2091.28       2102.22        62.04 o                         
  -2   5   4        327.05        332.32        22.34 o                         
  -1   5   4         92.35        131.70         8.78 o                         
   0   5   4        364.26        420.00        15.02 o                         
   1   5   4       1989.86       1922.79        48.47 o                         
   2   5   4       1812.89       1919.81        51.11 o                         
   3   5   4         78.27         67.47         6.65 o                         
   4   5   4        363.05        347.67        19.76 o                         
   5   5   4         26.00         13.52         3.56 o                         
   6   5   4         30.95         33.99         5.44 o                         
   7   5   4        812.56        840.49        25.21 o                         
   8   5   4         65.27         74.05         7.28 o                         
   9   5   4         42.63         47.57         6.15 o                         
  -9   6   4         24.24         21.49         3.89 o                         
  -8   6   4        104.74        114.76         4.80 o                         
  -7   6   4        156.72        152.30         5.89 o                         
  -6   6   4        691.57        691.66        17.93 o                         
  -5   6   4        663.00        634.71        13.99 o                         
  -4   6   4        144.64        118.58        16.50 o                         
  -3   6   4        358.39        417.74        28.38 o                         
  -2   6   4       1074.43       1228.47        44.85 o                         
  -1   6   4        476.94        443.94        17.08 o                         
   0   6   4       3675.81       3853.63        64.41 o                         
   1   6   4        174.67        191.62        17.59 o                         
   2   6   4        183.53        182.50        12.38 o                         
   3   6   4         46.64         47.50         7.01 o                         
   4   6   4        445.35        403.30        21.42 o                         
   5   6   4        237.79        244.53        12.79 o                         
   6   6   4        691.43        614.38        21.28 o                         
   7   6   4        118.39        114.90         9.11 o                         
   8   6   4         60.86         65.84         4.55 o                         
  -8   7   4         23.57         22.38         3.02 o                         
  -7   7   4         51.19         53.66         3.73 o                         
  -6   7   4        271.63        259.22         7.52 o                         
  -5   7   4       1100.12       1109.26        14.76 o                         
  -4   7   4       1404.96       1439.33        73.01 o                         
  -3   7   4          6.92         10.89         6.40 o                         
  -2   7   4        490.94        475.27        29.28 o                         
  -1   7   4       1295.88       1415.89        33.42 o                         
   0   7   4        793.71        882.15        25.83 o                         
   1   7   4        743.34        838.84        37.91 o                         
   2   7   4        161.57        170.52        13.68 o                         
   3   7   4        430.68        386.75        19.72 o                         
   4   7   4        392.40        447.73        14.74 o                         
   5   7   4        283.56        265.12         8.78 o                         
   6   7   4         22.49         16.25         4.23 o                         
   7   7   4         80.18         72.58         7.19 o                         
   8   7   4         19.55         18.08         1.84 o                         
  -9   8   4         18.24         16.09         2.81 o                         
  -8   8   4        254.96        268.63         8.75 o                         
  -7   8   4         25.84         37.83         5.78 o                         
  -6   8   4        103.56        103.12         4.24 o                         
  -5   8   4        123.37        138.56         5.16 o                         
  -4   8   4        255.23        270.04         6.16 o                         
  -3   8   4       1127.21       1104.16        50.12 o                         
  -2   8   4        137.50        162.16        17.85 o                         
  -1   8   4        168.99        165.86        17.37 o                         
   0   8   4        448.72        490.77        20.56 o                         
   1   8   4        190.98        227.25        14.29 o                         
   2   8   4         19.27         29.60         6.94 o                         
   3   8   4       1461.89       1542.09        20.55 o                         
   4   8   4        100.87        108.82         7.09 o                         
   5   8   4        609.69        626.98        14.17 o                         
   6   8   4        133.29        113.06         8.59 o                         
   8   8   4        119.90        122.74         7.05 o                         
  -8   9   4         31.26         40.58         3.55 o                         
  -7   9   4         42.91         34.44         5.01 o                         
  -6   9   4        103.04        126.02        11.24 o                         
  -5   9   4        126.61        129.77         6.89 o                         
  -4   9   4        310.61        287.76         7.77 o                         
  -3   9   4        112.07        109.01         4.66 o                         
  -2   9   4        185.60        187.90         7.12 o                         
  -1   9   4        452.54        425.38        29.06 o                         
   0   9   4        595.94        614.32        24.75 o                         
   1   9   4        910.73        928.73        14.49 o                         
   2   9   4         24.25         16.38         2.59 o                         
   3   9   4        297.51        249.80         8.48 o                         
   4   9   4        225.13        208.27        10.71 o                         
   5   9   4        169.34        189.95        11.05 o                         
   6   9   4        287.17        302.97         9.00 o                         
   8   9   4        135.11        132.94         6.06 o                         
  -8  10   4          5.06          4.08         2.55 o                         
  -6  10   4        121.78        139.82        10.72 o                         
  -5  10   4        674.24        671.28        23.25 o                         
  -4  10   4        424.88        427.71        10.17 o                         
  -3  10   4         26.02         25.72         2.88 o                         
  -2  10   4        624.24        601.69         9.80 o                         
  -1  10   4        822.62        766.90        12.42 o                         
   0  10   4         23.48         25.95         2.44 o                         
   1  10   4        294.29        268.75         7.68 o                         
   2  10   4         18.71         14.65         2.26 o                         
   3  10   4        264.78        257.43         8.85 o                         
   4  10   4        383.60        338.30        15.45 o                         
   5  10   4        285.01        276.83        13.24 o                         
   6  10   4          8.02         12.73         2.87 o                         
   7  10   4         40.60         44.71         4.62 o                         
   8  10   4         41.81         41.11         3.47 o                         
  -8  11   4         37.87         35.72         3.46 o                         
  -7  11   4         35.10         43.28         5.32 o                         
  -6  11   4         33.89         35.97         5.77 o                         
  -5  11   4          1.86          5.44         4.29 o                         
  -4  11   4        725.25        722.05        13.37 o                         
  -3  11   4        505.47        505.89        11.16 o                         
  -2  11   4        117.76        111.63         5.39 o                         
  -1  11   4         67.91         65.04         3.83 o                         
   0  11   4         58.87         66.86         3.53 o                         
   1  11   4        134.63        158.20         5.85 o                         
   2  11   4        141.62        144.51         5.81 o                         
   3  11   4         29.13         28.91         4.36 o                         
   4  11   4        217.10        231.82        12.74 o                         
   5  11   4         39.62         42.22         4.16 o                         
   6  11   4         80.74         81.02         7.06 o                         
   7  11   4         22.05         19.93         2.80 o                         
  -7  12   4         55.54         70.09         5.50 o                         
  -6  12   4         85.77         81.41         7.00 o                         
  -5  12   4         62.05         70.12         4.74 o                         
  -4  12   4        705.68        730.54        16.21 o                         
  -3  12   4        258.81        266.38        18.63 o                         
  -2  12   4        360.38        356.82        11.96 o                         
  -1  12   4        431.38        450.22        13.65 o                         
   0  12   4         19.37         26.43         2.56 o                         
   1  12   4        285.05        292.68         7.55 o                         
   2  12   4        541.79        556.11        10.37 o                         
   3  12   4        227.41        239.45         8.97 o                         
   4  12   4         91.78         88.67         6.04 o                         
   5  12   4        138.72        135.48         9.65 o                         
   6  12   4        106.35        107.92         7.20 o                         
  -7  13   4         31.43         36.25         3.30 o                         
  -6  13   4         35.02         27.10         3.82 o                         
  -5  13   4         32.02         33.68         3.28 o                         
  -4  13   4         27.55         26.34         3.28 o                         
  -3  13   4        113.97        127.07         6.53 o                         
  -2  13   4        157.36        144.78        11.03 o                         
  -1  13   4         12.71          8.14         2.78 o                         
   0  13   4        333.45        337.39         9.22 o                         
   1  13   4        489.63        485.50        11.21 o                         
   2  13   4         63.60         70.22         3.83 o                         
   3  13   4          3.85          5.26         3.45 o                         
   4  13   4        161.03        174.69        11.10 o                         
   5  13   4        146.59        182.87        10.09 o                         
   6  13   4         30.14         21.88         2.97 o                         
  -6  14   4         24.36         22.27         2.75 o                         
  -5  14   4         18.41         10.73         2.48 o                         
  -4  14   4          2.67          2.46         1.56 o                         
  -3  14   4        176.26        193.16        11.64 o                         
  -2  14   4         38.74         43.39         6.33 o                         
  -1  14   4        215.91        204.25        12.71 o                         
   0  14   4         48.58         56.88         3.88 o                         
   1  14   4         71.08         74.50         4.37 o                         
   2  14   4         82.77         91.54         7.73 o                         
   3  14   4        383.68        391.42        15.50 o                         
   4  14   4          9.89          7.35         2.87 o                         
   5  14   4         99.99        102.86         6.49 o                         
  -4  15   4        247.42        256.08        10.76 o                         
  -3  15   4        184.36        195.05        10.67 o                         
  -2  15   4          6.98          3.61         3.12 o                         
  -1  15   4         21.85         29.36         5.31 o                         
   0  15   4         41.54         32.26         5.20 o                         
   1  15   4          4.34          3.43         1.65 o                         
   2  15   4         49.51         48.22         5.51 o                         
   3  15   4         92.92         93.65         6.90 o                         
   4  15   4        185.40        189.46         8.59 o                         
   5  15   4         31.27         33.09         3.01 o                         
  -3  16   4         91.83         79.97         5.95 o                         
  -2  16   4        134.01        153.27         8.98 o                         
  -1  16   4         25.52         26.02         4.17 o                         
   0  16   4        222.78        219.14        10.70 o                         
   1  16   4         44.63         44.21         4.62 o                         
   2  16   4         50.33         51.87         4.44 o                         
   3  16   4        166.87        177.29         7.51 o                         
  -2  17   4         29.42         20.52         2.91 o                         
  -1  17   4         94.68         82.00         5.54 o                         
   0  17   4          1.06          1.26         1.79 o                         
  -1 -16   5         35.25         29.22         4.64 o                         
   3 -16   5         87.65         76.01         4.85 o                         
  -3 -15   5         66.53         56.19         6.48 o                         
  -1 -15   5         25.89         19.46         4.73 o                         
   0 -15   5        227.05        205.20        12.51 o                         
  -6 -14   5         15.16         15.48         2.30 o                         
  -3 -14   5        211.21        210.92        13.21 o                         
  -2 -14   5        111.62        120.03        10.63 o                         
  -1 -14   5        125.61        145.73        11.69 o                         
   0 -14   5         81.09         62.37         7.83 o                         
   3 -14   5         17.99         15.46         4.13 o                         
   5 -14   5         21.16         21.21         3.33 o                         
  -6 -13   5         74.39         69.32         5.94 o                         
  -5 -13   5         19.87         17.52         2.62 o                         
  -4 -13   5         95.66        102.86         6.18 o                         
  -3 -13   5          6.88          7.27         2.59 o                         
  -2 -13   5         41.73         37.08         6.59 o                         
   0 -13   5        162.79        152.58         7.93 o                         
   1 -13   5         71.83         74.25         4.81 o                         
   2 -13   5         27.97         32.26         3.60 o                         
   3 -13   5        137.64        140.85         7.85 o                         
   6 -13   5          9.85          8.11         2.03 o                         
  -7 -12   5         31.05         30.52         3.99 o                         
  -6 -12   5         51.37         58.71         6.61 o                         
  -5 -12   5        116.02        123.60         6.71 o                         
  -4 -12   5         25.76         23.83         3.66 o                         
   4 -12   5        326.91        343.44        12.16 o                         
   5 -12   5         26.91         34.89         5.85 o                         
   6 -12   5         94.14         88.86         6.88 o                         
  -8 -11   5        104.03        102.47         5.86 o                         
  -7 -11   5          8.71         13.68         3.86 o                         
  -6 -11   5        174.36        198.10        12.48 o                         
  -5 -11   5        218.74        227.55        15.35 o                         
  -2 -11   5        853.09        838.65        19.00 o                         
  -1 -11   5        297.99        303.88         9.18 o                         
   3 -11   5         23.48         21.41         4.97 o                         
   5 -11   5        124.70        125.25         9.67 o                         
   6 -11   5        176.29        183.15        11.14 o                         
   7 -11   5         89.59         77.93         5.25 o                         
  -8 -10   5         34.52         34.35         4.11 o                         
  -7 -10   5         79.44         65.46         7.36 o                         
  -6 -10   5         76.47         83.38         9.23 o                         
  -3 -10   5        471.33        493.92        13.95 o                         
  -2 -10   5        866.34        842.73        17.82 o                         
  -1 -10   5         81.03         68.29         8.04 o                         
   0 -10   5         47.72         39.40         3.21 o                         
   1 -10   5         43.10         38.14         3.48 o                         
   2 -10   5       1524.03       1584.44        20.91 o                         
   4 -10   5        438.82        424.39        19.25 o                         
   5 -10   5          7.46          7.86         3.65 o                         
   7 -10   5         52.80         56.88         5.39 o                         
  -8  -9   5         39.69         39.71         3.99 o                         
  -7  -9   5         54.04         64.51         5.97 o                         
  -6  -9   5        141.99        134.29         8.95 o                         
  -4  -9   5        240.66        243.62         9.78 o                         
  -2  -9   5        111.63        113.08         6.25 o                         
   0  -9   5        546.82        550.67        10.98 o                         
   3  -9   5        242.53        284.44        12.84 o                         
   6  -9   5         55.10         56.01         3.59 o                         
   7  -9   5        226.53        205.22         7.42 o                         
  -9  -8   5         71.24         63.88         4.09 o                         
  -8  -8   5        174.11        194.19         9.68 o                         
  -7  -8   5          9.53         10.24         3.55 o                         
  -6  -8   5         47.79         38.58         5.40 o                         
  -5  -8   5         72.92         81.33         5.77 o                         
  -4  -8   5        591.18        588.35        11.53 o                         
  -2  -8   5        427.56        428.09        34.37 o                         
  -1  -8   5        252.55        236.69        24.38 o                         
   0  -8   5         50.01         49.52        11.02 o                         
   2  -8   5        563.47        510.97        17.08 o                         
   4  -8   5        274.07        235.40        14.55 o                         
   5  -8   5          7.41          4.43         2.21 o                         
   7  -8   5         76.05         76.83         6.98 o                         
  -9  -7   5         43.15         31.83         3.71 o                         
  -8  -7   5        296.74        320.83        13.39 o                         
  -7  -7   5        432.85        457.46        17.36 o                         
  -6  -7   5        305.18        327.83         8.54 o                         
  -5  -7   5         36.86         41.22         5.38 o                         
  -4  -7   5        174.23        161.21         6.89 o                         
  -3  -7   5         26.29         27.54         9.53 o                         
   1  -7   5         48.70         71.37        13.15 o                         
   2  -7   5         62.35         71.83        10.74 o                         
   3  -7   5        759.98        738.56        39.98 o                         
   4  -7   5        544.32        474.70        15.06 o                         
   5  -7   5        285.64        265.16        10.37 o                         
  -9  -6   5        105.41         94.40         6.52 o                         
  -8  -6   5        242.69        267.32        14.52 o                         
  -7  -6   5        170.98        160.71         6.74 o                         
  -6  -6   5         85.56         68.69         4.54 o                         
  -5  -6   5         16.78         16.32         2.39 o                         
  -4  -6   5        983.60        915.44        42.33 o                         
   0  -6   5        224.93        258.10        15.48 o                         
   1  -6   5         56.30         45.51         7.68 o                         
   2  -6   5       2370.27       2385.51        63.06 o                         
   3  -6   5        133.55        168.95        13.46 o                         
   4  -6   5        199.91        179.65        15.11 o                         
   5  -6   5        191.10        188.74        10.16 o                         
   6  -6   5        260.79        273.58        15.68 o                         
  -9  -5   5         23.87         13.66         3.27 o                         
  -8  -5   5        169.74        159.18        12.26 o                         
  -7  -5   5        242.96        255.44         8.89 o                         
  -5  -5   5         69.38         62.82         4.39 o                         
  -4  -5   5        993.07       1043.79        54.43 o                         
  -3  -5   5        252.81        213.55        23.07 o                         
   0  -5   5       1045.65        960.51        61.12 o                         
   1  -5   5         69.70         72.92         9.24 o                         
   2  -5   5        387.98        392.59        24.36 o                         
   3  -5   5        252.74        251.62        13.85 o                         
   4  -5   5       1053.13        960.25        21.36 o                         
   5  -5   5          1.66          0.19         6.50 o                         
   6  -5   5         83.40         78.46         8.81 o                         
   7  -5   5        418.17        386.99        18.92 o                         
   8  -5   5         72.36         77.60         7.94 o                         
  -9  -4   5        224.30        231.64        11.19 o                         
  -8  -4   5        109.50        134.12         7.25 o                         
  -7  -4   5        151.65        156.50         6.58 o                         
  -6  -4   5        236.70        261.10         8.30 o                         
  -2  -4   5       1946.95       1914.32        61.74 o                         
  -1  -4   5       1342.33       1402.21        30.89 o                         
   0  -4   5       1391.23       1509.66        33.01 o                         
   1  -4   5        242.87        178.80        11.55 o                         
   2  -4   5         59.76         78.52        13.46 o                         
   3  -4   5        466.02        513.16        30.73 o                         
   4  -4   5        262.30        279.29        25.91 o                         
   5  -4   5        272.89        281.92        28.04 o                         
   6  -4   5        991.91        960.37        30.87 o                         
 -10  -3   5         77.04         78.41         5.12 o                         
  -9  -3   5         46.05         55.09         6.25 o                         
  -8  -3   5         92.79         93.05         6.21 o                         
  -7  -3   5        174.95        164.68         6.56 o                         
  -6  -3   5        874.80        841.29        14.22 o                         
  -4  -3   5       1619.13       1659.85        64.33 o                         
  -3  -3   5        748.60        876.20        59.89 o                         
  -2  -3   5       2045.98       1942.65        34.77 o                         
  -1  -3   5        505.41        447.39        14.85 o                         
   0  -3   5       2087.07       1854.43        90.38 o                         
   1  -3   5       3636.74       3629.33        65.16 o                         
   2  -3   5        549.92        604.87        37.89 o                         
   3  -3   5        704.27        682.04        36.31 o                         
   4  -3   5        119.53        100.45        15.19 o                         
   5  -3   5         90.27         92.11         7.04 o                         
   6  -3   5        227.22        218.80         8.46 o                         
   7  -3   5         45.65         48.18         8.32 o                         
 -10  -2   5         40.67         37.03         3.90 o                         
  -8  -2   5        697.80        718.18        13.54 o                         
  -7  -2   5        181.46        168.44         6.18 o                         
  -6  -2   5        193.07        199.82         5.50 o                         
  -5  -2   5        227.37        238.03        25.81 o                         
  -4  -2   5       3221.13       3097.19        79.21 o                         
  -3  -2   5        499.04        530.11        22.28 o                         
  -2  -2   5       2323.83       2027.04        40.62 o                         
  -1  -2   5       4311.74       4058.63       107.78 o                         
   0  -2   5        480.89        490.37        22.04 o                         
   1  -2   5        595.68        595.61        24.34 o                         
   2  -2   5       2569.15       2646.41        61.03 o                         
   3  -2   5         84.42         95.95        13.20 o                         
   4  -2   5        922.13        864.04        44.60 o                         
   5  -2   5         44.60         55.43         4.23 o                         
   6  -2   5         11.19         24.16         8.29 o                         
   7  -2   5         23.50         25.81         6.93 o                         
   8  -2   5         28.39         32.17         3.93 o                         
   9  -2   5         62.25         54.55         6.08 o                         
 -10  -1   5        105.25        112.04        15.83 o                         
  -9  -1   5         46.19         52.49         5.95 o                         
  -8  -1   5        630.68        652.87        12.03 o                         
  -7  -1   5        184.23        178.43         6.43 o                         
  -6  -1   5        323.66        299.57        10.14 o                         
  -5  -1   5        534.81        487.55        28.89 o                         
  -4  -1   5        541.42        518.18        20.46 o                         
  -3  -1   5       1407.24       1350.70        30.36 o                         
  -2  -1   5        103.56        184.80        12.76 o                         
  -1  -1   5        119.11        110.11         6.64 o                         
   0  -1   5       2733.82       2741.01        37.92 o                         
   1  -1   5        935.34        934.10        30.61 o                         
   2  -1   5       1100.73       1187.21        34.38 o                         
   3  -1   5        935.06        934.29        29.14 o                         
   4  -1   5        298.34        341.67        35.03 o                         
   5  -1   5        532.01        523.92        12.54 o                         
   6  -1   5       1366.40       1363.33        48.91 o                         
   7  -1   5        326.48        351.67        22.07 o                         
   8  -1   5         80.82         80.35         8.82 o                         
 -10   0   5         80.15         84.82         5.36 o                         
  -9   0   5        346.32        378.98         9.91 o                         
  -8   0   5       1016.42       1047.24        13.00 o                         
  -7   0   5          3.93          4.15         1.46 o                         
  -6   0   5        332.49        344.38        10.57 o                         
  -5   0   5          5.54         11.74         4.59 o                         
  -4   0   5        120.29        106.38         9.44 o                         
  -3   0   5         14.12         -1.04         3.81 o                         
  -2   0   5        580.00        520.75        23.11 o                         
  -1   0   5        147.28        109.06        10.50 o                         
   0   0   5       4305.79       4355.53        50.04 o                         
   1   0   5          0.38         18.49         5.98 o                         
   2   0   5          6.14          6.47         6.07 o                         
   3   0   5        237.34        270.38        21.25 o                         
   4   0   5        393.07        383.47        20.84 o                         
   5   0   5         70.37         69.30         4.87 o                         
   6   0   5         83.71         94.32         6.07 o                         
   7   0   5        542.97        500.87        20.51 o                         
   8   0   5         85.68         96.16         6.50 o                         
   9   0   5        134.39        138.53         8.00 o                         
 -10   1   5        104.01         98.06         5.35 o                         
  -9   1   5         45.89         53.57         5.41 o                         
  -8   1   5        638.92        661.59        17.37 o                         
  -7   1   5        182.75        180.40         6.27 o                         
  -6   1   5        330.43        294.34        11.58 o                         
  -5   1   5        547.91        530.81        32.84 o                         
  -4   1   5        551.03        521.98        25.86 o                         
  -3   1   5       1386.21       1387.32        43.90 o                         
  -2   1   5         94.25         99.62        11.28 o                         
  -1   1   5        114.66        108.40        10.96 o                         
   0   1   5       2721.51       2748.06        71.19 o                         
   1   1   5        948.30        976.56        32.32 o                         
   2   1   5       1094.05       1172.57        39.57 o                         
   3   1   5        936.29        921.82        38.91 o                         
   4   1   5        281.72        334.41        28.20 o                         
   5   1   5        538.95        528.65        12.59 o                         
   6   1   5       1362.54       1365.86        45.43 o                         
   7   1   5        330.73        357.30        29.25 o                         
   8   1   5         80.67         78.42         7.23 o                         
   9   1   5         30.94         23.44         3.99 o                         
  -9   2   5        213.18        194.26         9.71 o                         
  -8   2   5        704.42        727.79        21.62 o                         
  -7   2   5        175.82        168.02         6.02 o                         
  -6   2   5        194.81        202.75         5.27 o                         
  -5   2   5        223.22        242.89        23.47 o                         
  -4   2   5       3185.12       3075.76        52.17 o                         
  -3   2   5        500.33        536.06        28.49 o                         
  -2   2   5       2318.63       2004.78        34.12 o                         
  -1   2   5       4236.22       4010.05        78.16 o                         
   0   2   5        473.67        485.27        15.10 o                         
   1   2   5        583.88        578.70        18.52 o                         
   2   2   5       2568.85       2648.84        50.30 o                         
   3   2   5         82.71        100.33         9.11 o                         
   4   2   5        919.36        856.45        31.22 o                         
   5   2   5         42.22         53.95         4.21 o                         
   6   2   5         10.73         19.07         5.64 o                         
   7   2   5         25.33         27.49         7.46 o                         
   8   2   5         28.05         31.80         4.01 o                         
   9   2   5         62.72         55.66         5.53 o                         
  -9   3   5         47.11         56.21         5.68 o                         
  -8   3   5         91.21         94.95         5.64 o                         
  -7   3   5        168.70        168.04         5.96 o                         
  -6   3   5        882.34        858.46        12.93 o                         
  -5   3   5        325.95        273.12        25.44 o                         
  -4   3   5       1622.96       1693.72        58.48 o                         
  -3   3   5        730.01        859.61        42.75 o                         
  -2   3   5       2028.25       1847.80        52.33 o                         
  -1   3   5        513.77        476.95        16.14 o                         
   0   3   5       2103.88       1871.09       128.41 o                         
   1   3   5       3637.70       3735.80        71.08 o                         
   2   3   5        563.04        660.61        30.57 o                         
   3   3   5        693.76        676.85        29.40 o                         
   4   3   5        122.89        107.45        11.35 o                         
   5   3   5         94.09         98.60         5.90 o                         
   6   3   5        225.73        220.68        10.90 o                         
   7   3   5         44.07         38.00         6.38 o                         
   9   3   5         16.05         17.41         2.36 o                         
  -9   4   5        224.58        227.01        12.31 o                         
  -7   4   5        149.58        159.69         5.99 o                         
  -6   4   5        244.76        266.42         7.55 o                         
  -5   4   5        163.21        212.64         6.04 o                         
  -4   4   5        290.88        255.07        23.44 o                         
  -3   4   5        553.18        711.96        35.72 o                         
  -2   4   5       1967.84       1953.39        56.13 o                         
  -1   4   5       1356.54       1430.83        28.08 o                         
   0   4   5       1389.00       1479.46        36.31 o                         
   1   4   5        243.60        196.87        16.29 o                         
   2   4   5         64.09         95.78        12.91 o                         
   3   4   5        473.59        535.02        18.74 o                         
   4   4   5        260.72        261.41        23.59 o                         
   5   4   5        269.55        260.76        11.10 o                         
   6   4   5       1005.86        979.96        28.07 o                         
   7   4   5        186.47        205.00        12.81 o                         
   8   4   5        197.51        230.38        12.33 o                         
   9   4   5         10.66          8.45         2.61 o                         
  -9   5   5         23.94         13.39         3.59 o                         
  -8   5   5        172.05        162.43        12.51 o                         
  -6   5   5        817.03        832.43        13.10 o                         
  -5   5   5         64.45         64.10         4.48 o                         
  -4   5   5       1013.13       1065.09        49.49 o                         
  -3   5   5        247.02        217.91        20.97 o                         
  -2   5   5        493.79        468.13        28.40 o                         
  -1   5   5        183.29        151.76         9.84 o                         
   0   5   5       1016.97        980.11        62.37 o                         
   1   5   5         66.62         53.38         8.95 o                         
   2   5   5        396.79        451.25        26.28 o                         
   3   5   5        248.43        250.75        13.37 o                         
   4   5   5       1063.89        974.32        22.08 o                         
   5   5   5          2.03         -2.56         2.57 o                         
   6   5   5         80.60         80.06         8.01 o                         
   7   5   5        414.60        394.89        17.20 o                         
   8   5   5         72.19         79.19         7.22 o                         
   9   5   5         55.99         69.75         3.34 o                         
  -8   6   5        241.81        264.91         9.20 o                         
  -7   6   5        169.61        163.99         6.13 o                         
  -6   6   5         84.98         70.09         4.13 o                         
  -5   6   5         16.99         16.60         2.18 o                         
  -4   6   5        989.27        934.12        43.20 o                         
  -3   6   5         51.26         63.62        11.82 o                         
  -2   6   5        317.36        273.32        22.63 o                         
  -1   6   5        940.39        971.99        26.57 o                         
   0   6   5        230.06        263.36        14.07 o                         
   1   6   5         59.08         61.30        10.71 o                         
   2   6   5       2359.77       2379.21        47.93 o                         
   3   6   5        131.96        161.67        13.13 o                         
   4   6   5        194.69        180.80        14.09 o                         
   5   6   5        187.20        189.47        13.17 o                         
   6   6   5        259.89        279.17        14.26 o                         
   7   6   5        188.57        197.48        11.60 o                         
   8   6   5         33.08         31.53         4.50 o                         
  -8   7   5        299.80        319.62         9.82 o                         
  -7   7   5        437.84        457.62        13.24 o                         
  -6   7   5        300.84        328.71         7.52 o                         
  -5   7   5         37.02         45.63         3.18 o                         
  -4   7   5        172.81        160.96         6.90 o                         
  -3   7   5         28.74         28.10         8.66 o                         
  -2   7   5        761.43        783.59        39.75 o                         
  -1   7   5        325.78        426.40        27.01 o                         
   0   7   5       1085.24       1041.36        29.55 o                         
   1   7   5         51.14         72.82        11.96 o                         
   2   7   5         67.41         73.30         9.77 o                         
   3   7   5        757.38        741.69        28.87 o                         
   4   7   5        534.33        482.23        18.44 o                         
   5   7   5        281.58        270.57         9.43 o                         
   6   7   5        797.56        812.89        23.78 o                         
   8   7   5         28.08         31.07         2.82 o                         
  -9   8   5         72.76         62.60         4.50 o                         
  -8   8   5        171.19        186.25         7.12 o                         
  -7   8   5         10.28         10.04         3.91 o                         
  -6   8   5         50.93         49.85        12.17 o                         
  -5   8   5         73.33         84.31         8.54 o                         
  -4   8   5        594.48        594.89        11.22 o                         
  -3   8   5        676.01        626.40        13.63 o                         
  -2   8   5        425.94        436.83        31.24 o                         
  -1   8   5        253.96        241.52        22.16 o                         
   0   8   5         51.98         50.53        11.24 o                         
   1   8   5        498.79        533.31        23.27 o                         
   2   8   5        565.38        521.40        15.53 o                         
   3   8   5        214.88        219.23        17.55 o                         
   4   8   5        279.89        241.53        17.08 o                         
   5   8   5          7.00          4.52         2.01 o                         
   6   8   5        177.35        170.96         7.00 o                         
   8   8   5        189.69        182.51         7.78 o                         
  -8   9   5         42.02         47.26         8.27 o                         
  -7   9   5         52.13         63.22         6.57 o                         
  -6   9   5        141.73        140.57         9.45 o                         
  -5   9   5        437.19        469.47        19.35 o                         
  -4   9   5        241.51        248.60         8.89 o                         
  -3   9   5        177.27        165.61         7.11 o                         
  -2   9   5        110.97        115.39         5.69 o                         
  -1   9   5         44.71         50.75         3.98 o                         
   0   9   5        544.39        561.90         9.98 o                         
   1   9   5        446.69        462.84         9.11 o                         
   2   9   5        272.57        286.21         7.13 o                         
   3   9   5        248.07        290.24        11.67 o                         
   4   9   5        150.76        148.37        10.34 o                         
   5   9   5        253.64        259.04        13.01 o                         
   6   9   5         55.95         57.16         3.26 o                         
  -8  10   5         34.12         35.05         3.74 o                         
  -6  10   5         74.22         85.08         8.39 o                         
  -5  10   5         18.35         23.71         5.26 o                         
  -4  10   5        152.88        152.89         7.52 o                         
  -3  10   5        465.45        504.00        12.68 o                         
  -2  10   5        848.27        859.93        16.20 o                         
  -1  10   5         76.63         75.50         4.05 o                         
   0  10   5         46.14         40.20         2.91 o                         
   1  10   5         38.90         38.92         3.16 o                         
   2  10   5       1524.84       1616.78        19.01 o                         
   3  10   5        303.53        293.50        14.66 o                         
   4  10   5        430.11        433.05        17.50 o                         
   5  10   5          7.34          8.02         3.31 o                         
   6  10   5         53.73         60.91         5.33 o                         
   7  10   5         54.80         58.05         4.90 o                         
  -8  11   5        102.81        104.57         5.33 o                         
  -7  11   5          9.28         13.96         3.51 o                         
  -6  11   5        169.17        202.14        11.34 o                         
  -5  11   5        215.35        232.19        15.67 o                         
  -4  11   5        529.44        504.73        20.28 o                         
  -3  11   5        198.46        205.21         8.61 o                         
  -2  11   5        858.16        855.77        17.27 o                         
  -1  11   5        295.21        310.08         8.35 o                         
   0  11   5        888.78        926.08        14.40 o                         
   1  11   5          6.86          2.92         2.66 o                         
   2  11   5        296.51        348.90         9.35 o                         
   3  11   5         20.45         21.85         4.52 o                         
   4  11   5        230.29        237.46        12.92 o                         
   5  11   5        126.21        127.80         8.79 o                         
   6  11   5        176.87        186.89        10.13 o                         
   7  11   5         91.01         79.52         4.77 o                         
  -7  12   5         30.40         31.14         3.63 o                         
  -6  12   5         50.40         59.91         6.01 o                         
  -5  12   5        115.13        126.12         6.10 o                         
  -4  12   5         29.54         24.32         3.33 o                         
  -3  12   5         62.53         59.86         4.71 o                         
  -2  12   5        313.14        302.98        15.54 o                         
  -1  12   5         78.18         74.92         7.85 o                         
   0  12   5        171.97        168.45         5.57 o                         
   1  12   5          0.39          2.87         1.69 o                         
   2  12   5        371.28        399.25        11.85 o                         
   3  12   5        205.85        191.48        11.72 o                         
   4  12   5        329.54        350.45        11.06 o                         
   5  12   5         27.14         35.60         5.32 o                         
   6  12   5         94.57         90.67         6.26 o                         
  -6  13   5         75.93         70.73         5.40 o                         
  -5  13   5         21.47         17.87         2.38 o                         
  -4  13   5         99.35        104.96         5.61 o                         
  -3  13   5          6.87          7.41         2.35 o                         
  -2  13   5         41.31         37.83         5.99 o                         
  -1  13   5        262.91        251.83        14.05 o                         
   0  13   5        163.55        155.69         7.21 o                         
   1  13   5         74.05         75.76         4.37 o                         
   2  13   5         29.72         32.91         3.67 o                         
   3  13   5        138.56        143.72         7.13 o                         
   4  13   5        107.85        116.03         8.80 o                         
   5  13   5         63.06         85.52         6.69 o                         
   6  13   5         10.05          8.28         1.85 o                         
  -6  14   5         16.16         15.79         2.09 o                         
  -5  14   5         23.64         17.52         2.76 o                         
  -4  14   5         79.62         70.66         4.06 o                         
  -3  14   5        210.03        215.22        12.01 o                         
  -2  14   5        110.83        122.47         9.66 o                         
  -1  14   5        129.22        148.70        10.63 o                         
   0  14   5         79.49         63.65         7.11 o                         
   1  14   5         12.84         12.00         2.61 o                         
   2  14   5        127.97        129.19         6.09 o                         
   3  14   5         17.52         15.78         3.75 o                         
   4  14   5        113.12        118.57         7.66 o                         
   5  14   5         22.17         21.65         3.03 o                         
  -4  15   5         20.12         27.20         3.66 o                         
  -3  15   5         70.97         57.34         5.89 o                         
  -2  15   5        210.11        192.63        10.79 o                         
  -1  15   5         25.11         19.86         4.30 o                         
   0  15   5        222.64        209.39        11.37 o                         
   1  15   5         19.65         22.97         3.65 o                         
   2  15   5         17.76         15.16         3.05 o                         
   3  15   5        175.71        175.80         8.61 o                         
   4  15   5          5.41          6.00         2.00 o                         
  -3  16   5         17.52         14.54         2.66 o                         
  -2  16   5         91.41        105.24         7.03 o                         
  -1  16   5         35.65         29.81         4.22 o                         
   0  16   5         21.86         23.16         3.60 o                         
   1  16   5          3.04          0.15         1.62 o                         
   2  16   5        430.90        394.60        10.70 o                         
   3  16   5         88.47         77.56         4.41 o                         
  -2  17   5         17.37         18.18         2.42 o                         
  -1  17   5          6.64          3.86         1.84 o                         
   0  17   5         43.69         40.29         3.50 o                         
  -3 -15   6         16.22         15.65         3.45 o                         
  -1 -15   6         87.73         94.25         8.29 o                         
   0 -15   6         19.50         18.36         4.26 o                         
  -3 -14   6        130.96        129.77         9.92 o                         
  -2 -14   6        117.42        103.58         9.38 o                         
  -1 -14   6         71.12         63.03         7.75 o                         
   0 -14   6          3.94          3.46         3.16 o                         
   3 -14   6        156.40        156.31         9.87 o                         
   5 -14   6         69.30         65.61         4.80 o                         
  -6 -13   6         76.30         64.33         5.29 o                         
  -5 -13   6         25.86         29.06         4.18 o                         
  -4 -13   6         80.58         74.61         5.07 o                         
  -3 -13   6        633.96        646.68        26.96 o                         
  -2 -13   6         38.59         31.97         6.34 o                         
   0 -13   6          8.34         14.44         5.18 o                         
   1 -13   6         14.75         11.14         2.42 o                         
   2 -13   6         52.65         50.01         4.12 o                         
   3 -13   6         49.16         47.80         4.63 o                         
  -7 -12   6         17.73         15.42         2.80 o                         
  -6 -12   6         17.30         18.18         3.95 o                         
  -5 -12   6        128.50        120.62         6.35 o                         
  -4 -12   6         53.54         50.16         4.66 o                         
   4 -12   6         44.84         53.84         5.07 o                         
   5 -12   6         79.49         81.84         5.24 o                         
   6 -12   6         15.73         17.60         3.10 o                         
  -7 -11   6         23.46         20.50         3.64 o                         
  -6 -11   6        107.74        110.47         9.39 o                         
  -5 -11   6        324.06        319.95        15.64 o                         
  -2 -11   6        222.45        229.85         9.75 o                         
  -1 -11   6         90.75         83.05         6.08 o                         
   3 -11   6        585.70        614.73        23.42 o                         
   5 -11   6          7.09          8.87         3.38 o                         
   6 -11   6         98.12         99.02         7.78 o                         
  -8 -10   6        100.36         88.72         5.92 o                         
  -7 -10   6         40.00         50.62         6.18 o                         
  -6 -10   6         17.74         12.89         4.61 o                         
  -3 -10   6         51.45         44.71         4.99 o                         
  -2 -10   6        163.39        165.47         7.92 o                         
  -1 -10   6        190.99        192.24         8.30 o                         
   0 -10   6         82.09         78.67         5.14 o                         
   1 -10   6        429.59        433.50        12.29 o                         
   2 -10   6        223.95        218.66         9.14 o                         
   4 -10   6         82.92         85.74         8.98 o                         
   5 -10   6        124.05        117.48         9.51 o                         
   6 -10   6         38.91         39.26         4.84 o                         
   7 -10   6        140.14        130.21         7.25 o                         
  -8  -9   6         28.20         30.63         3.43 o                         
  -7  -9   6        400.14        435.51        11.34 o                         
  -6  -9   6         29.74         25.37         4.64 o                         
  -5  -9   6        155.63        150.11         9.60 o                         
  -4  -9   6         20.10         26.22         3.82 o                         
  -3  -9   6       1106.92       1050.85        35.23 o                         
  -2  -9   6        426.85        446.41        12.71 o                         
   0  -9   6        141.71        139.50         8.33 o                         
   1  -9   6        148.51        152.72        16.49 o                         
   3  -9   6        881.86        888.94        23.31 o                         
   6  -9   6         86.58         85.53         4.10 o                         
   7  -9   6         10.92         11.15         2.50 o                         
  -8  -8   6        221.43        180.92         8.98 o                         
  -7  -8   6         41.98         44.58         5.60 o                         
  -6  -8   6        154.77        159.73        10.30 o                         
  -5  -8   6        678.70        625.27        46.48 o                         
  -4  -8   6        297.87        290.27         8.24 o                         
  -3  -8   6        343.07        363.93        13.99 o                         
  -2  -8   6        585.79        553.67        17.98 o                         
  -1  -8   6        854.48        890.64        33.80 o                         
   0  -8   6        425.21        450.15        24.00 o                         
   2  -8   6        118.22        107.04        13.54 o                         
   4  -8   6        129.68        108.67         8.96 o                         
   5  -8   6        821.92        806.11        18.19 o                         
   7  -8   6         80.41         78.47         4.76 o                         
  -9  -7   6         52.20         47.53         4.04 o                         
  -8  -7   6         77.81         65.46         6.19 o                         
  -7  -7   6         98.64        110.07         8.74 o                         
  -6  -7   6         50.19         50.66         7.19 o                         
  -5  -7   6         79.13         73.38         7.15 o                         
  -4  -7   6        183.60        187.61        11.60 o                         
  -3  -7   6        711.18        685.75        21.72 o                         
   0  -7   6         69.05         59.22         8.54 o                         
   1  -7   6        750.04        703.71        29.66 o                         
   2  -7   6        632.09        645.52        31.60 o                         
   4  -7   6        265.51        214.15        18.51 o                         
   5  -7   6         75.57         77.46         5.86 o                         
  -9  -6   6         90.24         99.89         6.53 o                         
  -8  -6   6         48.15         40.25        10.11 o                         
  -7  -6   6         30.17         32.95         4.05 o                         
  -6  -6   6        214.81        209.91         9.24 o                         
  -5  -6   6       1004.99       1037.49        19.20 o                         
  -4  -6   6          5.30          3.24         1.89 o                         
  -1  -6   6       1602.04       1580.74        52.52 o                         
   0  -6   6       2065.42       2074.19        47.31 o                         
   2  -6   6        354.83        349.61        24.24 o                         
   3  -6   6        197.85        194.61        20.79 o                         
   4  -6   6        226.84        209.03         7.82 o                         
   5  -6   6       1346.87       1188.52        33.47 o                         
   6  -6   6        384.66        360.68        11.70 o                         
  -9  -5   6        171.40        160.39         8.71 o                         
  -8  -5   6         34.20         22.64         3.21 o                         
  -7  -5   6        545.45        573.67        39.72 o                         
  -6  -5   6        327.64        343.34        11.78 o                         
  -5  -5   6         85.35         84.76         4.52 o                         
  -4  -5   6        341.62        346.09        28.06 o                         
  -3  -5   6        502.45        456.80        35.50 o                         
   0  -5   6        121.24         97.76         9.90 o                         
   1  -5   6        287.54        286.91        18.15 o                         
   2  -5   6        133.72        203.56        18.23 o                         
   3  -5   6       1217.35       1185.45        31.36 o                         
   4  -5   6        185.45        183.58         7.39 o                         
   5  -5   6         10.34          2.26         5.75 o                         
   6  -5   6        296.69        283.40        16.48 o                         
   7  -5   6         63.35         57.18         7.56 o                         
   8  -5   6         21.11         24.54         4.70 o                         
  -9  -4   6         94.60        105.03         7.48 o                         
  -8  -4   6         97.54        100.01         7.33 o                         
  -7  -4   6         41.61         37.94         5.64 o                         
  -6  -4   6        212.79        226.38         7.50 o                         
  -2  -4   6         19.23          7.17         6.04 o                         
  -1  -4   6        779.31        639.79        35.08 o                         
   0  -4   6       1137.14        983.21        29.09 o                         
   1  -4   6       1973.15       2083.29        39.62 o                         
   2  -4   6        153.08        159.78        12.16 o                         
   3  -4   6         36.23         17.90         5.75 o                         
   4  -4   6        188.81        185.07        10.22 o                         
   5  -4   6        348.27        360.63        32.46 o                         
   6  -4   6         44.09         40.86         7.20 o                         
  -9  -3   6         48.15         60.90         6.14 o                         
  -8  -3   6        136.03        120.99        16.55 o                         
  -7  -3   6        321.63        358.34        11.54 o                         
  -6  -3   6        408.15        421.25        10.01 o                         
  -4  -3   6        225.37        183.71        22.41 o                         
  -3  -3   6        697.86        634.89        38.63 o                         
  -1  -3   6       1197.97       1235.62        29.69 o                         
   0  -3   6        651.49        601.45        41.26 o                         
   1  -3   6       3451.76       3333.59        66.21 o                         
   2  -3   6        447.02        483.04        20.54 o                         
   3  -3   6        843.47        817.40        24.24 o                         
   4  -3   6        233.78        224.03        11.32 o                         
   5  -3   6        387.28        366.42        16.43 o                         
   6  -3   6        742.45        695.50        31.04 o                         
   7  -3   6        400.52        382.77        12.14 o                         
   8  -3   6         71.50         63.19         7.49 o                         
 -10  -2   6         93.30        101.50         5.68 o                         
  -8  -2   6        190.55        205.93         7.69 o                         
  -7  -2   6         79.71         81.22         5.35 o                         
  -6  -2   6         52.94         52.51         3.10 o                         
  -5  -2   6          3.68          2.07         1.73 o                         
  -4  -2   6          7.31          3.31         5.33 o                         
  -3  -2   6       1005.95       1128.47        34.57 o                         
  -2  -2   6       1046.10       1053.25        31.14 o                         
  -1  -2   6       7015.47       6966.81        56.50 o                         
   0  -2   6       1237.32       1163.71        26.07 o                         
   1  -2   6        349.49        393.33        21.37 o                         
   2  -2   6        348.80        386.02        23.94 o                         
   3  -2   6        555.86        613.89        34.02 o                         
   4  -2   6         37.26         37.95         7.69 o                         
   5  -2   6       2041.57       1894.35        60.19 o                         
   6  -2   6        674.17        670.20        22.99 o                         
   7  -2   6        128.05        134.14         7.74 o                         
   8  -2   6        133.95        139.92         6.74 o                         
   9  -2   6         81.41         73.09         6.71 o                         
 -10  -1   6         42.99         40.89         3.71 o                         
  -9  -1   6        224.48        243.27        11.96 o                         
  -8  -1   6        116.58        141.46         6.56 o                         
  -7  -1   6       1013.53       1047.79        26.00 o                         
  -6  -1   6        327.12        340.42        10.27 o                         
  -5  -1   6        140.59        161.44        17.05 o                         
  -4  -1   6        188.95        215.16        40.81 o                         
  -3  -1   6       1319.87       1246.33        31.13 o                         
  -2  -1   6       1465.02       1557.78        41.91 o                         
  -1  -1   6       2640.34       2254.65        49.59 o                         
   0  -1   6       1254.00       1358.35        28.27 o                         
   1  -1   6       1061.60       1109.77        36.38 o                         
   2  -1   6        949.98        956.45        28.99 o                         
   3  -1   6        497.33        493.06        69.49 o                         
   4  -1   6         32.86         26.23         6.52 o                         
   5  -1   6        119.61        106.55         6.10 o                         
   6  -1   6        338.94        308.65        18.61 o                         
   7  -1   6        254.72        246.18        16.28 o                         
   8  -1   6         28.17         31.44         6.96 o                         
 -10   0   6         96.48         82.56         4.89 o                         
  -9   0   6         99.06        106.04         5.54 o                         
  -8   0   6        229.26        199.57         7.78 o                         
  -7   0   6       1360.80       1347.31        21.73 o                         
  -6   0   6        692.40        649.48        14.70 o                         
  -5   0   6        999.96        934.84        32.29 o                         
  -4   0   6       1594.66       1594.44        38.76 o                         
  -3   0   6        161.90        169.65        15.65 o                         
  -2   0   6        393.47        380.93        21.98 o                         
  -1   0   6       9420.74       9633.92       125.27 o                         
   0   0   6       1011.84        940.83        23.44 o                         
   1   0   6       3253.99       3466.29        68.35 o                         
   2   0   6          0.01          2.91         5.68 o                         
   3   0   6          1.11          6.52         7.14 o                         
   4   0   6          3.98         16.86         5.35 o                         
   5   0   6        142.45        145.74         7.00 o                         
   6   0   6         35.77         31.95         4.66 o                         
   7   0   6          0.31         -0.03         3.60 o                         
   8   0   6          2.51          4.86         2.35 o                         
   9   0   6          6.63          8.06         2.37 o                         
  -9   1   6        227.69        248.24        10.88 o                         
  -8   1   6        114.38        142.06         6.60 o                         
  -7   1   6       1025.43       1055.41        47.25 o                         
  -6   1   6        321.57        356.14         8.18 o                         
  -5   1   6        140.07        134.19        17.45 o                         
  -4   1   6        179.37        205.89        36.65 o                         
  -3   1   6       1332.52       1291.25        45.71 o                         
  -2   1   6       1485.15       1603.43        48.24 o                         
  -1   1   6       2670.80       2259.24        49.02 o                         
   0   1   6       1236.94       1355.87        28.39 o                         
   1   1   6       1073.30       1158.44        39.06 o                         
   2   1   6        956.09       1008.76        39.07 o                         
   3   1   6        514.35        581.30        32.69 o                         
   4   1   6         33.95         25.97         6.59 o                         
   5   1   6        117.24        104.35         6.05 o                         
   6   1   6        347.38        297.77        18.64 o                         
   7   1   6        257.81        250.21        21.31 o                         
   8   1   6         30.11         33.11         7.62 o                         
   9   1   6         64.97         67.25         5.29 o                         
  -9   2   6          1.73          4.89         2.35 o                         
  -8   2   6        186.04        205.55         7.78 o                         
  -7   2   6         81.93         83.53         5.99 o                         
  -6   2   6         51.20         52.44         2.97 o                         
  -5   2   6          4.01          2.11         1.57 o                         
  -4   2   6          7.46          3.81         5.44 o                         
  -3   2   6       1001.61       1087.21        43.85 o                         
  -2   2   6       1037.37        876.03        36.92 o                         
  -1   2   6       6987.95       6902.96        61.38 o                         
   0   2   6       1222.84       1163.13        26.32 o                         
   1   2   6        343.15        398.14        16.68 o                         
   2   2   6        333.54        343.45        32.52 o                         
   3   2   6        557.28        583.02        32.93 o                         
   4   2   6         36.47         38.82         7.80 o                         
   5   2   6       2053.84       1901.03        60.91 o                         
   6   2   6        655.97        637.05        23.58 o                         
   7   2   6        127.90        135.15         7.84 o                         
   8   2   6        129.89        138.41         6.80 o                         
   9   2   6         81.12         74.59         6.10 o                         
  -8   3   6        132.41        123.45        16.89 o                         
  -7   3   6        320.03        365.65        11.77 o                         
  -6   3   6        416.04        429.85         9.10 o                         
  -5   3   6        287.43        292.81         7.03 o                         
  -4   3   6        235.78        187.46        20.37 o                         
  -3   3   6        675.72        647.84        35.11 o                         
  -2   3   6        488.58        446.82        27.36 o                         
  -1   3   6       1186.07       1217.12        25.44 o                         
   0   3   6        647.28        609.94        53.65 o                         
   1   3   6       3453.36       3619.31        74.64 o                         
   2   3   6        445.56        486.22        28.50 o                         
   3   3   6        869.12        828.64        23.91 o                         
   4   3   6        233.85        220.25         8.06 o                         
   5   3   6        387.42        352.93        13.29 o                         
   6   3   6        733.84        672.29        23.73 o                         
   7   3   6        405.25        384.89        17.81 o                         
   9   3   6         47.44         54.81         3.29 o                         
  -9   4   6         94.89        102.93         8.23 o                         
  -8   4   6        102.64         89.96         9.32 o                         
  -7   4   6         45.30         38.71         5.76 o                         
  -6   4   6        216.50        231.00         6.82 o                         
  -5   4   6       2008.11       2046.16        21.11 o                         
  -4   4   6        126.76        110.92        16.56 o                         
  -3   4   6        140.67        102.03        15.07 o                         
  -2   4   6         18.80          7.31         5.49 o                         
  -1   4   6        767.06        665.04        20.05 o                         
   0   4   6       1145.62        963.55        32.00 o                         
   1   4   6       1978.02       2131.84        57.48 o                         
   2   4   6        151.20        156.76        16.51 o                         
   3   4   6         37.01         25.44         4.58 o                         
   4   4   6        189.59        180.26         9.61 o                         
   5   4   6        348.57        332.27        12.88 o                         
   6   4   6         44.82         41.70         6.55 o                         
   7   4   6          7.33          4.50         4.31 o                         
   8   4   6         19.23         21.50         4.50 o                         
   9   4   6         58.14         73.95         4.94 o                         
  -9   5   6        173.09        157.19         9.58 o                         
  -8   5   6         35.33         23.02         3.14 o                         
  -6   5   6        335.96        350.35        10.71 o                         
  -5   5   6         85.04         86.49         4.11 o                         
  -4   5   6        329.60        353.16        28.63 o                         
  -3   5   6        493.47        466.12        32.27 o                         
  -2   5   6         54.06         48.20        10.45 o                         
  -1   5   6        312.85        268.34        13.60 o                         
   0   5   6        119.09         99.76         9.00 o                         
   1   5   6        277.28        290.93        21.83 o                         
   2   5   6        129.99        156.44        16.80 o                         
   3   5   6       1221.02       1198.31        30.48 o                         
   4   5   6        182.32        182.17         7.33 o                         
   5   5   6         11.27          5.11         2.81 o                         
   6   5   6        302.68        289.19        14.98 o                         
   7   5   6         60.25         58.34         6.87 o                         
   8   5   6         20.38         25.04         4.27 o                         
   9   5   6         67.04         61.20         4.12 o                         
  -8   6   6         46.27         38.08         9.31 o                         
  -7   6   6         31.31         32.96         4.04 o                         
  -6   6   6        211.87        203.58        12.62 o                         
  -5   6   6       1012.67       1040.23        20.33 o                         
  -4   6   6          5.38          3.39         1.93 o                         
  -3   6   6          2.51          2.15         5.28 o                         
  -2   6   6        380.08        416.07        29.83 o                         
  -1   6   6       1586.08       1589.56        36.03 o                         
   0   6   6       2051.32       2116.52        43.01 o                         
   1   6   6       1596.20       1485.51        53.07 o                         
   2   6   6        342.30        322.90        24.93 o                         
   3   6   6        198.17        196.25        17.55 o                         
   4   6   6        228.35        207.71         7.76 o                         
   5   6   6       1346.29       1212.77        30.43 o                         
   6   6   6        387.72        368.04        10.64 o                         
   7   6   6        375.14        415.98        16.13 o                         
   8   6   6         25.54         17.45         3.35 o                         
  -8   7   6         78.06         65.54         4.48 o                         
  -7   7   6         95.55         95.82        11.01 o                         
  -6   7   6         47.47         49.01         6.20 o                         
  -5   7   6         78.93         71.49         7.20 o                         
  -4   7   6        189.18        193.76        12.10 o                         
  -3   7   6        716.54        699.75        22.16 o                         
  -2   7   6        116.77         92.93        15.29 o                         
  -1   7   6         15.44         34.35         5.99 o                         
   0   7   6         66.44         60.43         7.77 o                         
   1   7   6        734.76        718.07        26.96 o                         
   2   7   6        639.05        658.70        28.72 o                         
   3   7   6       1311.10       1262.91        22.90 o                         
   4   7   6        254.03        214.06        17.46 o                         
   5   7   6         77.00         79.04         5.33 o                         
   6   7   6        351.98        359.55        10.39 o                         
   8   7   6        135.75        139.84        11.56 o                         
  -8   8   6        226.70        195.60        16.66 o                         
  -7   8   6         39.63         43.69         6.16 o                         
  -6   8   6        156.86        169.80        13.03 o                         
  -5   8   6        693.39        694.75        23.38 o                         
  -4   8   6        301.82        293.80         8.01 o                         
  -3   8   6        330.01        311.40         9.56 o                         
  -2   8   6        581.04        564.97        16.35 o                         
  -1   8   6        844.97        908.82        30.73 o                         
   0   8   6        436.51        459.34        21.82 o                         
   1   8   6        750.11        739.97        28.68 o                         
   2   8   6        117.45        109.22        12.31 o                         
   3   8   6         82.47         89.37        11.99 o                         
   4   8   6        129.53        119.84         9.90 o                         
   5   8   6        821.56        822.56        16.54 o                         
   6   8   6         42.32         45.86         3.82 o                         
   8   8   6          5.62          5.72         1.54 o                         
  -8   9   6         27.54         32.00         2.72 o                         
  -7   9   6        393.45        430.09        16.19 o                         
  -6   9   6         30.43         23.22         3.68 o                         
  -5   9   6        153.82        134.96        10.46 o                         
  -4   9   6         19.60         26.75         3.47 o                         
  -3   9   6       1097.95       1068.37        18.66 o                         
  -2   9   6        426.60        455.52        11.55 o                         
  -1   9   6        238.75        227.92        10.15 o                         
   0   9   6        143.53        142.34         7.57 o                         
   1   9   6        147.22        155.22         7.71 o                         
   2   9   6        586.34        582.77        11.87 o                         
   3   9   6        880.03        907.08        21.19 o                         
   4   9   6        251.88        258.71        13.74 o                         
   5   9   6         58.19         50.32         6.20 o                         
   6   9   6         87.69         87.28         3.73 o                         
  -8  10   6         98.01         90.53         5.38 o                         
  -6  10   6         17.14         13.15         4.19 o                         
  -5  10   6        521.76        519.13        19.59 o                         
  -4  10   6        281.72        277.12        10.04 o                         
  -3  10   6         51.96         45.62         4.54 o                         
  -2  10   6        159.98        168.84         7.20 o                         
  -1  10   6        189.84        196.16         7.54 o                         
   0  10   6         88.56         80.28         4.67 o                         
   1  10   6        437.35        442.35        11.17 o                         
   2  10   6        221.41        223.12         8.31 o                         
   3  10   6        148.18        131.12        10.06 o                         
   4  10   6         84.60         87.49         8.16 o                         
   5  10   6        124.05        119.88         8.65 o                         
   6  10   6         38.90         40.06         4.40 o                         
   7  10   6        139.52        132.87         6.59 o                         
  -7  11   6         22.97         20.92         3.31 o                         
  -6  11   6        110.40        112.73         8.53 o                         
  -5  11   6        322.72        326.47        15.96 o                         
  -4  11   6         79.88         78.80         5.47 o                         
  -3  11   6         16.71         17.71         3.05 o                         
  -2  11   6        224.92        234.55         8.87 o                         
  -1  11   6         90.34         84.74         5.53 o                         
   0  11   6         25.23         23.84         3.24 o                         
   1  11   6        337.38        354.13        11.29 o                         
   2  11   6         76.11        117.35        11.54 o                         
   3  11   6        592.22        627.28        21.29 o                         
   4  11   6        468.39        473.30        17.82 o                         
   5  11   6          7.28          9.05         3.07 o                         
   6  11   6         99.01        101.04         7.07 o                         
  -7  12   6         16.22         15.73         2.54 o                         
  -6  12   6         16.71         18.55         3.59 o                         
  -5  12   6        120.88        123.08         5.77 o                         
  -4  12   6         55.44         51.18         4.24 o                         
  -3  12   6        398.19        416.21        12.57 o                         
  -2  12   6        452.18        458.46        19.06 o                         
  -1  12   6        186.04        191.50        12.33 o                         
   0  12   6        229.07        228.36         9.08 o                         
   1  12   6        273.98        281.24         8.20 o                         
   2  12   6        280.91        282.10         9.79 o                         
   3  12   6        189.99        189.18        11.75 o                         
   4  12   6         45.28         54.94         4.61 o                         
   5  12   6         81.80         83.51         5.35 o                         
   6  12   6         15.21         17.96         2.82 o                         
  -6  13   6         77.84         65.64         4.81 o                         
  -5  13   6         26.20         29.66         3.80 o                         
  -4  13   6         84.48         76.13         4.61 o                         
  -3  13   6        629.71        659.88        27.51 o                         
  -2  13   6         37.63         32.62         5.76 o                         
  -1  13   6        283.12        322.87        15.72 o                         
   0  13   6          8.95         14.73         4.71 o                         
   1  13   6         15.92         11.47         2.20 o                         
   2  13   6         54.38         51.03         4.21 o                         
   3  13   6         50.45         48.77         4.21 o                         
   4  13   6         24.34         22.56         4.46 o                         
   5  13   6         38.46         29.78         3.89 o                         
  -5  14   6        114.29        125.79         5.97 o                         
  -4  14   6        100.56         95.12         4.36 o                         
  -3  14   6        133.39        132.42         9.02 o                         
  -2  14   6        115.00        105.69         8.52 o                         
  -1  14   6         72.42         64.32         7.04 o                         
   0  14   6          3.08          3.53         2.87 o                         
   1  14   6        200.80        215.77         7.62 o                         
   2  14   6        283.90        309.92         8.76 o                         
   3  14   6        158.29        159.50         8.97 o                         
   4  14   6         33.94         37.46         4.36 o                         
   5  14   6         68.17         66.95         4.36 o                         
  -4  15   6         97.37         85.72         5.41 o                         
  -3  15   6         15.61         15.97         3.14 o                         
  -2  15   6         47.82         35.27         4.82 o                         
  -1  15   6         88.58         96.17         7.54 o                         
   0  15   6         18.91         18.74         3.87 o                         
   1  15   6         44.86         47.21         3.20 o                         
   2  15   6        147.14        137.95         7.24 o                         
   3  15   6        470.74        464.93        12.82 o                         
   4  15   6         61.59         54.99         3.84 o                         
  -3  16   6         19.08         22.32         2.91 o                         
  -2  16   6         69.56         69.81         5.38 o                         
  -1  16   6         23.13         17.70         3.06 o                         
   0  16   6         33.30         24.66         3.42 o                         
   1  16   6         81.94         63.75         4.52 o                         
  -3 -15   7         14.14          7.21         2.56 o                         
  -1 -15   7         44.06         34.05         4.83 o                         
   0 -15   7          5.94          7.24         2.96 o                         
  -3 -14   7        190.22        182.01        11.04 o                         
  -2 -14   7        107.32        114.64         9.37 o                         
  -1 -14   7        181.26        197.48        12.32 o                         
   0 -14   7        117.75        131.67         9.98 o                         
   3 -14   7        121.53        119.80         7.93 o                         
  -6 -13   7          6.40          5.58         1.90 o                         
  -5 -13   7         50.14         46.19         4.77 o                         
  -4 -13   7        104.45         95.63         5.93 o                         
  -3 -13   7        121.12        139.64        10.82 o                         
  -2 -13   7         55.28         49.22         7.15 o                         
   0 -13   7         94.05         82.55         8.81 o                         
   1 -13   7         55.38         50.27         3.72 o                         
   2 -13   7        209.62        195.14         6.76 o                         
   3 -13   7        108.65        132.52         6.81 o                         
  -7 -12   7          6.90          6.01         1.73 o                         
  -6 -12   7        123.94        126.48         7.95 o                         
  -5 -12   7        168.94        154.39         8.80 o                         
  -4 -12   7        278.48        250.02         9.45 o                         
   4 -12   7         66.66         74.96         6.93 o                         
   5 -12   7         55.67         52.63         3.91 o                         
   6 -12   7         12.36         11.69         2.34 o                         
  -7 -11   7         33.96         34.18         4.35 o                         
  -6 -11   7        108.44        114.16         8.74 o                         
  -5 -11   7         11.32          9.83         2.40 o                         
  -2 -11   7        523.79        526.37        14.64 o                         
  -1 -11   7        103.81        111.97         6.89 o                         
   0 -11   7        127.34        127.06         7.51 o                         
   3 -11   7        103.74        116.68        10.65 o                         
   5 -11   7        118.30        118.42         8.56 o                         
   6 -11   7         20.80         19.24         3.53 o                         
  -8 -10   7         31.56         33.36         3.43 o                         
  -7 -10   7         24.87         40.29         5.17 o                         
  -6 -10   7         32.38         33.42         5.86 o                         
  -3 -10   7        324.17        325.89        11.99 o                         
  -2 -10   7        230.24        240.78        10.10 o                         
  -1 -10   7        244.05        234.37         9.35 o                         
   0 -10   7        236.22        235.97         9.53 o                         
   1 -10   7        269.86        258.69        15.06 o                         
   2 -10   7         31.04         42.54         4.50 o                         
   4 -10   7        139.72        132.45        10.88 o                         
   5 -10   7         15.48         12.20         3.88 o                         
   6 -10   7         47.84         50.04         5.01 o                         
  -7  -9   7         70.04         56.42         4.06 o                         
  -6  -9   7         88.01        111.07         7.98 o                         
  -5  -9   7          8.80          7.68         2.80 o                         
  -4  -9   7        559.50        470.50        14.10 o                         
  -3  -9   7        225.78        212.90        10.31 o                         
  -2  -9   7         22.30         14.46         3.60 o                         
   0  -9   7       1078.04       1038.95        23.46 o                         
   1  -9   7        640.46        645.86        17.65 o                         
   3  -9   7        424.12        417.55        19.48 o                         
   6  -9   7        127.80        126.19         8.36 o                         
   7  -9   7         22.78         20.90         3.20 o                         
  -8  -8   7          6.10          6.07         2.45 o                         
  -7  -8   7         59.57         40.70         5.28 o                         
  -6  -8   7        516.78        465.95        17.34 o                         
  -5  -8   7         58.06         63.44         5.32 o                         
  -4  -8   7        396.51        413.67        13.92 o                         
  -3  -8   7         41.91         59.44         6.17 o                         
  -1  -8   7        728.87        753.54        15.85 o                         
   0  -8   7         19.34         25.87         6.88 o                         
   2  -8   7        384.57        404.39        21.47 o                         
   5  -8   7        359.40        380.18        12.19 o                         
   7  -8   7         32.43         38.45         3.15 o                         
  -9  -7   7          2.17          3.27         1.58 o                         
  -8  -7   7        205.62        218.17        10.45 o                         
  -7  -7   7          6.98          8.18         3.47 o                         
  -6  -7   7        153.05        135.55         7.48 o                         
  -5  -7   7         25.18         11.44         3.71 o                         
  -4  -7   7        521.02        469.60        10.58 o                         
  -3  -7   7        180.39        174.21         8.96 o                         
  -2  -7   7        771.36        685.84        46.44 o                         
   0  -7   7        157.65        129.79        18.65 o                         
   1  -7   7        272.68        282.12        19.88 o                         
   2  -7   7        460.93        456.89        14.34 o                         
   3  -7   7         91.90         99.32         8.15 o                         
   4  -7   7        104.33        120.35         6.86 o                         
   5  -7   7        118.94        117.05        10.30 o                         
  -9  -6   7         18.30         27.80         3.59 o                         
  -8  -6   7          8.01          3.27         2.03 o                         
  -7  -6   7         19.48         21.75         8.27 o                         
  -6  -6   7        358.86        351.70        18.67 o                         
  -5  -6   7        118.97         99.87         6.23 o                         
  -4  -6   7          1.17          3.06         1.97 o                         
  -3  -6   7         59.06         56.45         6.01 o                         
  -1  -6   7        860.86        849.06        30.27 o                         
   0  -6   7        306.68        295.96        18.50 o                         
   3  -6   7        325.60        369.55        13.89 o                         
   4  -6   7        306.22        269.88         9.17 o                         
   5  -6   7         85.60         76.90         8.71 o                         
   6  -6   7         94.14         85.98         5.92 o                         
  -9  -5   7         95.51         83.10         6.04 o                         
  -8  -5   7         19.99         26.68         4.64 o                         
  -7  -5   7         26.75         27.36         3.83 o                         
  -6  -5   7         24.27         14.59         5.16 o                         
  -5  -5   7        887.80        856.85        20.72 o                         
  -4  -5   7        574.91        546.25        20.44 o                         
  -3  -5   7        150.86        135.61        20.96 o                         
   0  -5   7        760.55        762.97        28.49 o                         
   1  -5   7       1705.14       1681.83        63.50 o                         
   2  -5   7       1681.45       1853.66        57.77 o                         
   3  -5   7         20.24          8.68         5.82 o                         
   4  -5   7         25.92         29.86         3.50 o                         
   6  -5   7        151.26        154.75        12.23 o                         
   7  -5   7        124.65        100.83         9.20 o                         
   8  -5   7         78.93         82.93         6.88 o                         
  -9  -4   7         27.55         18.85         3.79 o                         
  -8  -4   7         93.42         92.94         5.45 o                         
  -7  -4   7        331.43        344.21        20.83 o                         
  -6  -4   7        157.63        157.52         7.86 o                         
  -5  -4   7        613.74        556.13        19.28 o                         
  -4  -4   7         46.61         47.85         5.45 o                         
  -2  -4   7        841.40        794.74        45.46 o                         
   1  -4   7         84.81         59.90         8.96 o                         
   2  -4   7         85.23         68.53         8.76 o                         
   3  -4   7        286.90        326.28        13.26 o                         
   4  -4   7       1548.50       1414.10        90.59 o                         
   6  -4   7        251.69        273.13        16.49 o                         
  -9  -3   7         17.14         10.85         3.27 o                         
  -8  -3   7         88.99        107.33         8.90 o                         
  -7  -3   7         93.58         95.83         6.10 o                         
  -6  -3   7         50.55         48.39         6.44 o                         
  -5  -3   7        614.70        682.93        21.01 o                         
  -4  -3   7        177.03        181.23        24.04 o                         
  -3  -3   7        337.99        279.61        27.58 o                         
   0  -3   7        665.13        728.10        22.41 o                         
   1  -3   7         30.94         31.79         7.47 o                         
   2  -3   7         31.95         31.29         6.13 o                         
   3  -3   7        196.46        223.18        16.43 o                         
   4  -3   7         56.32         51.88         5.76 o                         
   5  -3   7        740.08        719.60        47.18 o                         
   6  -3   7        394.61        400.76        21.32 o                         
   7  -3   7         35.39         32.58         4.90 o                         
   8  -3   7         15.59         13.27         4.27 o                         
 -10  -2   7        128.79        130.78         5.66 o                         
  -8  -2   7        350.63        344.87        36.57 o                         
  -7  -2   7         17.57         19.28         2.73 o                         
  -6  -2   7        787.49        832.63        14.54 o                         
  -5  -2   7         19.81         16.46         1.90 o                         
  -4  -2   7          2.72         -0.77         6.03 o                         
  -2  -2   7        357.23        308.76        18.33 o                         
  -1  -2   7        784.26        888.32        25.16 o                         
   0  -2   7        609.64        566.15        19.76 o                         
   1  -2   7        373.50        398.17        23.43 o                         
   2  -2   7        221.63        246.68        20.40 o                         
   3  -2   7        263.49        264.45        23.38 o                         
   4  -2   7        116.12        106.30         5.81 o                         
   5  -2   7       1103.94       1009.53        42.34 o                         
   6  -2   7        537.85        535.60        20.47 o                         
   7  -2   7         42.64         36.46         4.32 o                         
   8  -2   7         37.21         31.07         5.48 o                         
   9  -2   7        130.54        121.29         4.70 o                         
  -9  -1   7         58.17         37.58         4.88 o                         
  -8  -1   7         10.11         10.68         2.74 o                         
  -7  -1   7        574.85        591.12        15.21 o                         
  -6  -1   7        241.13        247.14        26.53 o                         
  -5  -1   7        732.22        752.74        16.70 o                         
  -4  -1   7        315.31        275.69        16.50 o                         
  -3  -1   7        331.58        293.66        16.13 o                         
  -2  -1   7        466.93        474.72        25.07 o                         
  -1  -1   7        947.33        875.87        33.34 o                         
   0  -1   7       3858.60       4057.59        56.11 o                         
   1  -1   7        639.05        632.83        29.79 o                         
   2  -1   7         39.08         37.90         6.65 o                         
   3  -1   7        409.32        389.47        26.97 o                         
   4  -1   7        124.85        113.33         5.98 o                         
   5  -1   7       1107.05        993.57        38.23 o                         
   6  -1   7        142.67        117.11        11.65 o                         
   7  -1   7         34.67         32.02         4.33 o                         
   8  -1   7         64.40         75.52         4.81 o                         
  -9   0   7          4.79          3.57         2.58 o                         
  -8   0   7         83.45         91.32         5.79 o                         
  -7   0   7          6.42          3.71         1.61 o                         
  -6   0   7        288.90        283.50        14.00 o                         
  -5   0   7          0.12         -1.29         1.54 o                         
  -4   0   7        607.04        628.86        25.21 o                         
  -3   0   7        417.94        390.48        25.31 o                         
  -2   0   7        434.53        348.91        23.00 o                         
  -1   0   7       1055.22       1124.19        39.92 o                         
   0   0   7          4.32         -3.52         3.52 o                         
   1   0   7        368.83        404.00        24.32 o                         
   2   0   7        204.13        240.87        20.64 o                         
   3   0   7          2.27          7.58         5.99 o                         
   4   0   7       1574.38       1618.09        22.84 o                         
   5   0   7          1.29          3.78         2.38 o                         
   6   0   7        124.37        117.19         7.68 o                         
   7   0   7          0.62         -4.22         4.22 o                         
   8   0   7         27.54         28.09         3.42 o                         
   9   0   7          1.06         -0.61         1.64 o                         
  -9   1   7         57.60         38.35         4.43 o                         
  -8   1   7          9.50         10.40         2.67 o                         
  -7   1   7        579.58        603.19        13.82 o                         
  -6   1   7        243.01        244.79        15.12 o                         
  -5   1   7        740.17        778.44        17.01 o                         
  -4   1   7        316.31        278.38        17.60 o                         
  -3   1   7        333.02        296.25        23.46 o                         
  -2   1   7        458.33        441.34        27.21 o                         
  -1   1   7        954.76        901.85        43.00 o                         
   0   1   7       3870.43       4071.18       113.19 o                         
   1   1   7        638.00        693.54        32.22 o                         
   2   1   7         38.25         33.13         8.76 o                         
   3   1   7        395.42        366.89        27.49 o                         
   4   1   7        124.09        114.03         5.98 o                         
   5   1   7       1110.42       1001.13        41.40 o                         
   6   1   7        137.02        135.01        16.45 o                         
   7   1   7         36.77         32.45         4.37 o                         
   8   1   7         62.81         74.89         4.83 o                         
   9   1   7          3.85          1.28         2.27 o                         
  -9   2   7          0.73         -2.11         2.11 o                         
  -8   2   7        342.45        337.97        29.62 o                         
  -7   2   7         17.83         19.40         2.61 o                         
  -6   2   7        795.65        849.62        13.22 o                         
  -5   2   7         20.80         16.72         1.80 o                         
  -4   2   7          3.76         -0.79         5.48 o                         
  -3   2   7        752.17        695.86        37.48 o                         
  -2   2   7        351.34        273.91        22.64 o                         
  -1   2   7        781.42        885.49        25.67 o                         
   0   2   7        618.42        568.36        20.69 o                         
   1   2   7        374.27        409.08        18.20 o                         
   2   2   7        220.99        241.62        15.63 o                         
   3   2   7        260.70        236.42        22.96 o                         
   4   2   7        114.22        107.26         5.79 o                         
   5   2   7       1118.82       1013.45        42.41 o                         
   6   2   7        529.75        514.01        21.13 o                         
   7   2   7         41.91         36.20         4.35 o                         
   8   2   7         34.73         29.80         4.89 o                         
   9   2   7        128.38        123.76         4.38 o                         
  -8   3   7         87.90        105.19         9.79 o                         
  -7   3   7         96.75         95.76         6.02 o                         
  -6   3   7         48.78         42.73         4.06 o                         
  -5   3   7        609.82        622.94        32.03 o                         
  -4   3   7        169.41        184.93        21.85 o                         
  -3   3   7        349.62        285.32        25.07 o                         
  -2   3   7         68.14         67.74        11.91 o                         
  -1   3   7        231.31        207.25        11.05 o                         
   0   3   7        658.35        723.92        22.75 o                         
   1   3   7         30.27         34.29         8.69 o                         
   2   3   7         28.65         35.86         9.94 o                         
   3   3   7        200.44        225.33        16.50 o                         
   4   3   7         54.92         49.50         5.43 o                         
   5   3   7        746.30        783.88        22.85 o                         
   6   3   7        384.90        382.98        17.95 o                         
   7   3   7         32.48         31.42         4.28 o                         
   9   3   7         57.51         60.18         4.08 o                         
  -9   4   7         27.88         18.48         4.17 o                         
  -8   4   7         93.37         93.95         9.17 o                         
  -7   4   7        329.33        340.83        13.89 o                         
  -6   4   7        154.67        153.24        10.37 o                         
  -5   4   7        621.44        568.04        13.79 o                         
  -4   4   7         43.68         28.51         4.13 o                         
  -3   4   7        786.07        738.88        41.38 o                         
  -2   4   7        833.99        810.95        41.33 o                         
  -1   4   7        603.55        557.65        19.38 o                         
   1   4   7         89.98         73.23        12.19 o                         
   2   4   7         81.79         72.85        12.89 o                         
   3   4   7        285.20        321.18        12.87 o                         
   4   4   7       1544.80       1380.56        78.62 o                         
   5   4   7        230.11        238.13        13.68 o                         
   6   4   7        254.00        278.70        14.99 o                         
   7   4   7         26.30         24.25         4.99 o                         
   8   4   7         16.35         12.25         3.47 o                         
  -9   5   7         95.46         81.43         6.65 o                         
  -8   5   7         19.83         25.82         4.10 o                         
  -7   5   7         28.83         27.22         6.37 o                         
  -6   5   7         26.32         19.72         4.10 o                         
  -5   5   7        894.44        895.58        34.61 o                         
  -4   5   7        569.04        543.80        13.03 o                         
  -3   5   7        156.94        138.38        19.06 o                         
  -2   5   7          8.01         17.90         8.07 o                         
  -1   5   7        568.45        653.93        22.33 o                         
   0   5   7        764.90        778.54        25.90 o                         
   1   5   7       1709.40       1716.15        57.73 o                         
   2   5   7       1655.76       1730.53        59.90 o                         
   3   5   7         24.12          9.52         5.98 o                         
   4   5   7         25.45         29.58         3.47 o                         
   5   5   7        178.17        141.16        10.57 o                         
   6   5   7        158.89        157.91        11.12 o                         
   7   5   7        121.90        102.89         8.37 o                         
   8   5   7         78.90         84.63         6.25 o                         
  -8   6   7          8.49          3.51         2.09 o                         
  -7   6   7         19.26         20.00         7.86 o                         
  -6   6   7        365.29        380.14        16.75 o                         
  -5   6   7        120.99        100.94         6.21 o                         
  -4   6   7          1.04          2.96         1.97 o                         
  -3   6   7         57.73         45.11         5.04 o                         
  -2   6   7        168.23        186.47        21.35 o                         
  -1   6   7        859.84        866.39        27.52 o                         
   0   6   7        315.93        302.00        16.81 o                         
   1   6   7        388.32        389.14        27.79 o                         
   2   6   7       1245.51       1251.52        52.88 o                         
   3   6   7        323.97        343.62        12.12 o                         
   4   6   7        308.20        271.60        10.28 o                         
   5   6   7         83.49         78.47         7.92 o                         
   6   6   7         89.29         87.73         5.38 o                         
   7   6   7          8.12          2.88         2.68 o                         
   8   6   7         87.47         87.36         5.72 o                         
  -9   7   7          2.02          3.21         1.73 o                         
  -8   7   7        204.87        219.54         7.50 o                         
  -7   7   7          7.02          9.34         2.58 o                         
  -6   7   7        152.53        134.34         7.47 o                         
  -5   7   7         27.47         22.51         4.98 o                         
  -4   7   7        525.49        476.13        11.56 o                         
  -3   7   7        179.88        173.96        17.73 o                         
  -2   7   7        765.32        773.08        45.11 o                         
  -1   7   7        167.04        179.15        13.24 o                         
   0   7   7        151.17        132.44        19.03 o                         
   1   7   7        270.14        287.88        18.07 o                         
   2   7   7        463.32        444.81        24.47 o                         
   3   7   7         93.73         96.84         6.48 o                         
   4   7   7        105.18        120.62         6.87 o                         
   5   7   7        119.98        119.44         9.36 o                         
   6   7   7         73.88         67.49         4.57 o                         
   8   7   7         37.19         37.04         2.38 o                         
  -8   8   7          5.77          4.88         1.61 o                         
  -7   8   7         62.39         39.88         5.81 o                         
  -6   8   7        523.74        489.00        30.98 o                         
  -5   8   7         56.14         63.74         7.40 o                         
  -4   8   7        391.28        412.43         9.99 o                         
  -3   8   7         40.38         58.63         9.09 o                         
  -2   8   7        367.11        329.14        12.77 o                         
  -1   8   7        748.79        768.92        14.41 o                         
   0   8   7         17.84         26.62         6.26 o                         
   1   8   7        606.50        654.91        28.37 o                         
   2   8   7        388.78        412.65        19.52 o                         
   3   8   7        169.35        140.81        14.55 o                         
   4   8   7        470.79        463.14        17.09 o                         
   5   8   7        360.09        387.93        11.08 o                         
   6   8   7         84.71        102.03         5.20 o                         
  -8   9   7         12.88         17.91         2.87 o                         
  -7   9   7         71.24         57.47         5.81 o                         
  -6   9   7         85.38        105.76         6.20 o                         
  -5   9   7          9.34          8.62         4.07 o                         
  -4   9   7        572.93        478.41        19.04 o                         
  -3   9   7        226.92        217.24        10.52 o                         
  -2   9   7         21.52         14.87         3.27 o                         
  -1   9   7        364.46        339.42        12.59 o                         
   0   9   7       1074.39       1060.15        21.33 o                         
   1   9   7        641.52        659.04        16.04 o                         
   2   9   7         89.50        102.13         5.82 o                         
   3   9   7        420.87        426.07        17.71 o                         
   4   9   7         79.80         94.57         8.51 o                         
   5   9   7         33.50         35.58         5.05 o                         
   6   9   7        123.15        128.77         7.60 o                         
  -8  10   7         29.65         34.04         3.12 o                         
  -6  10   7         30.50         34.10         5.32 o                         
  -5  10   7        222.87        209.04        12.34 o                         
  -4  10   7          8.26         16.79         3.08 o                         
  -3  10   7        324.64        332.54        10.90 o                         
  -2  10   7        229.29        245.69         9.18 o                         
  -1  10   7        250.49        239.16         8.50 o                         
   0  10   7        243.00        240.79         8.67 o                         
   1  10   7        265.55        263.97        15.37 o                         
   2  10   7         31.96         43.40         4.09 o                         
   3  10   7        124.61        135.05        10.44 o                         
   4  10   7        140.01        135.16         9.89 o                         
   5  10   7         16.29         12.45         3.53 o                         
   6  10   7         47.51         51.06         4.56 o                         
  -7  11   7         36.22         34.87         3.95 o                         
  -6  11   7        109.54        116.49         7.94 o                         
  -5  11   7         12.31         10.10         2.18 o                         
  -4  11   7        346.62        334.66        10.49 o                         
  -3  11   7        159.94        157.89         7.94 o                         
  -2  11   7        531.23        537.11        13.31 o                         
  -1  11   7        103.48        114.25         6.27 o                         
   0  11   7        130.26        129.65         6.83 o                         
   1  11   7         71.92         80.97         7.09 o                         
   2  11   7        211.69        228.30         8.87 o                         
   3  11   7        102.69        119.06         9.68 o                         
   4  11   7          6.60          9.28         3.89 o                         
   5  11   7        120.70        120.84         7.78 o                         
   6  11   7         20.52         19.63         3.21 o                         
  -7  12   7          6.52          6.13         1.57 o                         
  -6  12   7        125.10        129.06         7.22 o                         
  -5  12   7        170.23        157.54         8.98 o                         
  -4  12   7        274.45        255.12         8.72 o                         
  -3  12   7        215.75        209.08         8.12 o                         
  -2  12   7          3.74          4.18         4.50 o                         
  -1  12   7         64.46         71.55         7.13 o                         
   0  12   7         64.23         64.39         4.92 o                         
   1  12   7        807.92        835.13        13.91 o                         
   2  12   7        131.09        121.37         6.46 o                         
   3  12   7         34.35         52.97         6.68 o                         
   4  12   7         66.85         76.49         7.07 o                         
   5  12   7         56.30         53.70         3.55 o                         
   6  12   7         12.35         11.93         2.13 o                         
  -6  13   7          6.27          5.69         1.73 o                         
  -5  13   7         46.28         47.13         4.34 o                         
  -4  13   7        101.12         97.58         6.05 o                         
  -3  13   7        121.47        142.49         9.83 o                         
  -2  13   7         56.83         50.23         6.50 o                         
  -1  13   7         94.03         92.11         8.60 o                         
   0  13   7         98.17         84.24         8.01 o                         
   1  13   7         54.40         51.30         3.39 o                         
   2  13   7        205.20        199.12         6.14 o                         
   3  13   7        112.99        135.22         6.19 o                         
   4  13   7          1.37         -0.65         2.23 o                         
   5  13   7          5.52          4.84         1.81 o                         
  -4  14   7         70.90         84.70         5.96 o                         
  -3  14   7        192.41        185.73        10.03 o                         
  -2  14   7        105.87        116.98         8.52 o                         
  -1  14   7        180.14        201.51        11.20 o                         
   0  14   7        117.12        134.36         9.07 o                         
   1  14   7         83.33         78.35         6.94 o                         
   2  14   7         35.13         37.15         4.35 o                         
   3  14   7        120.54        122.25         7.21 o                         
   4  14   7        107.71        104.67         5.97 o                         
  -3  15   7         14.15          7.36         2.33 o                         
  -2  15   7         61.08         50.06         5.02 o                         
  -1  15   7         43.93         34.75         4.39 o                         
   0  15   7          6.20          7.39         2.69 o                         
   1  15   7          4.72          3.50         2.09 o                         
   2  15   7         10.01         11.60         1.98 o                         
   3  15   7         12.08         13.05         2.07 o                         
  -2  16   7         19.37         19.94         2.77 o                         
  -1  16   7          2.14          1.08         1.61 o                         
   0  16   7        112.58        110.32         5.92 o                         
  -3 -15   8         41.78         36.69         3.91 o                         
  -1 -15   8         64.83         63.37         5.84 o                         
  -3 -14   8         22.09         25.64         4.20 o                         
  -2 -14   8         29.64         32.28         5.01 o                         
  -1 -14   8         38.97         38.51         5.51 o                         
   0 -14   8        212.58        192.38        11.09 o                         
   3 -14   8         14.77         16.01         2.74 o                         
  -5 -13   8         70.18         61.49         4.84 o                         
  -4 -13   8         18.70         12.13         2.02 o                         
  -3 -13   8        112.60        108.81         9.01 o                         
  -2 -13   8        127.07        136.11        10.58 o                         
   0 -13   8          3.82          0.44         3.14 o                         
   1 -13   8          5.39          4.40         1.65 o                         
   2 -13   8         38.39         34.50         2.80 o                         
   3 -13   8         24.47         14.95         2.53 o                         
  -6 -12   8         12.95         18.29         3.22 o                         
  -5 -12   8        204.32        182.76         9.88 o                         
  -4 -12   8         19.27         21.38         3.01 o                         
   4 -12   8          9.06          9.65         2.24 o                         
   5 -12   8         55.03         51.67         5.18 o                         
  -7 -11   8         60.94         64.84         5.01 o                         
  -6 -11   8         59.58         62.47         6.14 o                         
  -5 -11   8         88.16         99.54         8.33 o                         
  -2 -11   8          5.27          8.41         3.92 o                         
  -1 -11   8        321.81        330.40        11.46 o                         
   0 -11   8         99.11         92.15         6.45 o                         
   3 -11   8        174.39        177.60        12.13 o                         
   5 -11   8        115.78        128.62         8.18 o                         
   6 -11   8         32.29         39.97         4.06 o                         
  -7 -10   8         87.39         85.66         6.58 o                         
  -6 -10   8         34.57         32.27         5.18 o                         
  -3 -10   8        127.39        134.39        10.22 o                         
  -2 -10   8        459.31        468.57        14.02 o                         
  -1 -10   8         86.92         80.48         7.90 o                         
   1 -10   8         22.78         34.91         6.50 o                         
   2 -10   8        274.08        278.55        10.88 o                         
   4 -10   8         51.61         48.32         6.55 o                         
   5 -10   8         40.71         34.87         5.15 o                         
   6 -10   8         67.57         74.98         5.22 o                         
  -7  -9   8         22.82         16.20         3.89 o                         
  -6  -9   8          3.27          5.96         2.55 o                         
  -4  -9   8        473.26        402.84        13.23 o                         
  -3  -9   8       1066.37       1034.58        21.65 o                         
  -2  -9   8        208.99        195.87        12.50 o                         
   0  -9   8        409.42        410.04        22.56 o                         
   1  -9   8        307.76        293.90        21.54 o                         
   3  -9   8        119.08        124.12        10.66 o                         
   6  -9   8        140.67        143.41         8.17 o                         
  -7  -8   8         50.24         65.37         5.97 o                         
  -6  -8   8          5.42          9.41         3.75 o                         
  -5  -8   8         81.04         97.88         6.24 o                         
  -4  -8   8         40.06         48.72         6.22 o                         
  -1  -8   8        867.17        899.09        19.44 o                         
   0  -8   8        332.05        317.86        33.08 o                         
   2  -8   8        970.57       1008.91        35.03 o                         
   5  -8   8        189.14        196.48         9.91 o                         
   7  -8   8         63.91         62.82        10.34 o                         
  -8  -7   8         22.31         22.01         3.60 o                         
  -7  -7   8         16.85         33.27         5.16 o                         
  -6  -7   8        205.46        153.49        19.50 o                         
  -5  -7   8        118.60        121.87         9.32 o                         
  -4  -7   8        210.92        213.80         9.03 o                         
  -3  -7   8          5.27          5.15         2.19 o                         
   0  -7   8        229.49        240.19        18.32 o                         
   1  -7   8        744.03        707.51        17.76 o                         
   2  -7   8        639.15        613.28        24.76 o                         
   3  -7   8        199.39        206.83        12.12 o                         
   4  -7   8         31.85         30.65        10.23 o                         
   5  -7   8         65.17         58.74         7.34 o                         
   7  -7   8         78.66         75.72         6.12 o                         
  -9  -6   8         15.15         22.28         2.83 o                         
  -8  -6   8        395.09        394.31        31.63 o                         
  -7  -6   8        429.33        398.36        11.84 o                         
  -6  -6   8          3.90          0.03         2.77 o                         
  -5  -6   8        113.56         80.06         5.98 o                         
  -4  -6   8         44.84         37.79         3.85 o                         
  -3  -6   8        601.73        623.37        19.77 o                         
  -1  -6   8        190.54        218.24        10.83 o                         
   0  -6   8        644.83        615.03        27.93 o                         
   2  -6   8        256.23        236.98        12.61 o                         
   3  -6   8        342.48        327.28        15.73 o                         
   4  -6   8         62.77         56.62         5.16 o                         
   5  -6   8         77.18         70.17         8.36 o                         
   6  -6   8         64.51         74.19         5.34 o                         
  -9  -5   8        129.00        131.52         6.82 o                         
  -8  -5   8         26.18         31.54         3.23 o                         
  -7  -5   8         19.91         17.49         3.42 o                         
  -6  -5   8         19.43         21.79         6.70 o                         
  -5  -5   8         64.62         58.63         5.17 o                         
  -4  -5   8        368.38        355.76        11.00 o                         
  -3  -5   8        256.40        247.93        12.20 o                         
   0  -5   8        570.14        580.40        25.95 o                         
   2  -5   8        243.39        249.92        12.98 o                         
   3  -5   8        209.84        199.08         9.88 o                         
   4  -5   8        430.17        386.36        12.09 o                         
   5  -5   8        304.54        284.24        16.44 o                         
   6  -5   8        454.07        450.40        20.02 o                         
   7  -5   8         39.02         36.29         5.46 o                         
   8  -5   8          1.14         -1.57         1.87 o                         
  -9  -4   8         10.20         19.54         3.21 o                         
  -8  -4   8          3.53          1.89         1.67 o                         
  -7  -4   8        134.77        144.99        10.67 o                         
  -6  -4   8         14.50         15.26         4.29 o                         
  -5  -4   8        204.79        230.94        13.03 o                         
  -4  -4   8        165.65        132.19         9.29 o                         
  -3  -4   8        210.70        200.46        10.82 o                         
  -2  -4   8        110.58        129.54        20.24 o                         
   0  -4   8        699.77        787.25        44.66 o                         
   1  -4   8         26.40         44.14        11.13 o                         
   2  -4   8       1057.41       1058.09        21.26 o                         
   3  -4   8        374.77        357.15        14.36 o                         
   4  -4   8        216.51        200.80         8.16 o                         
   6  -4   8         15.81         12.03         4.96 o                         
  -9  -3   8        228.56        242.40        10.17 o                         
  -8  -3   8         44.06         58.34         6.67 o                         
  -7  -3   8         90.95         92.97         6.10 o                         
  -6  -3   8        951.58        923.87        30.64 o                         
  -5  -3   8        665.53        685.31        16.04 o                         
  -4  -3   8         18.61         19.97         4.25 o                         
  -3  -3   8        668.99        569.02        41.75 o                         
   0  -3   8        843.13        848.42        32.90 o                         
   1  -3   8        574.74        516.78        28.72 o                         
   2  -3   8         22.83         15.96         5.15 o                         
   3  -3   8         34.72         33.55         3.45 o                         
   4  -3   8        223.35        175.63        17.63 o                         
   5  -3   8        221.48        234.77        13.10 o                         
   6  -3   8        176.53        184.59         8.67 o                         
   7  -3   8         88.96         88.94         5.68 o                         
   8  -3   8         38.26         41.01         5.20 o                         
  -8  -2   8        448.59        429.29        14.97 o                         
  -7  -2   8         12.53         11.99         2.78 o                         
  -6  -2   8         56.59         62.10         6.41 o                         
  -5  -2   8         25.51         27.80         4.66 o                         
  -4  -2   8       1478.08       1381.45        45.87 o                         
  -1  -2   8       1014.49        982.12        28.86 o                         
   0  -2   8        224.38        176.71        16.50 o                         
   1  -2   8        137.09         96.43        13.07 o                         
   2  -2   8        242.40        223.94        20.93 o                         
   3  -2   8        890.27        910.72        22.66 o                         
   4  -2   8        192.96        177.82         7.80 o                         
   5  -2   8        259.84        230.10        10.20 o                         
   6  -2   8        179.22        164.98         8.62 o                         
   7  -2   8         24.54         23.61         3.53 o                         
   8  -2   8         16.98         17.86         2.29 o                         
  -8  -1   8        294.39        269.19        22.12 o                         
  -7  -1   8        101.88        112.11         6.75 o                         
  -6  -1   8        242.52        223.95         9.71 o                         
  -5  -1   8        567.41        539.76        17.57 o                         
  -4  -1   8        441.77        431.71        18.53 o                         
  -3  -1   8         98.24         84.72         9.72 o                         
  -2  -1   8        833.89        877.53        37.19 o                         
  -1  -1   8       1096.10       1051.42        39.90 o                         
   0  -1   8        539.29        453.13        19.13 o                         
   1  -1   8        445.72        460.17        27.59 o                         
   2  -1   8        465.29        464.07        22.63 o                         
   3  -1   8        194.60        180.22         7.26 o                         
   4  -1   8       1169.40       1178.25        29.89 o                         
   5  -1   8        569.30        482.41        15.03 o                         
   6  -1   8        414.83        376.42        19.81 o                         
   7  -1   8         15.93         14.91         3.12 o                         
   8  -1   8         70.80         64.99         4.14 o                         
  -9   0   8         81.26         78.38         5.74 o                         
  -8   0   8        240.45        205.99         8.28 o                         
  -7   0   8        586.08        562.13        14.73 o                         
  -6   0   8          1.30          3.09         3.14 o                         
  -5   0   8         47.07         44.84         3.21 o                         
  -4   0   8         16.00          7.82         3.31 o                         
  -3   0   8        137.50        140.20        16.17 o                         
  -2   0   8        903.67        882.83        40.01 o                         
  -1   0   8        788.31        728.68        34.66 o                         
   0   0   8        454.20        589.72        21.93 o                         
   1   0   8          3.85          3.12         3.79 o                         
   2   0   8        178.71        168.45        18.79 o                         
   3   0   8         29.11         36.18         8.36 o                         
   4   0   8        679.26        722.00        19.38 o                         
   5   0   8         10.84          7.31         3.00 o                         
   6   0   8        540.72        450.08        14.39 o                         
   7   0   8        101.50         80.00         5.84 o                         
   8   0   8        355.23        357.09         9.48 o                         
  -9   1   8        246.78        247.77         9.33 o                         
  -8   1   8        293.15        265.00        16.71 o                         
  -7   1   8        106.04        113.05         6.73 o                         
  -6   1   8        244.37        226.82         7.22 o                         
  -5   1   8        558.38        528.98        12.02 o                         
  -4   1   8        440.66        436.02        21.87 o                         
  -3   1   8        102.43         92.43        14.57 o                         
  -2   1   8        847.88        911.05        42.49 o                         
  -1   1   8       1111.75       1107.24        75.31 o                         
   0   1   8        549.18        456.80        22.78 o                         
   1   1   8        435.32        411.74        26.97 o                         
   2   1   8        474.52        480.88        31.38 o                         
   3   1   8        187.80        172.27         9.55 o                         
   4   1   8       1165.11       1178.69        29.71 o                         
   5   1   8        563.08        481.83        15.06 o                         
   6   1   8        420.66        372.96        13.02 o                         
   7   1   8         16.14         14.52         3.12 o                         
   8   1   8         69.28         64.07         4.07 o                         
  -8   2   8        445.73        427.96        11.42 o                         
  -7   2   8         12.67         11.65         2.72 o                         
  -6   2   8         59.71         64.67         6.69 o                         
  -5   2   8         23.36         23.56         2.55 o                         
  -4   2   8       1474.56       1387.49        52.75 o                         
  -3   2   8        615.22        564.57        36.06 o                         
  -2   2   8       1400.90       1321.31        53.26 o                         
  -1   2   8       1022.42        983.91        34.22 o                         
   0   2   8        216.29        172.95        13.00 o                         
   1   2   8        139.95        111.23        15.72 o                         
   2   2   8        246.46        244.33        23.37 o                         
   3   2   8        880.24        915.77        21.79 o                         
   4   2   8        190.29        179.16         7.79 o                         
   5   2   8        258.08        228.95        10.21 o                         
   6   2   8        180.12        178.40        12.65 o                         
   7   2   8         24.33         23.91         3.61 o                         
   8   2   8         16.48         17.65         2.36 o                         
  -8   3   8         44.32         57.18         7.34 o                         
  -7   3   8         94.50         94.43         6.03 o                         
  -6   3   8        955.88        909.96        24.76 o                         
  -5   3   8        672.57        682.25        30.18 o                         
  -4   3   8         22.33         21.60         4.75 o                         
  -3   3   8        661.34        580.63        37.95 o                         
  -2   3   8        405.23        427.12        31.37 o                         
  -1   3   8        615.36        614.58        34.96 o                         
   0   3   8        841.58        831.45        36.19 o                         
   1   3   8        575.02        585.60        33.27 o                         
   2   3   8         20.07         15.50         5.20 o                         
   3   3   8         34.55         30.62         4.75 o                         
   4   3   8        230.35        192.34        24.59 o                         
   5   3   8        228.24        247.89        14.36 o                         
   6   3   8        173.18        178.18        12.13 o                         
   7   3   8         88.48         87.53         5.51 o                         
  -9   4   8          9.66         19.15         3.53 o                         
  -8   4   8          3.52          3.99         3.93 o                         
  -7   4   8        130.83        143.30         7.74 o                         
  -6   4   8         14.73         19.76         4.81 o                         
  -5   4   8        203.01        231.71        11.59 o                         
  -4   4   8        166.68        158.69        19.29 o                         
  -3   4   8        213.67        207.42         8.32 o                         
  -2   4   8        108.79        132.18        18.40 o                         
  -1   4   8        151.32        121.96        16.74 o                         
   0   4   8        704.10        803.31        40.60 o                         
   1   4   8         24.94         45.04        10.11 o                         
   2   4   8       1063.49       1057.08        48.35 o                         
   3   4   8        378.88        386.90        17.10 o                         
   4   4   8        222.17        247.71        12.14 o                         
   5   4   8        161.66        128.83        10.35 o                         
   6   4   8         16.62         12.27         4.51 o                         
   7   4   8         16.18         16.43         4.20 o                         
   8   4   8        141.19        148.49         7.76 o                         
  -9   5   8        125.20        128.89         7.50 o                         
  -8   5   8         27.17         31.72         3.14 o                         
  -7   5   8         20.48         13.30         5.42 o                         
  -6   5   8         17.45         14.10         4.27 o                         
  -5   5   8         64.72         55.18         6.77 o                         
  -4   5   8        373.77        358.21        10.92 o                         
  -3   5   8        252.68        231.15        17.20 o                         
  -2   5   8         56.90         67.26        13.86 o                         
  -1   5   8         93.17        119.41        16.81 o                         
   0   5   8        557.51        592.25        23.60 o                         
   2   5   8        247.92        270.22        25.02 o                         
   3   5   8        207.42        195.66        10.46 o                         
   4   5   8        441.59        389.40        16.25 o                         
   5   5   8        300.91        290.04        14.94 o                         
   6   5   8        450.88        459.59        18.20 o                         
   7   5   8         38.72         37.03         4.97 o                         
   8   5   8          1.03         -1.61         1.70 o                         
  -8   6   8        389.18        388.98        23.66 o                         
  -7   6   8        429.81        399.25        11.78 o                         
  -6   6   8          4.64         -0.04         3.73 o                         
  -5   6   8        117.19         81.12         6.02 o                         
  -4   6   8         45.79         38.33         3.85 o                         
  -3   6   8        592.46        574.61        17.47 o                         
  -2   6   8        501.11        463.07        14.92 o                         
  -1   6   8        187.46        222.69         9.85 o                         
   0   6   8        656.10        627.59        28.11 o                         
   1   6   8        117.68        128.08        12.28 o                         
   2   6   8        262.73        276.48        26.47 o                         
   3   6   8        339.22        344.42        29.46 o                         
   4   6   8         63.06         57.04         5.18 o                         
   5   6   8         77.32         71.60         7.60 o                         
   6   6   8         63.92         75.71         4.85 o                         
   7   6   8          4.53          1.09         2.28 o                         
   8   6   8          6.92          3.14         1.23 o                         
  -8   7   8         22.76         21.24         2.50 o                         
  -7   7   8         15.77         27.95         4.51 o                         
  -6   7   8        213.67        158.34        22.64 o                         
  -5   7   8        118.64        114.53         9.70 o                         
  -4   7   8        212.22        214.91         9.09 o                         
  -3   7   8          5.39          4.30         2.67 o                         
  -2   7   8        317.34        300.96        12.35 o                         
  -1   7   8       1133.69       1112.59        23.12 o                         
   0   7   8        231.77        245.10        16.65 o                         
   1   7   8        744.57        709.10        29.48 o                         
   2   7   8        653.21        664.37        46.18 o                         
   3   7   8        200.43        208.21        20.28 o                         
   4   7   8         29.71         28.33         9.65 o                         
   5   7   8         63.49         59.94         6.68 o                         
   6   7   8         20.86         21.14         2.65 o                         
  -8   8   8         50.38         52.23         4.31 o                         
  -7   8   8         49.01         64.06         6.57 o                         
  -6   8   8          5.67          6.33         2.69 o                         
  -5   8   8         80.02         93.07         8.39 o                         
  -4   8   8         39.77         45.19         3.61 o                         
  -3   8   8        397.07        415.23        21.22 o                         
  -2   8   8        151.34        162.12        13.05 o                         
  -1   8   8        877.01        917.44        19.83 o                         
   0   8   8        326.09        324.35        30.08 o                         
   1   8   8        441.53        443.62        25.19 o                         
   2   8   8        968.26       1029.50        31.85 o                         
   4   8   8        145.47        147.00         9.65 o                         
   5   8   8        195.49        200.49        10.11 o                         
   6   8   8         77.21         71.02         4.08 o                         
  -8   9   8         15.92         13.47         2.27 o                         
  -6   9   8          2.82          3.06         3.24 o                         
  -5   9   8        508.00        522.26        19.13 o                         
  -4   9   8        468.27        411.06        12.03 o                         
  -3   9   8       1072.03       1055.70        19.69 o                         
  -2   9   8        208.07        199.87        11.37 o                         
  -1   9   8        401.42        421.40        13.81 o                         
   0   9   8        412.95        418.40        23.02 o                         
   1   9   8        305.77        299.89        21.98 o                         
   2   9   8        179.77        186.33        11.73 o                         
   3   9   8        123.76        126.65         9.69 o                         
   4   9   8        500.61        500.17        18.63 o                         
   5   9   8        116.32        105.42         7.92 o                         
   6   9   8        144.86        146.34         7.43 o                         
  -6  10   8         35.12         32.93         4.71 o                         
  -5  10   8         50.69         33.07         5.23 o                         
  -4  10   8        232.61        232.24        11.79 o                         
  -3  10   8        125.80        137.13        10.43 o                         
  -2  10   8        462.99        478.13        12.75 o                         
  -1  10   8         85.58         81.62         5.54 o                         
   0  10   8        591.74        568.01        20.75 o                         
   1  10   8         25.42         31.86         3.92 o                         
   2  10   8        277.17        284.24         9.89 o                         
   3  10   8         31.06         46.47         6.65 o                         
   4  10   8         51.19         49.30         5.95 o                         
   5  10   8         39.21         35.58         4.68 o                         
   6  10   8         69.47         76.51         4.74 o                         
  -7  11   8         61.46         66.17         4.55 o                         
  -6  11   8         57.96         63.75         5.58 o                         
  -5  11   8         91.48        101.58         7.57 o                         
  -4  11   8        546.95        563.11        13.07 o                         
  -3  11   8        180.96        184.11        10.30 o                         
  -2  11   8          5.42          8.81         4.00 o                         
  -1  11   8        322.86        337.15        10.42 o                         
   0  11   8         96.32         94.03         5.86 o                         
   1  11   8        554.58        627.53        14.75 o                         
   2  11   8          9.70          8.89         2.39 o                         
   3  11   8        176.92        181.23        11.03 o                         
   4  11   8         14.61         19.56         3.80 o                         
   5  11   8        114.46        131.25         7.44 o                         
   6  11   8         31.91         40.78         3.70 o                         
  -6  12   8         12.66         18.66         2.93 o                         
  -5  12   8        200.11        186.49         8.98 o                         
  -4  12   8         20.09         21.81         2.74 o                         
  -3  12   8        175.59        173.35         7.00 o                         
  -2  12   8         12.67         13.02         4.23 o                         
  -1  12   8        115.01        107.79        14.03 o                         
   0  12   8        183.11        183.35         7.71 o                         
   1  12   8        112.63        131.81         5.28 o                         
   2  12   8        290.03        295.13         9.28 o                         
   3  12   8        229.62        224.90        11.34 o                         
   4  12   8          9.57          9.85         2.03 o                         
   5  12   8         54.21         52.72         4.70 o                         
  -5  13   8         73.21         62.75         4.40 o                         
  -4  13   8         18.56         12.38         1.84 o                         
  -3  13   8        113.38        111.03         8.19 o                         
  -2  13   8        128.31        138.89         9.61 o                         
  -1  13   8         53.26         54.41         6.55 o                         
   0  13   8          3.72          0.45         2.86 o                         
   1  13   8          4.81          4.49         1.50 o                         
   2  13   8         37.45         35.20         2.54 o                         
   3  13   8         22.81         15.26         2.30 o                         
   4  13   8        193.10        214.31         9.09 o                         
  -4  14   8          9.58          9.87         1.98 o                         
  -3  14   8         22.04         26.16         3.82 o                         
  -2  14   8         29.95         32.94         4.55 o                         
  -1  14   8         39.29         39.30         5.01 o                         
   0  14   8        213.73        196.30        10.08 o                         
   1  14   8         36.35         38.95         4.41 o                         
   2  14   8         67.74         59.12         4.53 o                         
   3  14   8         15.99         16.34         2.49 o                         
  -3  15   8         42.43         37.44         3.55 o                         
  -2  15   8          5.63          3.79         2.06 o                         
  -1  15   8         63.67         64.66         5.31 o                         
   0  15   8         42.01         45.18         4.36 o                         
   1  15   8        110.46        107.42         5.67 o                         
  -3 -14   9         44.07         49.00         4.88 o                         
  -2 -14   9         24.05         25.76         3.99 o                         
  -1 -14   9        100.15         98.89         7.66 o                         
   0 -14   9          9.77          4.19         2.51 o                         
  -4 -13   9         58.76         42.55         2.90 o                         
  -3 -13   9         14.54         17.03         3.89 o                         
  -2 -13   9        163.98        167.82        10.81 o                         
   0 -13   9        121.61        136.93         9.71 o                         
   1 -13   9         45.55         32.85         3.88 o                         
   2 -13   9         98.10         89.62         4.81 o                         
   3 -13   9         39.77         41.76         3.21 o                         
  -6 -12   9         93.82         93.17         5.36 o                         
  -5 -12   9         97.67         99.78         6.67 o                         
  -4 -12   9        164.06        146.61         6.33 o                         
  -3 -12   9         83.58         80.91         6.59 o                         
   2 -12   9         98.31        104.46         8.34 o                         
   4 -12   9         29.21         21.17         2.59 o                         
   5 -12   9         15.58         19.67         2.70 o                         
  -6 -11   9         29.73         26.38         3.74 o                         
  -5 -11   9         85.40         81.78         7.06 o                         
  -2 -11   9          3.30          2.96         2.23 o                         
  -1 -11   9         34.27         40.89         6.68 o                         
   0 -11   9         81.56         73.62         5.62 o                         
   3 -11   9        459.68        503.52        19.02 o                         
   5 -11   9         34.78         36.69         3.01 o                         
  -7 -10   9          3.64         -0.74         1.59 o                         
  -6 -10   9         20.02         20.69         4.24 o                         
  -4 -10   9        108.71        113.00         6.68 o                         
  -3 -10   9         41.04         45.37         4.46 o                         
  -2 -10   9        289.12        302.37        11.12 o                         
   2 -10   9         88.51         82.71         5.99 o                         
   5 -10   9         71.99         69.13         6.14 o                         
   6 -10   9          7.16          5.46         2.10 o                         
  -7  -9   9        135.79        142.86         8.44 o                         
  -4  -9   9        105.90        107.41         6.83 o                         
  -3  -9   9         75.46         81.97         8.58 o                         
  -2  -9   9        648.62        642.61        22.48 o                         
   0  -9   9        770.75        737.13        24.45 o                         
   1  -9   9         12.61          9.97         3.77 o                         
   3  -9   9         49.59         54.01         7.40 o                         
   6  -9   9         91.86         87.64         5.64 o                         
  -5  -8   9        211.29        197.96        13.24 o                         
  -1  -8   9        656.76        657.10        15.44 o                         
   1  -8   9         27.17         25.48         4.42 o                         
   2  -8   9         60.35         56.28         6.60 o                         
   3  -8   9        106.45        105.04         8.35 o                         
   5  -8   9         57.60         64.84         6.85 o                         
  -7  -7   9        134.64        167.42         9.52 o                         
  -6  -7   9         57.04         42.75         4.56 o                         
  -5  -7   9        114.72         95.34         8.38 o                         
  -4  -7   9        159.61        124.89        10.27 o                         
  -3  -7   9        422.13        430.76        19.16 o                         
   0  -7   9         17.02         17.56         3.69 o                         
   1  -7   9        106.44        100.17        12.90 o                         
   2  -7   9         93.30         91.92        15.27 o                         
   3  -7   9        538.11        540.43        19.81 o                         
   4  -7   9        176.67        167.88         7.97 o                         
   5  -7   9        145.11        141.56        10.46 o                         
   7  -7   9         13.26          5.94         1.70 o                         
  -8  -6   9         13.63         15.90         3.28 o                         
  -7  -6   9          4.30          7.10         2.63 o                         
  -6  -6   9          8.85          9.65         3.98 o                         
  -5  -6   9        602.27        582.58        15.26 o                         
  -4  -6   9        344.34        352.46        24.28 o                         
  -1  -6   9        781.96        760.06        15.57 o                         
   0  -6   9         24.24         26.29         4.52 o                         
   1  -6   9       1685.59       1764.08        36.32 o                         
   2  -6   9        513.33        461.70        18.64 o                         
   3  -6   9        146.58        142.22        10.53 o                         
   4  -6   9        387.60        369.19        13.08 o                         
   5  -6   9         73.24         71.66         8.01 o                         
   6  -6   9         27.86         24.28         3.41 o                         
  -8  -5   9         99.17        119.58        16.55 o                         
  -7  -5   9        461.54        451.47        12.35 o                         
  -6  -5   9        249.67        245.32        15.80 o                         
  -5  -5   9        383.83        418.79        29.56 o                         
  -4  -5   9         47.24         59.44         7.50 o                         
  -3  -5   9         88.64         90.58         7.93 o                         
   0  -5   9        744.18        747.17        14.86 o                         
   1  -5   9         33.22         42.97         4.92 o                         
   2  -5   9        445.07        502.73        19.38 o                         
   3  -5   9        133.18        124.33         9.11 o                         
   4  -5   9         39.88         39.24         4.72 o                         
   5  -5   9        156.51        147.70        11.94 o                         
   6  -5   9         25.78         22.01         5.32 o                         
   7  -5   9         90.50         83.87         7.09 o                         
  -9  -4   9        198.07        223.41         8.34 o                         
  -8  -4   9        199.28        205.37        10.59 o                         
  -7  -4   9          9.01          6.34         4.62 o                         
  -6  -4   9        291.85        274.88        10.41 o                         
  -5  -4   9        396.13        350.70        16.14 o                         
  -4  -4   9        901.09        880.79        25.29 o                         
  -3  -4   9        751.27        779.68        22.64 o                         
  -2  -4   9        495.34        553.81        18.09 o                         
   0  -4   9        297.97        301.87         7.56 o                         
   1  -4   9        467.73        507.42        22.43 o                         
   2  -4   9        514.25        558.24        34.90 o                         
   3  -4   9         25.59         18.90         5.80 o                         
   4  -4   9          9.39         14.62         2.95 o                         
   5  -4   9        339.89        329.32        14.19 o                         
   6  -4   9         91.71         87.85         9.06 o                         
   7  -4   9         67.54         75.26         7.25 o                         
   8  -4   9         41.79         48.68         4.16 o                         
  -9  -3   9         69.08         71.78         5.12 o                         
  -8  -3   9         37.08         38.32         5.50 o                         
  -7  -3   9         69.73         65.64         5.09 o                         
  -6  -3   9        142.70        154.78        14.37 o                         
  -5  -3   9        128.93        113.50         6.79 o                         
  -4  -3   9         70.57         67.18         3.77 o                         
  -3  -3   9        163.08        143.70         6.46 o                         
   0  -3   9        214.44        177.18        23.04 o                         
   1  -3   9        120.88        111.39        14.49 o                         
   2  -3   9         56.76         49.34         4.53 o                         
   3  -3   9        889.12        874.67        22.90 o                         
   4  -3   9        561.97        538.37        21.64 o                         
   5  -3   9        164.54        186.47        11.48 o                         
   6  -3   9         19.06         13.27         5.77 o                         
   7  -3   9        117.66        112.86         9.11 o                         
   8  -3   9         22.25         36.97         3.99 o                         
  -8  -2   9        334.47        361.65        14.36 o                         
  -7  -2   9         88.69         83.72         4.53 o                         
  -6  -2   9        202.48        192.98         7.02 o                         
  -5  -2   9         84.66         67.24         7.43 o                         
  -4  -2   9         86.33         73.85         3.49 o                         
  -3  -2   9         98.43         92.59         4.10 o                         
  -1  -2   9       1662.18       1760.00        69.73 o                         
   0  -2   9        377.01        340.57        18.18 o                         
   1  -2   9        543.62        535.93        31.22 o                         
   2  -2   9        106.08        105.07        15.11 o                         
   3  -2   9        156.85        142.34         9.41 o                         
   4  -2   9         37.96         38.54         6.64 o                         
   5  -2   9        505.59        491.96        18.59 o                         
   6  -2   9        622.95        599.25        15.52 o                         
   7  -2   9        246.60        260.39        10.33 o                         
   8  -2   9          2.49          5.78         2.23 o                         
  -8  -1   9        207.33        215.89         7.84 o                         
  -7  -1   9        367.60        341.04        16.86 o                         
  -6  -1   9         39.51         28.71         3.74 o                         
  -5  -1   9        412.57        373.59         9.73 o                         
  -4  -1   9         69.67         69.87         5.62 o                         
  -3  -1   9        438.71        435.81         7.96 o                         
  -2  -1   9        880.88        908.34        40.33 o                         
  -1  -1   9        304.19        298.00        22.86 o                         
   0  -1   9        268.48        222.39        10.61 o                         
   1  -1   9        177.06        155.55        17.22 o                         
   2  -1   9          1.79          3.12         1.93 o                         
   3  -1   9        355.81        344.81        20.68 o                         
   4  -1   9        262.03        230.40         9.15 o                         
   5  -1   9         39.77         38.34         6.37 o                         
   6  -1   9        130.93        111.79        10.87 o                         
   7  -1   9        105.81         85.34         5.33 o                         
   8  -1   9         20.91         16.64         1.87 o                         
  -9   0   9         11.02          7.72         2.00 o                         
  -8   0   9          7.22          3.50         1.86 o                         
  -7   0   9          4.54          2.50         2.25 o                         
  -6   0   9        348.88        348.65        17.38 o                         
  -5   0   9        351.35        351.28         7.81 o                         
  -4   0   9       1145.06       1161.14        14.25 o                         
  -3   0   9        406.29        379.26        11.73 o                         
  -2   0   9         37.85         45.96        10.73 o                         
  -1   0   9        552.12        583.08        33.53 o                         
   0   0   9         48.40         38.28         6.56 o                         
   1   0   9         21.40         21.50         5.21 o                         
   2   0   9        633.22        651.16        18.30 o                         
   3   0   9        148.20        171.51        10.05 o                         
   4   0   9         64.17         54.08         6.02 o                         
   5   0   9        363.01        341.36        12.57 o                         
   6   0   9          4.96          3.96         2.95 o                         
   7   0   9         16.72         17.86         3.21 o                         
   8   0   9         25.69         18.95         1.98 o                         
  -8   1   9        211.71        217.38         7.80 o                         
  -7   1   9        362.15        338.32        11.03 o                         
  -6   1   9         37.78         28.96         2.97 o                         
  -5   1   9        408.25        374.44        10.93 o                         
  -4   1   9         67.21         67.88         4.75 o                         
  -3   1   9        445.26        450.55        10.61 o                         
  -2   1   9        880.54        910.06        45.86 o                         
  -1   1   9        291.13        260.78        30.07 o                         
   0   1   9        271.61        226.56        12.32 o                         
   1   1   9        179.90        174.13        18.89 o                         
   2   1   9          1.59          3.61         2.71 o                         
   3   1   9        367.44        381.81        26.73 o                         
   4   1   9        263.12        231.40         9.15 o                         
   5   1   9         36.92         32.35         5.01 o                         
   6   1   9        134.10        113.83         7.14 o                         
   7   1   9        106.25         84.83         5.36 o                         
   8   1   9         20.84         16.53         1.89 o                         
  -8   2   9        332.66        354.41        15.80 o                         
  -7   2   9         90.19         85.40         4.34 o                         
  -6   2   9        198.94        189.54         7.67 o                         
  -5   2   9         89.73         87.91         8.52 o                         
  -4   2   9         84.57         73.11         3.46 o                         
  -3   2   9         98.98         89.92        22.62 o                         
  -2   2   9        178.69        173.76        20.87 o                         
  -1   2   9       1667.73       1795.92        63.39 o                         
   0   2   9        379.82        342.39        18.52 o                         
   1   2   9        535.05        505.17        23.29 o                         
   2   2   9        108.77        106.47         5.52 o                         
   3   2   9        152.89        139.22         8.84 o                         
   4   2   9         43.54         40.25         7.41 o                         
   5   2   9        497.09        488.48        14.68 o                         
   6   2   9        628.48        616.61        22.08 o                         
   7   2   9        243.47        258.08         8.86 o                         
   8   2   9          2.50          5.90         2.02 o                         
  -8   3   9         38.23         37.56         6.05 o                         
  -7   3   9         68.33         65.40         5.01 o                         
  -6   3   9        140.45        142.98         9.77 o                         
  -5   3   9        127.28        114.75         6.80 o                         
  -4   3   9         72.71         67.27         3.90 o                         
  -3   3   9        170.87        146.10         8.17 o                         
  -2   3   9        276.63        262.17        10.93 o                         
  -1   3   9       1880.56       1869.13        66.20 o                         
   0   3   9        205.71        180.80        20.94 o                         
   1   3   9        122.39        156.75        10.58 o                         
   2   3   9         57.31         49.50         4.57 o                         
   3   3   9        903.85        918.94        29.68 o                         
   4   3   9        562.86        527.60        23.80 o                         
   5   3   9        163.10        164.60        11.70 o                         
   6   3   9         20.15         21.42         5.37 o                         
   7   3   9        115.38        115.17         8.28 o                         
  -9   4   9        193.84        218.94         9.17 o                         
  -8   4   9        201.76        201.26        11.65 o                         
  -7   4   9          8.40          5.88         4.47 o                         
  -6   4   9        292.47        278.43        13.56 o                         
  -5   4   9        397.80        343.83        11.65 o                         
  -4   4   9        906.74        904.64        46.58 o                         
  -3   4   9        744.65        729.07        24.93 o                         
  -2   4   9        497.44        565.11        16.45 o                         
  -1   4   9        103.88         95.07         4.78 o                         
   0   4   9        296.83        305.95         7.96 o                         
   1   4   9        471.82        517.77        22.89 o                         
   2   4   9        513.27        511.99        35.73 o                         
   3   4   9         25.28         26.44         4.64 o                         
   4   4   9         10.10         13.72         2.60 o                         
   5   4   9        341.70        336.73        14.26 o                         
   6   4   9         94.89         89.64         8.23 o                         
   7   4   9         66.72         76.80         6.59 o                         
   8   4   9         42.94         49.67         3.78 o                         
  -8   5   9         96.00        116.59        14.11 o                         
  -7   5   9        464.68        452.37        19.22 o                         
  -6   5   9        251.49        267.30        13.42 o                         
  -5   5   9        371.95        394.35        16.72 o                         
  -4   5   9         47.83         60.27         8.10 o                         
  -3   5   9         84.18         83.51         5.35 o                         
  -2   5   9       1593.44       1667.00        30.13 o                         
  -1   5   9        237.36        222.20         7.40 o                         
   0   5   9        753.28        762.41        14.43 o                         
   1   5   9         32.41         43.85         4.58 o                         
   2   5   9        446.04        521.02        37.15 o                         
   3   5   9        130.64        121.82         9.59 o                         
   4   5   9         39.64         38.50         4.66 o                         
   5   5   9        157.98        150.72        10.85 o                         
   6   5   9         25.70         22.46         4.84 o                         
   7   5   9         88.22         85.58         6.44 o                         
  -8   6   9         14.72         16.72         3.59 o                         
  -7   6   9          4.88          7.04         2.60 o                         
  -6   6   9          9.02         14.34         4.32 o                         
  -5   6   9        599.96        584.95        16.18 o                         
  -4   6   9        353.79        358.92        31.46 o                         
  -3   6   9        192.60        209.78        14.33 o                         
  -2   6   9        519.35        457.10        15.39 o                         
  -1   6   9        768.46        775.57        14.16 o                         
   0   6   9         22.45         27.57         2.73 o                         
   1   6   9       1681.61       1811.29        47.98 o                         
   2   6   9        524.91        504.30        38.54 o                         
   4   6   9        390.37        367.29        12.30 o                         
   5   6   9         75.54         73.12         7.28 o                         
   6   6   9         25.65         24.77         3.48 o                         
   7   6   9        144.18        140.79         7.38 o                         
  -8   7   9         60.90         72.14         4.82 o                         
  -7   7   9        131.20        148.12        14.23 o                         
  -6   7   9         56.74         43.89         5.44 o                         
  -5   7   9        117.49        104.64         9.06 o                         
  -4   7   9        161.37        127.44        12.83 o                         
  -3   7   9        419.19        439.55        17.41 o                         
  -2   7   9          9.96         17.37         3.60 o                         
  -1   7   9       1009.45       1034.22        24.39 o                         
   0   7   9         17.73         18.05         3.54 o                         
   1   7   9        106.89        108.72        26.38 o                         
   2   7   9         94.36         78.85        30.50 o                         
   3   7   9        545.94        546.75        19.12 o                         
   4   7   9        178.21        168.33         7.97 o                         
   5   7   9        150.46        144.45         9.51 o                         
   6   7   9         14.33         10.81         2.04 o                         
  -8   8   9         85.33         72.71         4.38 o                         
  -6   8   9        130.81        124.93         9.04 o                         
  -5   8   9        217.03        202.00        12.03 o                         
  -4   8   9        193.18        191.05         8.15 o                         
  -3   8   9        296.86        300.88        14.37 o                         
  -2   8   9        126.55        123.08         6.04 o                         
  -1   8   9        651.83        670.51        14.03 o                         
   4   8   9          3.44          2.43         2.48 o                         
   5   8   9         55.76         66.16         6.99 o                         
   6   8   9         89.51         88.29         4.07 o                         
  -6   9   9         13.57         20.44         4.19 o                         
  -5   9   9        180.59        216.62        11.98 o                         
  -4   9   9        105.54        109.60         6.21 o                         
  -3   9   9         76.68         82.35         5.54 o                         
  -2   9   9        642.39        655.73        20.44 o                         
  -1   9   9        131.44        126.56         6.06 o                         
   0   9   9        768.38        752.17        22.23 o                         
   1   9   9         13.03         10.17         3.43 o                         
   2   9   9         75.68         81.94         8.14 o                         
   3   9   9         48.90         55.11         6.73 o                         
   4   9   9         65.74         72.57         7.21 o                         
   5   9   9          3.24          0.60         2.37 o                         
   6   9   9         93.51         89.42         5.13 o                         
  -6  10   9         21.39         21.11         3.85 o                         
  -5  10   9         13.25          6.94         3.35 o                         
  -4  10   9        110.34        115.31         6.07 o                         
  -3  10   9         42.78         46.30         4.05 o                         
  -2  10   9        294.16        308.55        10.10 o                         
  -1  10   9        414.43        409.46        11.44 o                         
   0  10   9        411.16        441.66        12.30 o                         
   1  10   9         86.56        102.39         6.12 o                         
   2  10   9         89.93         84.39         5.76 o                         
   3  10   9         35.61         31.76         5.53 o                         
   4  10   9         29.85         23.77         4.43 o                         
   5  10   9         69.60         70.55         5.59 o                         
   6  10   9          6.88          5.57         1.91 o                         
  -6  11   9         30.46         26.92         3.40 o                         
  -5  11   9         87.06         83.45         6.42 o                         
  -4  11   9         16.59         12.89         3.25 o                         
  -3  11   9        121.11        124.23         6.14 o                         
  -2  11   9          3.11          3.02         2.26 o                         
  -1  11   9         33.31         41.73         6.07 o                         
   0  11   9         80.24         75.12         5.11 o                         
   1  11   9         33.64         40.86         4.05 o                         
   2  11   9        288.59        313.82         9.64 o                         
   3  11   9        458.63        513.79        17.29 o                         
   4  11   9         33.15         34.46         4.54 o                         
   5  11   9         32.16         37.44         2.73 o                         
  -6  12   9         91.40         95.07         4.87 o                         
  -5  12   9         94.20        101.81         6.06 o                         
  -4  12   9        164.03        149.60         5.76 o                         
  -3  12   9         85.01         82.41         4.60 o                         
  -2  12   9         46.14         47.05         6.01 o                         
  -1  12   9         53.77         62.40         7.00 o                         
   0  12   9         27.39         40.81         5.05 o                         
   1  12   9        272.14        298.47         7.85 o                         
   2  12   9         97.23        100.23         5.96 o                         
   3  12   9         82.40         95.16         7.03 o                         
   4  12   9         27.80         21.61         2.35 o                         
   5  12   9         16.12         20.07         2.45 o                         
  -4  13   9         60.78         43.41         2.64 o                         
  -3  13   9         14.55         17.38         3.53 o                         
  -2  13   9        166.58        171.24         9.83 o                         
  -1  13   9         29.35         36.65         5.09 o                         
   0  13   9        123.49        139.72         8.83 o                         
   1  13   9         45.73         33.52         3.96 o                         
   2  13   9         97.78         91.45         4.37 o                         
   3  13   9         39.47         42.61         2.92 o                         
   4  13   9         16.82         12.25         2.06 o                         
  -3  14   9         43.99         50.00         4.44 o                         
  -2  14   9         23.59         26.28         3.63 o                         
  -1  14   9        100.74        100.91         6.96 o                         
   0  14   9         10.09          4.28         2.28 o                         
   1  14   9         21.26         14.92         2.67 o                         
  -2  15   9          3.99          4.38         1.58 o                         
  -1  15   9        131.55        123.71         6.29 o                         
   0  15   9        122.90        113.13         5.64 o                         
  -2 -14  10        234.44        247.15        10.03 o                         
  -1 -14  10         41.29         43.56         4.56 o                         
   0 -14  10        188.49        187.58         8.63 o                         
  -3 -13  10          2.27          4.59         2.09 o                         
  -2 -13  10         67.38         75.17         6.65 o                         
   0 -13  10         30.26         29.68         4.22 o                         
   1 -13  10        186.99        187.95         9.34 o                         
   2 -13  10         13.38          9.36         2.50 o                         
  -5 -12  10        112.58         82.76         5.11 o                         
  -4 -12  10         12.93         13.76         2.03 o                         
  -3 -12  10          1.25          0.04         1.44 o                         
   2 -12  10        258.16        233.31         7.42 o                         
   4 -12  10        112.30        109.56         6.54 o                         
  -6 -11  10         90.18         85.65         5.41 o                         
  -5 -11  10          5.78          6.26         2.39 o                         
  -2 -11  10         85.95         75.55         8.24 o                         
  -1 -11  10         77.76         69.47         8.09 o                         
   0 -11  10         45.31         44.86         4.23 o                         
   3 -11  10         67.48         72.20         6.89 o                         
   5 -11  10         17.05         11.79         2.21 o                         
  -6 -10  10         46.94         49.36         3.16 o                         
  -4 -10  10         39.13         41.56         4.01 o                         
  -3 -10  10          7.94          8.34         2.58 o                         
   2 -10  10        149.93        160.82        10.64 o                         
   5 -10  10         23.81         26.23         3.48 o                         
  -7  -9  10         24.28         26.17         2.27 o                         
  -4  -9  10        100.12         96.01         6.15 o                         
  -2  -9  10        302.48        338.12        15.74 o                         
   0  -9  10         74.83         72.78         5.17 o                         
   1  -9  10         52.52         49.99         7.78 o                         
   3  -9  10         38.31         37.84         6.48 o                         
   4  -9  10        148.52        155.64        10.52 o                         
  -5  -8  10        108.95         98.52         9.17 o                         
  -1  -8  10         97.80        112.72         9.05 o                         
   0  -8  10        182.45        209.84        11.86 o                         
   1  -8  10        128.81        121.55         9.08 o                         
   2  -8  10        156.70        158.64        10.30 o                         
   3  -8  10        117.27        109.59         8.29 o                         
   5  -8  10         26.37         29.31         5.75 o                         
  -6  -7  10        170.44        172.19        11.49 o                         
  -5  -7  10        363.71        344.66        17.17 o                         
  -4  -7  10        198.00        191.22        13.15 o                         
  -3  -7  10        181.41        168.44        12.05 o                         
   0  -7  10         68.59         74.39         7.17 o                         
   1  -7  10        202.41        201.84        12.04 o                         
   2  -7  10         30.28         39.87         5.95 o                         
   3  -7  10        104.33         90.05         8.30 o                         
   4  -7  10         21.94         17.42         4.18 o                         
   5  -7  10         17.31         20.44         3.06 o                         
  -8  -6  10          0.31          2.27         1.54 o                         
  -7  -6  10        128.34        146.12         7.50 o                         
  -6  -6  10        187.19        185.21        13.27 o                         
  -5  -6  10        129.62        167.55         8.20 o                         
  -4  -6  10         61.56         81.96         9.06 o                         
  -1  -6  10        153.02        153.98         7.17 o                         
   1  -6  10         24.56         25.54         5.29 o                         
   2  -6  10        422.52        440.78        18.37 o                         
   3  -6  10        129.97        142.00        10.73 o                         
   4  -6  10        124.32        116.96         9.37 o                         
   5  -6  10         46.75         52.16         6.55 o                         
   6  -6  10         21.52         26.16         2.90 o                         
  -8  -5  10         44.72         39.76         3.70 o                         
  -7  -5  10         54.47         63.56         8.90 o                         
  -6  -5  10        140.80        132.87         7.21 o                         
  -5  -5  10         41.28         47.11         5.80 o                         
  -4  -5  10        518.22        504.58        14.11 o                         
  -2  -5  10       2332.31       2329.79        41.52 o                         
  -1  -5  10        248.72        254.56         8.43 o                         
   0  -5  10        190.83        192.30         7.75 o                         
   1  -5  10        371.87        386.63        20.69 o                         
   2  -5  10        697.74        711.36        23.79 o                         
   3  -5  10        267.31        289.54        15.46 o                         
   4  -5  10         82.71         86.05         6.33 o                         
   5  -5  10         68.14         59.03         7.44 o                         
   6  -5  10         86.17         85.38         5.03 o                         
   7  -5  10         43.33         44.36         4.61 o                         
  -8  -4  10         57.97         57.44         5.32 o                         
  -7  -4  10         70.93         66.47         5.26 o                         
  -6  -4  10        292.92        285.47        26.14 o                         
  -5  -4  10        374.97        345.36        16.15 o                         
  -4  -4  10         10.94         14.18         4.38 o                         
  -3  -4  10        101.68        111.07         7.71 o                         
  -2  -4  10        701.72        668.39        14.46 o                         
  -1  -4  10        161.82        166.11         9.46 o                         
   0  -4  10       1586.75       1494.86        22.54 o                         
   1  -4  10        509.74        545.82        13.25 o                         
   2  -4  10         94.94         93.20         8.12 o                         
   3  -4  10         85.39         74.74         8.61 o                         
   4  -4  10        454.93        471.13        13.18 o                         
   5  -4  10        175.40        158.59         9.38 o                         
   6  -4  10         56.61         67.58         7.62 o                         
   7  -4  10          2.28          0.58         2.20 o                         
  -8  -3  10         26.17         32.39         4.45 o                         
  -7  -3  10         30.44         30.17         7.07 o                         
  -6  -3  10        230.09        254.19         9.78 o                         
  -5  -3  10         42.62         43.57         4.52 o                         
  -4  -3  10        166.95        158.56         6.81 o                         
  -3  -3  10        140.07        162.47        15.59 o                         
  -2  -3  10        458.18        462.87        15.97 o                         
  -1  -3  10         36.74         44.29         5.19 o                         
   0  -3  10        331.81        369.60        12.19 o                         
   2  -3  10        318.62        325.04        23.24 o                         
   3  -3  10         91.79        103.76         8.05 o                         
   4  -3  10         93.45         93.23         9.28 o                         
   5  -3  10         27.40         27.55         4.93 o                         
   6  -3  10        275.75        293.33        10.57 o                         
   7  -3  10         64.89         68.54         6.42 o                         
  -8  -2  10         85.17        113.93         7.50 o                         
  -7  -2  10         81.58         87.76         4.28 o                         
  -6  -2  10         20.38         16.19         1.84 o                         
  -5  -2  10        143.23        161.46         7.27 o                         
  -4  -2  10        132.93        132.44         7.62 o                         
  -3  -2  10        415.94        436.24        15.56 o                         
  -2  -2  10        235.82        222.90        11.22 o                         
  -1  -2  10        578.39        600.40        11.03 o                         
   0  -2  10        322.99        300.62         9.12 o                         
   1  -2  10        171.53        148.91        17.59 o                         
   2  -2  10         22.51         32.53        12.72 o                         
   3  -2  10          2.11          8.04         3.52 o                         
   4  -2  10        654.13        680.20        24.27 o                         
   5  -2  10        431.29        413.51        13.06 o                         
   6  -2  10          3.00          4.06         2.27 o                         
   7  -2  10         65.32         60.49         8.63 o                         
  -8  -1  10         84.82         85.04         6.41 o                         
  -7  -1  10         93.97         88.51         5.49 o                         
  -6  -1  10        237.34        243.83         9.47 o                         
  -5  -1  10        292.16        287.18         7.11 o                         
  -4  -1  10        417.40        412.25         8.47 o                         
  -3  -1  10         99.69        106.30         4.61 o                         
  -2  -1  10        886.23        894.78        22.79 o                         
  -1  -1  10        916.69        917.51        23.02 o                         
   0  -1  10        251.52        270.64         8.89 o                         
   1  -1  10        156.18        157.63        11.51 o                         
   2  -1  10        946.04        963.66        17.53 o                         
   3  -1  10         82.90         78.98         5.32 o                         
   4  -1  10         13.44         10.19         3.00 o                         
   5  -1  10        191.44        191.81        12.48 o                         
   6  -1  10         70.60         60.89         7.59 o                         
   7  -1  10         22.82         19.88         2.46 o                         
  -8   0  10          0.66          0.93         0.95 o                         
  -7   0  10         12.16          8.62         2.53 o                         
  -6   0  10        365.83        332.49        16.65 o                         
  -5   0  10        831.97        860.16        12.47 o                         
  -4   0  10          2.51          1.77         1.44 o                         
  -3   0  10        101.95         95.72         7.64 o                         
  -2   0  10        107.26        104.79         5.22 o                         
  -1   0  10        254.88        218.45        23.63 o                         
   0   0  10       1033.87        991.04        16.51 o                         
   1   0  10        353.90        395.31         8.20 o                         
   2   0  10         56.77         55.05         4.71 o                         
   3   0  10          2.92         -2.29         5.32 o                         
   4   0  10        368.16        363.82        12.88 o                         
   5   0  10          8.21          2.36         2.95 o                         
   6   0  10         67.22         70.78         5.46 o                         
   7   0  10          4.18          0.75         1.63 o                         
  -8   1  10         87.00         83.34         7.05 o                         
  -7   1  10         95.13         89.31         5.47 o                         
  -6   1  10        236.41        249.71         7.43 o                         
  -5   1  10        292.77        282.55         9.57 o                         
  -4   1  10        421.36        410.87         8.46 o                         
  -3   1  10        100.77        102.33         7.23 o                         
  -2   1  10        885.91        869.80        15.24 o                         
  -1   1  10        925.59        932.32        17.67 o                         
   0   1  10        251.12        269.30         9.29 o                         
   1   1  10        148.74        139.61         6.11 o                         
   2   1  10        943.84        975.02        23.55 o                         
   3   1  10         85.06         86.63        11.03 o                         
   4   1  10         15.38         10.31         3.07 o                         
   5   1  10        188.77        180.89         9.03 o                         
   6   1  10         71.19         55.42         7.04 o                         
   7   1  10         22.11         19.34         2.46 o                         
  -8   2  10         85.58        111.65         8.25 o                         
  -7   2  10         79.97         88.52         4.07 o                         
  -6   2  10         21.20         18.51         2.57 o                         
  -5   2  10        143.44        154.71         5.26 o                         
  -4   2  10        133.97        132.61         7.72 o                         
  -3   2  10        419.28        451.23        42.97 o                         
  -2   2  10        240.00        238.02         7.98 o                         
  -1   2  10        580.35        606.45        10.67 o                         
   0   2  10        320.97        299.52         9.02 o                         
   1   2  10        171.60        177.61         6.57 o                         
   2   2  10         22.10         26.24         5.01 o                         
   3   2  10          2.13          6.50         3.58 o                         
   4   2  10        664.60        666.60        26.70 o                         
   5   2  10        435.20        414.23        13.16 o                         
   6   2  10          2.84          4.53         3.84 o                         
   7   2  10         66.97         62.41         9.90 o                         
  -8   3  10         27.74         31.75         4.89 o                         
  -7   3  10         29.72         28.81         6.45 o                         
  -6   3  10        230.71        252.59        12.70 o                         
  -5   3  10         42.35         43.13         4.48 o                         
  -4   3  10        165.73        156.55         6.05 o                         
  -3   3  10        137.73        159.84        12.84 o                         
  -2   3  10        465.76        507.70        12.22 o                         
  -1   3  10         33.30         25.93         3.27 o                         
   0   3  10        332.94        373.40        13.50 o                         
   1   3  10          1.55          2.76         1.74 o                         
   2   3  10        309.81        319.56        17.43 o                         
   3   3  10         94.73        113.94         9.23 o                         
   4   3  10         89.18         79.79        10.83 o                         
   5   3  10         26.43         23.51         5.44 o                         
   6   3  10        275.93        312.62        14.19 o                         
   7   3  10         64.97         69.94         5.84 o                         
  -8   4  10         57.84         56.29         5.85 o                         
  -7   4  10         69.29         65.62         4.61 o                         
  -6   4  10        286.66        263.73        13.00 o                         
  -5   4  10        381.25        356.67        15.93 o                         
  -4   4  10         10.65         11.93         3.07 o                         
  -3   4  10         98.69        104.07         5.65 o                         
  -2   4  10        685.18        658.96        16.57 o                         
  -1   4  10        162.55        161.29         6.50 o                         
   0   4  10       1570.04       1525.37        20.49 o                         
   1   4  10        518.18        561.90        16.09 o                         
   2   4  10         95.55        106.72        17.81 o                         
   3   4  10         86.19         83.56         8.12 o                         
   4   4  10        449.73        455.40        11.47 o                         
   5   4  10        178.00        169.03        14.23 o                         
   6   4  10         56.60         68.96         6.92 o                         
  -8   5  10         42.72         40.58         3.36 o                         
  -7   5  10         53.44         71.07         7.71 o                         
  -6   5  10        140.42        132.54         9.42 o                         
  -5   5  10         40.08         41.79         6.00 o                         
  -4   5  10        520.16        504.19        14.09 o                         
  -3   5  10         46.88         29.41        10.74 o                         
  -2   5  10       2331.26       2392.68        27.82 o                         
  -1   5  10        242.87        247.25         8.11 o                         
   0   5  10        191.77        196.22         7.04 o                         
   1   5  10        363.67        362.94        12.76 o                         
   3   5  10        271.08        283.75        17.00 o                         
   4   5  10         83.15         85.41         6.28 o                         
   5   5  10         69.07         60.23         6.76 o                         
   6   5  10         86.88         87.12         4.58 o                         
   7   5  10         45.17         45.26         4.19 o                         
  -8   6  10          0.45          2.32         1.40 o                         
  -7   6  10        128.73        144.90         6.39 o                         
  -6   6  10        187.75        174.24        10.51 o                         
  -5   6  10        129.83        167.70         8.20 o                         
  -4   6  10         61.09         83.63         8.24 o                         
  -3   6  10         26.16         28.72         5.03 o                         
  -2   6  10         96.15         97.97         5.41 o                         
  -1   6  10        150.70        157.13         6.52 o                         
   0   6  10        273.46        265.57         8.08 o                         
   3   6  10        129.11        137.42        10.12 o                         
   4   6  10        122.20        115.11         7.03 o                         
   5   6  10         48.96         53.23         5.95 o                         
   6   6  10         22.01         26.70         2.63 o                         
   7   6  10         15.39         15.97         2.34 o                         
  -7   7  10         10.17          7.17         2.49 o                         
  -6   7  10        171.35        175.70        10.44 o                         
  -5   7  10        364.61        351.69        15.61 o                         
  -4   7  10        195.12        195.12        11.95 o                         
  -3   7  10        178.35        171.88        10.95 o                         
  -2   7  10        138.68        145.59         6.78 o                         
  -1   7  10        254.12        251.60        11.64 o                         
   0   7  10         69.99         75.91         6.52 o                         
   3   7  10        104.31         92.43         7.96 o                         
   4   7  10         21.35         17.77         3.80 o                         
   5   7  10         17.69         20.86         2.78 o                         
   6   7  10        144.53        143.03         5.00 o                         
  -6   8  10        329.49        366.23        13.92 o                         
  -5   8  10        105.62        100.53         8.34 o                         
  -4   8  10        306.55        276.37         9.52 o                         
  -3   8  10        395.31        399.52        11.15 o                         
  -2   8  10        561.43        561.90        12.91 o                         
  -1   8  10         98.82        115.02         8.23 o                         
   0   8  10        180.55        205.64        13.05 o                         
   4   8  10        112.92        123.95         5.96 o                         
   5   8  10         28.11         29.91         5.87 o                         
   6   8  10        121.78        119.39         5.62 o                         
  -6   9  10         40.80         40.05         4.74 o                         
  -5   9  10         35.40         38.15         5.16 o                         
  -4   9  10         95.33         97.97         5.59 o                         
  -3   9  10          2.91          0.81         1.99 o                         
  -2   9  10        306.53        345.02        14.31 o                         
  -1   9  10         42.32         57.07         5.70 o                         
   0   9  10         76.92         72.50         5.15 o                         
   1   9  10         55.43         60.03         6.69 o                         
   2   9  10        202.08        208.83         8.27 o                         
   3   9  10         38.57         38.61         5.89 o                         
   4   9  10        148.04        158.82         9.56 o                         
   5   9  10         46.83         52.55         4.77 o                         
  -6  10  10         46.98         50.37         2.87 o                         
  -5  10  10         21.57         24.95         2.49 o                         
  -4  10  10         37.89         42.41         3.64 o                         
  -3  10  10          7.72          8.51         2.34 o                         
  -2  10  10         26.57         27.48         3.32 o                         
  -1  10  10         59.06         57.55         7.32 o                         
   0  10  10        173.36        212.14         8.27 o                         
   1  10  10         12.83          8.24         2.69 o                         
   2  10  10        155.51        164.10        10.85 o                         
   3  10  10         29.68         29.22         4.73 o                         
   4  10  10        111.53        106.98         7.24 o                         
   5  10  10         25.51         26.76         3.16 o                         
  -6  11  10         91.82         87.40         4.92 o                         
  -5  11  10          5.70          6.39         2.17 o                         
  -4  11  10          7.56          3.39         1.42 o                         
  -3  11  10         85.08         71.87         4.44 o                         
  -2  11  10         85.73         77.09         7.49 o                         
  -1  11  10         78.48         70.89         7.36 o                         
   0  11  10         43.62         45.77         3.84 o                         
   1  11  10         42.56         37.74         4.65 o                         
   2  11  10         24.89         31.59         3.07 o                         
   3  11  10         68.12         73.67         6.26 o                         
   4  11  10          1.72          4.27         2.20 o                         
   5  11  10         17.56         12.03         2.01 o                         
  -5  12  10        110.58         84.45         4.64 o                         
  -4  12  10         12.98         14.04         1.84 o                         
  -3  12  10          0.85          0.05         1.31 o                         
  -2  12  10        107.47        123.79         8.48 o                         
  -1  12  10         50.58         57.45         6.18 o                         
   0  12  10         55.91         58.16         4.06 o                         
   1  12  10         20.29         24.86         2.68 o                         
   2  12  10        256.83        238.07         7.40 o                         
   3  12  10         51.91         42.60         2.95 o                         
   4  12  10        111.54        111.80         6.68 o                         
  -3  13  10          1.92          4.68         1.90 o                         
  -2  13  10         66.72         76.71         6.04 o                         
  -1  13  10        193.96        182.34         9.32 o                         
   0  13  10         28.76         30.29         3.83 o                         
   1  13  10        183.99        191.78         8.49 o                         
   2  13  10         14.44          9.55         2.27 o                         
  -2  14  10        233.08        252.19         9.11 o                         
  -1  14  10         41.49         44.45         4.14 o                         
   0  14  10        191.78        191.41         7.85 o                         
  -2 -13  11         61.68         57.06         5.06 o                         
   0 -13  11         21.39         16.69         3.03 o                         
  -4 -12  11         35.92         26.15         3.07 o                         
  -3 -12  11        140.50        140.82         8.27 o                         
   2 -12  11         68.55         58.71         4.99 o                         
  -5 -11  11        285.98        268.73         9.50 o                         
  -2 -11  11         32.66         34.06         5.31 o                         
   0 -11  11         25.32         27.43         3.12 o                         
   3 -11  11         17.73         16.27         3.23 o                         
   4 -11  11         16.36         14.99         1.74 o                         
  -6 -10  11         32.55         28.25         3.30 o                         
  -4 -10  11         65.57         65.43         4.38 o                         
  -3 -10  11        268.80        258.60         9.03 o                         
   2 -10  11         25.31         22.71         2.99 o                         
  -4  -9  11         17.28         15.44         2.66 o                         
  -2  -9  11        202.53        195.33        11.39 o                         
  -1  -9  11         75.98         78.81         6.96 o                         
   0  -9  11        243.08        252.53        13.07 o                         
   1  -9  11        165.90        172.69         7.34 o                         
   2  -9  11          7.21          4.56         2.26 o                         
   3  -9  11         25.51         19.62         4.42 o                         
   4  -9  11         41.55         45.57         5.29 o                         
  -5  -8  11         24.72         34.84         3.61 o                         
  -4  -8  11        149.30        146.71         9.72 o                         
  -2  -8  11          2.91          1.16         2.87 o                         
  -1  -8  11         80.14         81.19         7.51 o                         
   0  -8  11         61.68         71.94         7.22 o                         
   1  -8  11        275.13        267.32        13.25 o                         
   2  -8  11        221.65        218.55        11.60 o                         
   3  -8  11        401.67        398.28        14.67 o                         
  -6  -7  11         86.40         71.89         6.89 o                         
  -5  -7  11        262.54        307.72        15.17 o                         
  -4  -7  11         36.18         28.19         3.75 o                         
  -3  -7  11        267.33        275.82        10.33 o                         
   0  -7  11         81.54         84.21         8.18 o                         
   1  -7  11        296.65        284.62        14.12 o                         
   2  -7  11         92.32         94.07         6.04 o                         
   3  -7  11         37.98         36.78         5.26 o                         
   4  -7  11          5.74          3.66         2.78 o                         
   5  -7  11         43.88         41.71         5.76 o                         
  -8  -6  11        112.91         87.23         4.98 o                         
  -7  -6  11        185.34        185.35         9.27 o                         
  -6  -6  11         71.01         80.50         7.57 o                         
  -5  -6  11         71.08         86.92         8.95 o                         
  -4  -6  11        118.62        127.07        10.56 o                         
  -1  -6  11        103.95        109.89         8.29 o                         
   1  -6  11         15.07         23.84         4.84 o                         
   2  -6  11        128.51        132.79        10.14 o                         
   3  -6  11        138.97        132.66        10.15 o                         
   4  -6  11         30.51         24.41         3.84 o                         
   5  -6  11         21.11         27.20         4.65 o                         
   6  -6  11          5.07          5.69         1.44 o                         
  -8  -5  11         49.41         42.63         3.98 o                         
  -7  -5  11         24.29         20.24         3.53 o                         
  -6  -5  11        128.01        130.87         9.78 o                         
  -5  -5  11        123.75        133.71        10.73 o                         
  -4  -5  11         47.84         44.78         7.08 o                         
  -2  -5  11         36.60         38.74         5.93 o                         
  -1  -5  11         97.61         83.23         5.71 o                         
   0  -5  11        422.77        390.38        16.77 o                         
   1  -5  11        172.37        168.79         7.81 o                         
   2  -5  11        265.16        273.58        14.91 o                         
   3  -5  11         27.50         18.69         5.34 o                         
   4  -5  11         12.62         11.05         2.77 o                         
   5  -5  11        348.77        350.44        15.77 o                         
   6  -5  11        155.94        159.52         6.61 o                         
  -8  -4  11          5.32          7.21         2.17 o                         
  -7  -4  11         46.95         46.05         5.00 o                         
  -6  -4  11        182.30        211.55        12.25 o                         
  -3  -4  11         51.93         49.09         5.47 o                         
  -2  -4  11       1212.54       1185.64        17.13 o                         
  -1  -4  11        345.35        338.12        14.07 o                         
   0  -4  11          2.79          3.42         7.78 o                         
   1  -4  11        785.99        826.44        17.73 o                         
   2  -4  11          6.46         14.48         4.49 o                         
   3  -4  11         28.82         34.25         6.22 o                         
   4  -4  11        381.00        402.36        23.93 o                         
   6  -4  11         24.66         37.41         5.15 o                         
   7  -4  11        111.55        107.31         5.91 o                         
  -8  -3  11        179.73        167.19         8.09 o                         
  -7  -3  11        173.66        166.11         8.99 o                         
  -6  -3  11         75.26         56.52         9.05 o                         
  -5  -3  11        408.28        421.96        29.52 o                         
  -4  -3  11         41.79         46.79         4.20 o                         
  -3  -3  11        979.73       1018.11        15.96 o                         
  -2  -3  11         83.42        123.45         8.60 o                         
  -1  -3  11        285.65        263.77        12.42 o                         
   0  -3  11        438.11        451.10        12.71 o                         
   1  -3  11        288.04        286.57        15.04 o                         
   2  -3  11        192.68        210.77         9.43 o                         
   3  -3  11         80.43         81.96         7.44 o                         
   4  -3  11          0.17         -0.28         2.40 o                         
   5  -3  11        303.65        317.43        13.16 o                         
   6  -3  11        112.29        116.47         5.25 o                         
   7  -3  11          0.79          4.18         1.85 o                         
  -8  -2  11         84.45         66.39         5.15 o                         
  -7  -2  11        124.96        128.60         7.71 o                         
  -6  -2  11         26.71         27.08         2.71 o                         
  -5  -2  11        133.88        124.26         8.38 o                         
  -4  -2  11         20.45         30.96         3.90 o                         
  -3  -2  11        492.41        529.63        17.93 o                         
  -2  -2  11        633.41        671.10        20.34 o                         
  -1  -2  11        644.55        615.90        19.87 o                         
   0  -2  11         30.49         36.90         3.17 o                         
   1  -2  11         59.65         49.52         6.84 o                         
   2  -2  11        133.70        125.78        10.32 o                         
   3  -2  11        242.51        249.15        14.60 o                         
   4  -2  11         31.07         40.78         5.42 o                         
   5  -2  11        141.51        140.81         7.25 o                         
   6  -2  11        116.59        109.74         5.52 o                         
   7  -2  11         18.68         19.17         3.07 o                         
  -8  -1  11         62.28         49.09         4.38 o                         
  -7  -1  11         41.68         46.47         4.47 o                         
  -6  -1  11         32.37         25.63         4.50 o                         
  -5  -1  11        114.15        110.44         6.14 o                         
  -4  -1  11         19.29         20.32         3.16 o                         
  -3  -1  11        534.52        522.74        11.27 o                         
  -2  -1  11        157.21        152.64         9.79 o                         
  -1  -1  11        522.97        525.58        18.04 o                         
   0  -1  11         80.29         92.53         7.23 o                         
   1  -1  11        387.01        424.21         9.81 o                         
   2  -1  11          5.51          5.34         3.27 o                         
   3  -1  11         89.81        101.28        14.13 o                         
   4  -1  11        216.76        241.79        10.36 o                         
   5  -1  11        752.63        738.94        22.37 o                         
   6  -1  11        184.30        212.90        12.15 o                         
   7  -1  11         67.73         61.32         5.63 o                         
  -7   0  11          8.27         10.18         2.11 o                         
  -6   0  11         43.42         44.91         6.02 o                         
  -5   0  11          0.59          0.17         2.13 o                         
  -4   0  11        880.53        920.48        12.86 o                         
  -3   0  11        322.25        293.75         9.60 o                         
  -2   0  11        239.95        226.67        11.76 o                         
  -1   0  11          6.10          6.64         3.24 o                         
   0   0  11          1.61          4.89         5.05 o                         
   1   0  11        177.27        215.58         5.64 o                         
   2   0  11        604.36        656.88        16.77 o                         
   3   0  11        768.10        726.50        24.41 o                         
   4   0  11        196.29        202.05         9.51 o                         
   5   0  11         32.05         35.69         4.11 o                         
   6   0  11          4.51          6.19         2.00 o                         
   7   0  11        110.25        110.11         4.38 o                         
  -8   1  11         64.86         50.09         3.98 o                         
  -7   1  11         43.88         45.54         4.92 o                         
  -6   1  11         32.66         26.43         2.65 o                         
  -5   1  11        113.66        118.15         8.69 o                         
  -4   1  11         18.50         20.28         3.20 o                         
  -3   1  11        537.55        539.87        13.33 o                         
  -2   1  11        162.65        194.48         7.42 o                         
  -1   1  11        526.36        538.39        14.67 o                         
   0   1  11         85.56         95.68         7.84 o                         
   1   1  11        384.52        429.68        10.62 o                         
   2   1  11          4.49          2.22         3.46 o                         
   3   1  11         85.87         87.29         8.68 o                         
   4   1  11        215.17        242.17        10.33 o                         
   5   1  11        762.96        758.19        31.53 o                         
   6   1  11        184.73        207.67        10.17 o                         
   7   1  11         67.59         62.62         6.89 o                         
  -8   2  11         82.63         67.74         4.68 o                         
  -7   2  11        122.97        131.22         7.00 o                         
  -6   2  11         27.19         31.61         4.63 o                         
  -5   2  11        132.96        114.40         7.27 o                         
  -4   2  11         19.25         30.05         3.67 o                         
  -3   2  11        482.02        523.40        13.15 o                         
  -2   2  11        636.02        695.38        14.26 o                         
  -1   2  11        636.89        613.92        13.72 o                         
   0   2  11         31.43         37.57         3.08 o                         
   1   2  11         59.98         54.92         3.70 o                         
   2   2  11        132.68        117.09         7.17 o                         
   3   2  11        242.53        220.09        13.11 o                         
   4   2  11         31.42         42.14         6.26 o                         
   5   2  11        140.95        140.18         7.30 o                         
   6   2  11        116.97        110.89         7.92 o                         
   7   2  11         18.72         19.56         2.79 o                         
  -8   3  11        180.28        170.60         7.35 o                         
  -7   3  11        174.73        169.50         8.18 o                         
  -6   3  11         73.59         48.28         5.53 o                         
  -5   3  11        418.25        428.71        38.18 o                         
  -4   3  11         40.67         46.55         4.24 o                         
  -3   3  11        981.85       1027.26        21.05 o                         
  -2   3  11         78.98        101.05         5.54 o                         
  -1   3  11        286.35        293.90         9.09 o                         
   0   3  11        426.40        460.31        12.97 o                         
   1   3  11        283.71        286.86         9.04 o                         
   2   3  11        195.24        211.67         9.37 o                         
   3   3  11         78.88         75.79         7.78 o                         
   4   3  11          0.12          0.14         2.18 o                         
   5   3  11        305.76        318.60        10.37 o                         
   6   3  11        109.53        116.24         7.80 o                         
   7   3  11          1.00          4.26         1.68 o                         
  -7   4  11         47.18         46.99         4.55 o                         
  -6   4  11        185.06        215.87        11.14 o                         
  -5   4  11         77.24         84.01         7.96 o                         
  -4   4  11        269.47        280.38        14.01 o                         
  -3   4  11         53.24         55.56         3.79 o                         
  -2   4  11       1203.75       1189.78        20.20 o                         
  -1   4  11        349.95        373.68        23.19 o                         
   0   4  11          3.04          3.49         7.93 o                         
   1   4  11        787.96        840.75        22.53 o                         
   3   4  11         27.57         33.57         6.84 o                         
   4   4  11        377.02        386.62        14.34 o                         
   5   4  11         92.64         83.83         7.62 o                         
   6   4  11         26.81         38.17         4.68 o                         
  -8   5  11         50.28         43.50         3.62 o                         
  -6   5  11        126.54        133.54         8.89 o                         
  -5   5  11        123.74        136.44         9.75 o                         
  -4   5  11         47.22         45.69         6.44 o                         
  -3   5  11        331.16        357.80        10.99 o                         
  -2   5  11         33.91         31.39         3.59 o                         
  -1   5  11         94.31         84.93         5.19 o                         
   0   5  11        419.50        398.34        15.25 o                         
   1   5  11        169.34        168.26         9.52 o                         
   3   5  11         30.35         18.31         5.88 o                         
   4   5  11         12.54         11.01         2.75 o                         
   5   5  11        349.02        357.60        14.33 o                         
   6   5  11        155.72        162.77         6.74 o                         
  -8   6  11        112.47         89.01         4.53 o                         
  -7   6  11        181.30        189.13         8.43 o                         
  -6   6  11         71.61         82.14         6.88 o                         
  -5   6  11         71.58         88.69         8.14 o                         
  -4   6  11        117.82        129.66         9.60 o                         
  -3   6  11        299.95        320.16        10.25 o                         
  -2   6  11         15.36         14.27         2.81 o                         
  -1   6  11         99.38        112.13         8.46 o                         
   0   6  11         64.45         59.93         6.00 o                         
   3   6  11        140.84        152.29        10.32 o                         
   4   6  11         30.79         25.38         4.34 o                         
   5   6  11         21.24         27.76         4.23 o                         
   6   6  11          4.51          5.82         1.31 o                         
  -7   7  11        160.73        168.88         5.31 o                         
  -6   7  11         84.66         73.36         6.27 o                         
  -5   7  11        265.07        314.00        13.79 o                         
  -4   7  11         36.53         28.76         3.41 o                         
  -3   7  11        272.81        281.45         9.39 o                         
  -2   7  11         24.97         29.78         4.62 o                         
  -1   7  11        166.32        179.52         7.15 o                         
   0   7  11         79.83         82.53         9.00 o                         
   2   7  11         91.88         96.74         7.89 o                         
   3   7  11         36.90         45.99         5.55 o                         
   4   7  11          5.42          3.74         2.53 o                         
   5   7  11         41.85         42.56         5.88 o                         
  -6   8  11         55.38         63.96         3.75 o                         
  -5   8  11         23.99         35.55         3.29 o                         
  -4   8  11        146.59        153.01         5.39 o                         
  -3   8  11        124.92        142.90         6.47 o                         
  -2   8  11          3.48          2.22         1.73 o                         
  -1   8  11         83.37         82.84         6.83 o                         
   0   8  11         60.55         70.51         7.94 o                         
   4   8  11         46.64         51.78        10.33 o                         
   5   8  11         54.24         55.42         4.72 o                         
  -6   9  11         14.76         17.66         1.95 o                         
  -5   9  11        174.31        172.32         7.63 o                         
  -4   9  11         18.28         15.76         2.72 o                         
  -3   9  11        105.76        104.29         4.37 o                         
  -2   9  11        203.12        199.32        10.35 o                         
   0   9  11        239.10        250.12         8.88 o                         
   1   9  11        167.81        174.21        10.11 o                         
   2   9  11          7.57          9.02         2.33 o                         
   3   9  11         23.04         20.02         4.02 o                         
   4   9  11         41.83         46.50         4.81 o                         
   5   9  11        207.22        209.48         7.88 o                         
  -6  10  11         33.70         28.83         3.00 o                         
  -5  10  11          5.50          6.48         2.38 o                         
  -4  10  11         68.69         66.77         3.98 o                         
  -3  10  11        266.37        263.88         8.21 o                         
  -2  10  11         57.36         54.22         3.90 o                         
  -1  10  11        165.43        173.02        11.01 o                         
   0  10  11          3.00          3.32         1.66 o                         
   1  10  11        132.34        131.83         6.10 o                         
   2  10  11         26.53         23.18         2.72 o                         
   3  10  11        208.13        221.65        10.13 o                         
   4  10  11          8.16         13.77         2.68 o                         
  -5  11  11        290.10        274.21         8.64 o                         
  -4  11  11          2.89          7.28         1.55 o                         
  -3  11  11         15.11         13.47         2.46 o                         
  -2  11  11         32.26         34.75         4.82 o                         
  -1  11  11        138.69        176.49        10.23 o                         
   0  11  11         26.88         27.99         2.83 o                         
   1  11  11         85.13         92.02         4.72 o                         
   2  11  11        114.44        108.07         4.62 o                         
   3  11  11         17.73         16.60         2.94 o                         
   4  11  11         16.21         15.30         1.58 o                         
  -4  12  11         36.40         26.69         2.79 o                         
  -3  12  11        140.20        143.69         7.52 o                         
  -2  12  11         75.62         69.94         5.87 o                         
  -1  12  11         64.34         58.49         5.58 o                         
   0  12  11         23.23         21.50         3.48 o                         
   1  12  11        175.29        160.88         5.39 o                         
   2  12  11         66.12         59.91         4.54 o                         
   3  12  11         51.99         46.41         3.60 o                         
  -3  13  11         28.08         19.23         2.39 o                         
  -2  13  11         63.27         58.23         4.60 o                         
  -1  13  11        175.62        184.60         8.23 o                         
   0  13  11         19.97         17.03         2.75 o                         
  -3 -12  12          6.94          5.31         1.60 o                         
  -2 -11  12         98.28         92.60         7.25 o                         
   0 -11  12         40.58         42.43         5.14 o                         
   3 -11  12         32.02         33.00         3.25 o                         
  -4 -10  12         59.07         50.41         3.34 o                         
  -3 -10  12         62.29         56.51         3.63 o                         
  -2 -10  12         44.82         54.77         4.69 o                         
   2 -10  12         62.99         60.13         3.75 o                         
  -4  -9  12         23.81         23.97         3.76 o                         
  -2  -9  12         29.25         34.07         5.59 o                         
  -1  -9  12         22.60          9.92         2.95 o                         
   0  -9  12         99.67        109.33         5.56 o                         
   1  -9  12         12.51          8.28         3.69 o                         
   2  -9  12        131.00        114.91         6.77 o                         
   3  -9  12         64.20         59.99         5.76 o                         
   4  -9  12          5.10          3.44         2.03 o                         
  -5  -8  12          9.22         10.45         2.02 o                         
  -4  -8  12         85.66         91.08         4.27 o                         
  -2  -8  12         89.36         93.53         5.37 o                         
  -1  -8  12          4.28          8.62         3.73 o                         
   0  -8  12         99.94        107.78         8.54 o                         
   1  -8  12          5.11          5.94         2.80 o                         
   2  -8  12         74.63         65.05         6.11 o                         
   3  -8  12         48.68         41.75         4.47 o                         
  -6  -7  12          6.33          6.17         1.69 o                         
  -5  -7  12        133.54        133.75        12.61 o                         
  -4  -7  12        144.55        147.73         5.78 o                         
  -3  -7  12          2.78          4.75         2.48 o                         
   0  -7  12         33.46         31.38         5.26 o                         
   1  -7  12         49.26         63.04         7.01 o                         
   2  -7  12        137.24        132.21         6.80 o                         
   3  -7  12         92.06         87.30         7.01 o                         
   4  -7  12        214.08        220.60        16.03 o                         
   5  -7  12         20.83         14.03         2.13 o                         
  -7  -6  12         22.99         15.37         3.25 o                         
  -6  -6  12        299.85        297.74         8.86 o                         
  -5  -6  12         90.90         77.18         5.32 o                         
  -4  -6  12        126.58        144.70         7.46 o                         
  -1  -6  12         70.42         83.48         7.92 o                         
   0  -6  12        360.87        350.12        15.99 o                         
   1  -6  12          8.36          0.97         3.65 o                         
   2  -6  12        299.22        317.77        15.02 o                         
   3  -6  12        128.34        140.12         9.52 o                         
   4  -6  12         23.51         20.82         4.19 o                         
   5  -6  12          0.24          1.60         1.35 o                         
  -7  -5  12         56.14         51.00         4.89 o                         
  -6  -5  12        158.10        179.16         7.30 o                         
  -4  -5  12         85.26         86.59         6.04 o                         
  -2  -5  12        173.26        169.23         8.22 o                         
  -1  -5  12         36.24         38.93         6.07 o                         
   0  -5  12          1.30          1.16         2.13 o                         
   1  -5  12        211.66        223.52        13.24 o                         
   2  -5  12        227.72        249.13        13.83 o                         
   3  -5  12          9.19         10.09         3.96 o                         
   4  -5  12         78.66         76.03         7.74 o                         
   5  -5  12         19.33         14.18         3.53 o                         
   6  -5  12         27.97         27.77         3.28 o                         
  -7  -4  12         11.71         13.02         3.03 o                         
  -6  -4  12         37.80         34.27         3.56 o                         
  -3  -4  12         28.64         27.18         4.23 o                         
  -2  -4  12         80.84         85.95         4.70 o                         
   0  -4  12         43.16         59.16         6.98 o                         
   1  -4  12         59.47         63.28         7.88 o                         
   2  -4  12         25.08         20.28         5.43 o                         
   3  -4  12          3.77          6.79         4.31 o                         
   4  -4  12        106.60        100.52         5.43 o                         
   6  -4  12         23.47         19.56         3.19 o                         
  -7  -3  12         18.41         22.56         3.81 o                         
  -6  -3  12         14.72         13.54         2.97 o                         
  -5  -3  12         15.59         17.96         2.31 o                         
  -4  -3  12        197.50        201.52         6.82 o                         
  -3  -3  12          8.55         11.06         2.24 o                         
  -2  -3  12        625.44        647.96        19.88 o                         
  -1  -3  12        357.80        403.07        15.59 o                         
   0  -3  12         76.93         80.45         5.76 o                         
   1  -3  12         64.29         72.03         8.06 o                         
   2  -3  12        149.88        148.84        12.02 o                         
   3  -3  12        180.09        207.72        13.17 o                         
   4  -3  12        157.59        155.50        10.30 o                         
   5  -3  12          2.92          4.38         2.35 o                         
   6  -3  12        143.13        143.71         8.20 o                         
  -7  -2  12         16.65         10.05         2.90 o                         
  -6  -2  12          2.36          3.05         1.81 o                         
  -5  -2  12        256.55        233.64        11.12 o                         
  -4  -2  12         67.23         82.93         4.60 o                         
  -3  -2  12        246.31        253.89        12.53 o                         
  -2  -2  12        139.57        135.58        12.49 o                         
  -1  -2  12        334.80        335.66        10.95 o                         
   0  -2  12        513.67        524.14        14.63 o                         
   1  -2  12        206.37        265.31        14.57 o                         
   2  -2  12         15.08         21.80         5.61 o                         
   3  -2  12        164.96        194.56        12.62 o                         
   4  -2  12         34.78         34.26         3.32 o                         
   5  -2  12        210.50        234.04         9.55 o                         
   6  -2  12        291.69        318.07        12.52 o                         
  -7  -1  12          0.74         -1.08         1.20 o                         
  -6  -1  12         49.03         36.94         5.22 o                         
  -5  -1  12        104.97        105.32         9.69 o                         
  -4  -1  12        335.30        316.58        10.54 o                         
  -3  -1  12         92.95         80.53        10.23 o                         
  -2  -1  12        164.75        181.48        10.85 o                         
  -1  -1  12         50.88         59.26         6.78 o                         
   0  -1  12         17.00         20.05         2.83 o                         
   1  -1  12        125.34        127.52         8.67 o                         
   2  -1  12        114.94        126.98        11.37 o                         
   3  -1  12         99.82         97.98         6.69 o                         
   4  -1  12         97.90        104.83         5.42 o                         
   5  -1  12         11.64         13.42         3.57 o                         
   6  -1  12        140.33        143.78         8.55 o                         
  -7   0  12         14.01         20.62         2.18 o                         
  -6   0  12          6.14          6.51         2.99 o                         
  -5   0  12        148.78        178.42         7.56 o                         
  -4   0  12         76.30         76.18         5.43 o                         
  -3   0  12         10.83          9.51         3.59 o                         
  -2   0  12         37.96         37.58         5.90 o                         
  -1   0  12        235.85        255.15        13.04 o                         
   0   0  12        162.44        156.35         5.50 o
[truncated: 55,488 more chars]
