# Supplementary material for: Crystal structures of sulfonamide protected bicyclic guanidines: (S)-8-{[(tert-butyl­dimethyl­sil­yl)­oxy]meth­yl}-1-[(2,2,4,6,7-penta­methyl-2,3-di­hydro­benzo­furan-5-yl)sulfon­yl]-1,3,4,6,7,8-hexa­hydro-2H-pyrimido[1,2-a]pyrimidin-1-ium tri­fluoro­methane­sulfonate and (S)-8-(iodo­meth­yl)-1-tosyl-1,3,4,6,7,8-hexa­hydro-2H-pyrimido[1,2-a]pyrimidin-1-ium iodide
Source: Acta Crystallogr E Crystallogr Commun. 2024 Feb 20;80(Pt 3):305–9. doi: 10.1107/S2056989024001129 (PMC10915657; doi:10.1107/S2056989024001129)
Supplement: Supplementary file 3 [file e-80-00305-1sup4.cml]

<?xml version="1.0"?>
<cml xmlns="http://www.xml-cml.org/schema">
<molecule>
<atomArray>
<atom elementType="C" id="a1182" x2="10.1703" y2="-1.6753"/>
<atom elementType="C" id="a1183" x2="8.84715" y2="-2.43997"/>
<atom elementType="C" id="a1184" x2="8.84715" y2="-3.96826"/>
<atom elementType="N" formalCharge="1" hydrogenCount="1" id="a1185" x2="10.1703" y2="-4.73188"/>
<atom elementType="C" id="a1186" x2="11.4944" y2="-3.96826"/>
<atom elementType="N" hydrogenCount="0" id="a1187" x2="11.4944" y2="-2.43997"/>
<atom elementType="N" hydrogenCount="0" id="a1188" x2="12.8175" y2="-4.73188"/>
<atom elementType="C" id="a1189" x2="14.1406" y2="-3.96826"/>
<atom elementType="C" id="a1190" x2="14.1406" y2="-2.43997"/>
<atom elementType="C" id="a1191" x2="12.8175" y2="-1.6753"/>
<atom elementType="C" id="a1231" x2="7.52405" y2="-4.73188"/>
<atom elementType="O" hydrogenCount="0" id="a1232" x2="6.19988" y2="-3.96826"/>
<atom elementType="Si" hydrogenCount="0" id="a1233" x2="4.87677" y2="-4.73188"/>
<atom elementType="C" id="a1234" x2="4.87677" y2="-6.26017"/>
<atom elementType="C" id="a1235" x2="3.55261" y2="-3.96826"/>
<atom elementType="C" id="a1236" x2="3.55261" y2="-5.49655"/>
<atom elementType="S" hydrogenCount="0" id="a1194" x2="12.8175" y2="-6.25488"/>
<atom elementType="O" hydrogenCount="0" id="a1195" x2="11.2945" y2="-6.25488"/>
<atom elementType="O" hydrogenCount="0" id="a1196" x2="14.3405" y2="-6.25488"/>
<atom elementType="O" hydrogenCount="0" id="a1197" x2="12.5013" y2="-12.3141"/>
<atom elementType="C" id="a1198" x2="10.9857" y2="-12.4727"/>
<atom elementType="C" id="a1199" x2="10.367" y2="-11.0819"/>
<atom elementType="C" id="a1200" x2="11.4987" y2="-10.0624"/>
<atom elementType="C" id="a1201" x2="12.8175" y2="-10.8239"/>
<atom elementType="C" id="a1202" x2="11.4987" y2="-8.53938"/>
<atom elementType="C" id="a1203" x2="12.8175" y2="-7.77788"/>
<atom elementType="C" id="a1204" x2="14.1364" y2="-8.53938"/>
<atom elementType="C" id="a1205" x2="14.1364" y2="-10.0624"/>
<atom elementType="C" id="a1206" x2="15.4553" y2="-10.8239"/>
<atom elementType="C" id="a1207" x2="15.4553" y2="-7.77788"/>
<atom elementType="C" id="a1208" x2="10.1798" y2="-7.77788"/>
<atom elementType="C" id="a1209" x2="10.9857" y2="-13.9957"/>
<atom elementType="C" id="a1210" x2="9.66682" y2="-13.2342"/>
<atom elementType="C" id="a1838" x2="2.0815" y2="-5.10237"/>
<atom elementType="C" id="a1840" x2="3.55261" y2="-7.01955"/>
<atom elementType="C" id="a1842" x2="2.23365" y2="-6.25805"/>
</atomArray>
<bondArray>
<bond atomRefs2="a1182 a1183" id="b1247" order="1"/>
<bond atomRefs2="a1183 a1184" id="b1248" order="1"/>
<bond atomRefs2="a1184 a1185" id="b1249" order="1"/>
<bond atomRefs2="a1185 a1186" id="b1250" order="2"/>
<bond atomRefs2="a1186 a1187" id="b1251" order="1"/>
<bond atomRefs2="a1187 a1182" id="b1252" order="1"/>
<bond atomRefs2="a1186 a1188" id="b1253" order="1"/>
<bond atomRefs2="a1188 a1189" id="b1254" order="1"/>
<bond atomRefs2="a1189 a1190" id="b1255" order="1"/>
<bond atomRefs2="a1190 a1191" id="b1256" order="1"/>
<bond atomRefs2="a1191 a1187" id="b1257" order="1"/>
<bond atomRefs2="a1188 a1194" id="b1258" order="1"/>
<bond atomRefs2="a1184 a1231" bondStereo="H" id="b1259" order="1"/>
<bond atomRefs2="a1231 a1232" id="b1260" order="1"/>
<bond atomRefs2="a1232 a1233" id="b1261" order="1"/>
<bond atomRefs2="a1233 a1234" id="b1262" order="1"/>
<bond atomRefs2="a1233 a1235" id="b1263" order="1"/>
<bond atomRefs2="a1233 a1236" id="b1264" order="1"/>
<bond atomRefs2="a1205 a1206" id="b1212" order="1"/>
<bond atomRefs2="a1204 a1205" id="b1213" order="1"/>
<bond atomRefs2="a1204 a1207" id="b1214" order="1"/>
<bond atomRefs2="a1203 a1204" id="b1215" order="2"/>
<bond atomRefs2="a1202 a1203" id="b1216" order="1"/>
<bond atomRefs2="a1202 a1208" id="b1217" order="1"/>
<bond atomRefs2="a1201 a1205" id="b1218" order="2"/>
<bond atomRefs2="a1200 a1201" id="b1219" order="1"/>
<bond atomRefs2="a1200 a1202" id="b1220" order="2"/>
<bond atomRefs2="a1199 a1200" id="b1221" order="1"/>
<bond atomRefs2="a1198 a1199" id="b1222" order="1"/>
<bond atomRefs2="a1198 a1209" id="b1223" order="1"/>
<bond atomRefs2="a1198 a1210" id="b1224" order="1"/>
<bond atomRefs2="a1197 a1198" id="b1225" order="1"/>
<bond atomRefs2="a1197 a1201" id="b1226" order="1"/>
<bond atomRefs2="a1194 a1195" id="b1227" order="2"/>
<bond atomRefs2="a1194 a1196" id="b1228" order="2"/>
<bond atomRefs2="a1194 a1203" id="b1229" order="1"/>
<bond atomRefs2="a1236 a1838" id="b1839" order="1"/>
<bond atomRefs2="a1236 a1840" id="b1841" order="1"/>
<bond atomRefs2="a1236 a1842" id="b1843" order="1"/>
</bondArray>
</molecule>
<molecule>
<atomArray>
<atom elementType="C" id="a1790" x2="4.36065" y2="-9.50923"/>
<atom elementType="S" hydrogenCount="0" id="a1792" x2="5.67952" y2="-8.74773"/>
<atom elementType="F" hydrogenCount="0" id="a1794" x2="3.04177" y2="-8.74773"/>
<atom elementType="F" hydrogenCount="0" id="a1796" x2="4.36065" y2="-11.0322"/>
<atom elementType="F" hydrogenCount="0" id="a1798" x2="3.04177" y2="-10.2707"/>
<atom elementType="O" hydrogenCount="0" id="a1844" x2="4.91802" y2="-7.42878"/>
<atom elementType="O" hydrogenCount="0" id="a1846" x2="6.44102" y2="-10.0667"/>
<atom elementType="O" formalCharge="-1" hydrogenCount="0" id="a1854" x2="6.99848" y2="-7.98623"/>
</atomArray>
<bondArray>
<bond atomRefs2="a1790 a1792" id="b1793" order="1"/>
<bond atomRefs2="a1790 a1794" id="b1795" order="1"/>
<bond atomRefs2="a1790 a1796" id="b1797" order="1"/>
<bond atomRefs2="a1790 a1798" id="b1799" order="1"/>
<bond atomRefs2="a1792 a1844" id="b1845" order="2"/>
<bond atomRefs2="a1792 a1846" id="b1847" order="2"/>
<bond atomRefs2="a1792 a1854" id="b1855" order="1"/>
</bondArray>
</molecule>
</cml>
