# Supplementary material for: Crystal structures of sulfonamide protected bicyclic guanidines: (S)-8-{[(tert-butyl­dimethyl­sil­yl)­oxy]meth­yl}-1-[(2,2,4,6,7-penta­methyl-2,3-di­hydro­benzo­furan-5-yl)sulfon­yl]-1,3,4,6,7,8-hexa­hydro-2H-pyrimido[1,2-a]pyrimidin-1-ium tri­fluoro­methane­sulfonate and (S)-8-(iodo­meth­yl)-1-tosyl-1,3,4,6,7,8-hexa­hydro-2H-pyrimido[1,2-a]pyrimidin-1-ium iodide
Source: Acta Crystallogr E Crystallogr Commun. 2024 Feb 20;80(Pt 3):305–9. doi: 10.1107/S2056989024001129 (PMC10915657; doi:10.1107/S2056989024001129)
Supplement: Supplementary file 4 [file e-80-00305-2sup3.hkl]

data_2                                                                          
_shelx_title ' jer1101 in P 21 21 21'                                           
_shelx_refln_list_code          4                                               
_shelx_F_calc_maximum      325.86                                               
_exptl_crystal_F_000      1080.00                                               
_reflns_d_resolution_high  0.7712                                               
                                                                                
loop_                                                                           
 _space_group_symop_operation_xyz                                               
 'x, y, z'                                                                      
 '-x+1/2, -y, z+1/2'                                                            
 'x+1/2, -y+1/2, -z'                                                            
 '-x, y+1/2, -z+1/2'                                                            
                                                                                
_cell_length_a     6.6117                                                       
_cell_length_b    10.1482                                                       
_cell_length_c    28.1444                                                       
_cell_angle_alpha  90.000                                                       
_cell_angle_beta   90.000                                                       
_cell_angle_gamma  90.000                                                       
                                                                                
_shelx_F_squared_multiplier     1.000                                           
                                                                                
loop_                                                                           
 _refln_index_h                                                                 
 _refln_index_k                                                                 
 _refln_index_l                                                                 
 _refln_F_squared_calc                                                          
 _refln_F_squared_meas                                                          
 _refln_F_squared_sigma                                                         
 _refln_observed_status                                                         
   4   0   0       3057.18       3186.40        92.56 o                         
   6   0   0      23129.68      25752.73       895.24 o                         
   8   0   0       7327.86       8263.72       404.96 o                         
   1   1   0      28528.56      28548.17       413.24 o                         
   2   1   0         36.90        164.06         8.34 o                         
   3   1   0       5166.44       5482.09        92.10 o                         
   4   1   0          2.22        116.77        13.90 o                         
   5   1   0      14354.60      15234.66       310.24 o                         
   6   1   0        249.75        282.33        36.16 o                         
   7   1   0       9159.22       9912.66       296.57 o                         
   8   1   0          1.60         44.48        36.14 o                         
   0   2   0      16621.48      15611.59       252.82 o                         
   1   2   0        591.32        732.81       710.47 o                         
   2   2   0      13396.93      12795.61       177.27 o                         
   3   2   0       1742.14       1734.34        36.37 o                         
   4   2   0       4089.46       4189.44        87.16 o                         
   5   2   0       1400.64       1475.45        50.20 o                         
   6   2   0       3750.28       3892.92       124.63 o                         
   7   2   0        642.55        755.66        54.27 o                         
   8   2   0       2756.73       2670.71       134.02 o                         
   1   3   0      49965.40      50071.85       715.48 o                         
   2   3   0       5699.25       6126.48        92.46 o                         
   3   3   0       1124.38       1058.93        27.90 o                         
   4   3   0        934.14        869.56        29.26 o                         
   5   3   0       2203.52       2240.61        64.26 o                         
   6   3   0        202.51        187.74        26.42 o                         
   7   3   0       1815.92       1998.17        90.64 o                         
   8   3   0          1.00        -51.43        51.43 o                         
   0   4   0       4086.04       3925.25        73.58 o                         
   1   4   0        126.47        127.96         5.56 o                         
   2   4   0       9648.61      10382.96       139.36 o                         
   3   4   0        647.67        594.70        19.50 o                         
   4   4   0        758.84        792.45        27.85 o                         
   5   4   0        240.37        190.54        20.86 o                         
   6   4   0         25.32        120.94        26.41 o                         
   7   4   0        631.06        633.16        51.49 o                         
   8   4   0        271.01        339.32        57.02 o                         
   1   5   0       7617.04       7566.39       106.93 o                         
   2   5   0       9909.61      10262.67       146.02 o                         
   3   5   0       1438.22       1405.16        34.88 o                         
   4   5   0        959.88        902.77        29.26 o                         
   5   5   0        272.99        251.75        23.64 o                         
   6   5   0        241.69        204.43        29.20 o                         
   7   5   0       2111.46       1891.43        90.67 o                         
   0   6   0      25834.10      25294.96       482.42 o                         
   1   6   0        575.19        545.83        13.92 o                         
   2   6   0       4248.93       4255.41        66.07 o                         
   3   6   0       8737.82       8664.36       181.63 o                         
   4   6   0        620.94        534.51        23.66 o                         
   5   6   0       3962.76       4030.93       110.65 o                         
   6   6   0       4370.43       4267.49       155.46 o                         
   7   6   0         41.91         51.44        68.12 o                         
   1   7   0      18470.22      18741.82       255.82 o                         
   2   7   0      10216.53      10388.70       148.04 o                         
   3   7   0       3930.70       4056.00        77.11 o                         
   4   7   0       6769.19       7067.51       162.00 o                         
   5   7   0        724.63        675.08        52.89 o                         
   6   7   0         99.37         45.88        31.98 o                         
   7   7   0       3353.63       2752.51       201.20 o                         
   0   8   0       3511.99       3533.82        81.27 o                         
   1   8   0       4419.89       4600.33        78.61 o                         
   2   8   0       3385.37       3486.38        91.01 o                         
   3   8   0      11343.82      11995.11       447.74 o                         
   4   8   0        581.83        563.60        47.31 o                         
   5   8   0       3430.91       3632.67       139.83 o                         
   6   8   0       2839.66       2410.11       129.86 o                         
   1   9   0       3967.28       3958.47       106.49 o                         
   2   9   0       6697.72       6790.25       164.76 o                         
   3   9   0         10.60         12.51        27.80 o                         
   4   9   0       6987.59       7352.48       234.95 o                         
   5   9   0        842.06        988.32        73.78 o                         
   6   9   0       1154.12       1030.48        87.73 o                         
   0  10   0        739.58       1028.70        86.31 o                         
   1  10   0        310.80        393.62        30.60 o                         
   2  10   0        142.81        197.44        36.15 o                         
   3  10   0       1611.99       1794.02        85.03 o                         
   4  10   0        140.57        171.02        43.10 o                         
   5  10   0        517.66        524.49        65.39 o                         
   1  11   0         66.39         -6.95        38.93 o                         
   2  11   0         61.55         69.51        66.73 o                         
   3  11   0        159.59        226.64        63.96 o                         
   4  11   0        302.41        290.67        98.74 o                         
   0  12   0          0.13        152.91        73.68 o                         
   1  12   0          8.49         80.63        58.38 o                         
   2  12   0        136.38         15.29        88.99 o                         
   3  12   0        143.92        134.87        69.52 o                         
   1  13   0         24.90         51.44        84.80 o                         
   1   0   1       4278.24       4197.13        85.83 o                         
   2   0   1        829.28        835.20        15.36 o                         
   3   0   1      60899.28      60359.02      1377.92 o                         
   4   0   1       1194.53       1181.51        36.27 o                         
   5   0   1      12406.90      12369.85       251.75 o                         
   6   0   1        714.44        721.10        50.12 o                         
   7   0   1         90.24         68.13        29.20 o                         
   8   0   1        180.33        225.26        54.23 o                         
  -8   1   1       1564.21       1647.14        96.15 o                         
  -7   1   1        210.20        140.45        31.98 o                         
  -6   1   1       3386.87       3027.07       109.16 o                         
  -5   1   1         91.44        154.33        26.42 o                         
  -4   1   1      36764.05      35005.17       668.76 o                         
  -3   1   1       1337.20       1390.09        26.54 o                         
  -2   1   1      41135.88      40338.72       586.90 o                         
  -1   1   1       7598.58       7031.03       107.00 o                         
   0   1   1       1076.08       9295.11      9252.68 o                         
   1   1   1       7633.90       7144.57       101.09 o                         
   2   1   1      41762.83      40696.68       655.32 o                         
   3   1   1       1436.89       1545.73        29.35 o                         
   4   1   1      36841.04      36583.54       701.03 o                         
   5   1   1         79.79         93.15        18.07 o                         
   6   1   1       3373.80       3365.66       111.96 o                         
   7   1   1        198.08        162.70        38.94 o                         
   8   1   1       1611.07       1389.44        87.80 o                         
  -8   2   1        249.26        226.67        44.50 o                         
  -7   2   1       1687.57       1737.13        85.04 o                         
  -6   2   1        218.79        276.75        37.55 o                         
  -5   2   1       8566.92       9224.60       201.24 o                         
  -4   2   1        638.70        704.64        25.07 o                         
  -3   2   1      27130.66      26702.09       397.63 o                         
  -2   2   1       4010.95       4018.94        68.00 o                         
   0   2   1          7.26         31.97         2.78 o                         
   2   2   1       4299.58       4347.72        68.09 o                         
   3   2   1      26601.50      25964.59       357.61 o                         
   4   2   1        630.48        566.76        23.67 o                         
   5   2   1       8169.48       8226.73       178.41 o                         
   6   2   1        246.64        176.63        25.03 o                         
   7   2   1       1736.14       1855.79        86.45 o                         
   8   2   1        260.63        233.63        47.28 o                         
  -8   3   1        756.16        862.87        76.54 o                         
  -7   3   1        273.11        261.46        41.72 o                         
  -6   3   1       3520.73       3684.82       124.55 o                         
  -5   3   1        153.47        172.43        22.25 o                         
  -4   3   1       3125.26       2882.91        64.47 o                         
  -3   3   1       2511.70       2648.60        56.06 o                         
  -2   3   1      11689.06      11816.83       165.92 o                         
  -1   3   1       3941.87       4001.18        59.57 o                         
   0   3   1      24510.05      23303.79       307.40 o                         
   1   3   1       3919.96       3952.52        59.56 o                         
   2   3   1      11166.22      11402.85       159.79 o                         
   3   3   1       2213.00       2279.27        44.80 o                         
   4   3   1       3243.16       3060.44        67.29 o                         
   5   3   1        117.71        143.22        19.47 o                         
   6   3   1       3524.89       3701.64       102.16 o                         
   7   3   1        266.64        335.17        44.50 o                         
   8   3   1        778.42        624.90        64.02 o                         
  -8   4   1          5.98        -51.43        51.43 o                         
  -7   4   1       1442.60       1484.01        78.03 o                         
  -6   4   1        859.80        749.07        41.77 o                         
  -5   4   1       1749.58       1806.85        54.41 o                         
  -4   4   1       6049.85       6050.65       115.68 o                         
  -3   4   1        159.00        161.33        12.52 o                         
  -2   4   1       1511.54       1502.29        26.55 o                         
  -1   4   1       7694.93       7642.16       117.55 o                         
   0   4   1        315.34        295.11         9.74 o                         
   1   4   1       6718.60       6539.25        85.69 o                         
   2   4   1       1643.59       1681.94        30.76 o                         
   3   4   1        162.79        178.02        13.91 o                         
   4   4   1       6222.22       6064.44       117.14 o                         
   5   4   1       1795.88       1784.70        57.21 o                         
   6   4   1        816.28        735.09        40.37 o                         
   7   4   1       1445.53       1548.12        68.28 o                         
   8   4   1          2.56         88.97        61.16 o                         
  -7   5   1        352.01        262.88        45.90 o                         
  -6   5   1       1710.42       1641.17        64.14 o                         
  -5   5   1       1105.61        971.06        43.19 o                         
  -4   5   1       4549.58       4376.67        91.30 o                         
  -3   5   1       3050.93       3018.40        64.46 o                         
  -2   5   1       5480.66       5430.63        81.96 o                         
  -1   5   1       8591.51       9041.37       130.14 o                         
   0   5   1      14442.82      14266.80       199.97 o                         
   1   5   1       8158.55       8480.37       121.39 o                         
   2   5   1       5832.73       5870.55        87.70 o                         
   3   5   1       3163.00       3153.84        64.48 o                         
   4   5   1       4871.93       4936.47        96.99 o                         
   5   5   1       1038.52       1018.29        43.18 o                         
   6   5   1       1638.20       1452.74        57.16 o                         
   7   5   1        330.21        239.23        34.77 o                         
  -7   6   1        967.59        888.24        96.06 o                         
  -6   6   1       3136.76       3410.16       104.82 o                         
  -5   6   1       6689.60       7426.02       173.16 o                         
  -4   6   1       2068.72       2069.22        60.04 o                         
  -3   6   1      12210.77      12596.41       220.26 o                         
  -2   6   1       1717.52       1625.48        34.91 o                         
  -1   6   1       3864.31       3851.24        60.44 o                         
   0   6   1       6615.73       6751.86        92.12 o                         
   1   6   1       3913.33       3923.47        67.48 o                         
   2   6   1       1648.39       1581.90        27.92 o                         
   3   6   1      12018.93      12513.72       250.19 o                         
   4   6   1       2006.71       2017.30        58.63 o                         
   5   6   1       6222.87       6671.26       165.97 o                         
   6   6   1       2979.12       3135.39       115.97 o                         
   7   6   1        993.13        825.62        73.79 o                         
  -7   7   1       3199.86       3613.74       231.88 o                         
  -6   7   1        904.44        911.88        64.04 o                         
  -5   7   1       2937.66       3060.46       118.79 o                         
  -4   7   1       8439.94       8585.52       192.20 o                         
  -3   7   1        777.86        750.54        20.89 o                         
  -2   7   1       7795.93       7989.82       118.91 o                         
  -1   7   1      17857.45      18386.33       274.31 o                         
   0   7   1         90.83         84.82         8.34 o                         
   1   7   1      17947.35      19155.21       287.44 o                         
   2   7   1       7566.90       7556.91       168.37 o                         
   3   7   1        726.53        643.24        18.10 o                         
   4   7   1       8278.08       8523.50       186.49 o                         
   5   7   1       2898.64       2910.73       113.19 o                         
   6   7   1        964.98        843.74        59.87 o                         
   7   7   1       3433.01       3893.09       170.48 o                         
  -6   8   1       2656.31       2825.41       140.99 o                         
  -5   8   1       1816.44       1881.07        93.43 o                         
  -4   8   1        255.09        321.26        37.55 o                         
  -3   8   1       4534.62       4330.08       186.56 o                         
  -2   8   1       6199.37       6437.99       105.63 o                         
  -1   8   1       3448.49       3406.77        57.43 o                         
   0   8   1       9923.43      10669.00       153.49 o                         
   1   8   1       3342.93       3026.44        81.23 o                         
   2   8   1       6285.49       6464.50       187.36 o                         
   3   8   1       4696.33       4857.63       207.66 o                         
   4   8   1        217.66        276.74        36.16 o                         
   5   8   1       1955.07       1877.33        94.84 o                         
   6   8   1       2498.65       2639.09       133.98 o                         
  -6   9   1        280.35        324.03        65.36 o                         
  -5   9   1       2073.73       2090.78       108.79 o                         
  -4   9   1       2794.00       3018.57       118.73 o                         
  -3   9   1        356.56        339.41        34.78 o                         
  -2   9   1       1838.25       1542.96        72.54 o                         
  -1   9   1       5217.57       5420.77       130.64 o                         
   0   9   1        783.26        803.37        29.24 o                         
   1   9   1       4784.94       5257.52       126.32 o                         
   2   9   1       1764.37       1718.49        59.98 o                         
   3   9   1        397.09        450.72        41.73 o                         
   4   9   1       2680.77       2846.20       111.73 o                         
   5   9   1       2145.39       2089.62       110.20 o                         
   6   9   1        253.69        196.08        72.31 o                         
  -5  10   1         54.42         83.41        51.44 o                         
  -4  10   1        512.57        598.24        59.82 o                         
  -3  10   1       1238.36       1384.70       126.77 o                         
  -2  10   1       1680.63       1571.37        75.29 o                         
  -1  10   1        160.75        207.19        26.42 o                         
   0  10   1       4406.12       4577.32       152.76 o                         
   1  10   1        217.16        171.05        23.64 o                         
   2  10   1       1627.33       1560.07        78.07 o                         
   3  10   1       1322.48       1224.68        66.88 o                         
   4  10   1        485.20        486.92        47.30 o                         
   5  10   1         60.90        108.44        44.49 o                         
  -4  11   1         23.08         72.29        66.73 o                         
  -3  11   1       2653.35       2927.52       202.43 o                         
  -2  11   1        253.77        212.78        40.33 o                         
  -1  11   1        967.34        838.22        64.05 o                         
   0  11   1        196.82        191.90        36.15 o                         
   1  11   1       1003.69        853.59        61.27 o                         
   2  11   1        240.57        298.99        77.88 o                         
   3  11   1       2622.76       2822.67       194.04 o                         
   4  11   1         28.90         -8.34        34.75 o                         
  -3  12   1        101.91        132.08        69.52 o                         
  -2  12   1        638.76        599.73       101.58 o                         
  -1  12   1        268.18        216.95        50.06 o                         
   0  12   1        636.19        772.29        72.36 o                         
   1  12   1        278.29        164.10        79.27 o                         
   2  12   1        717.21        629.03        87.67 o                         
   3  12   1         92.35        118.17        88.98 o                         
   0  13   1         36.95        -70.90        83.41 o                         
   1  13   1        911.37        858.87       100.22 o                         
   1   0   2       1752.39       1775.95        41.04 o                         
   2   0   2       2698.61       2773.88        49.38 o                         
   3   0   2       4893.71       5514.51        84.95 o                         
   4   0   2       2267.16       2145.01        54.57 o                         
   5   0   2        217.79        246.17        20.86 o                         
   6   0   2       8021.43       8321.17       240.09 o                         
   7   0   2         71.66         22.24        27.81 o                         
   8   0   2       1913.49       1673.15        98.99 o                         
  -8   1   2        230.31        314.28        50.06 o                         
  -7   1   2       3650.97       3865.32       131.50 o                         
  -6   1   2        825.31        701.76        47.34 o                         
  -5   1   2       6884.33       6797.63       192.08 o                         
  -4   1   2       3891.83       4122.43        82.93 o                         
  -3   1   2      13681.91      13434.40       173.66 o                         
  -2   1   2        784.49        778.91        16.75 o                         
  -1   1   2      33138.80      32460.83       601.52 o                         
   1   1   2      34469.32      34384.06       632.49 o                         
   2   1   2        799.14        770.60        16.75 o                         
   3   1   2      13611.39      13447.25       208.63 o                         
   4   1   2       3600.17       3633.14        67.41 o                         
   5   1   2       6473.76       6667.12       146.75 o                         
   6   1   2        828.99        817.34        37.59 o                         
   7   1   2       3672.04       3943.80       144.10 o                         
   8   1   2        244.46        159.92        38.94 o                         
  -8   2   2       1713.97       1361.76        80.84 o                         
  -7   2   2        348.55        339.39        43.12 o                         
  -6   2   2       4154.66       4323.33       140.14 o                         
  -5   2   2        529.25        591.51        36.19 o                         
  -4   2   2      13376.86      13167.97       233.39 o                         
  -3   2   2        233.12        210.08        11.13 o                         
  -2   2   2      31689.87      31009.33       507.21 o                         
  -1   2   2       3790.52       3891.76        55.58 o                         
   0   2   2      24144.55      22913.99       332.16 o                         
   1   2   2       3999.59       4153.81        65.64 o                         
   2   2   2      30686.32      29844.03       434.28 o                         
   3   2   2        264.07        251.84        11.13 o                         
   4   2   2      13550.22      13222.86       213.32 o                         
   5   2   2        646.20        549.90        30.63 o                         
   6   2   2       4429.92       4449.02       113.57 o                         
   7   2   2        380.89        242.04        44.51 o                         
   8   2   2       1723.03       1686.54        96.17 o                         
  -8   3   2        271.24        197.48        47.28 o                         
  -7   3   2        653.60        715.31        57.06 o                         
  -6   3   2       2185.61       2197.17        92.13 o                         
  -5   3   2      13740.07      14258.93       296.38 o                         
  -4   3   2        586.33        646.00        25.06 o                         
  -3   3   2      28944.88      28292.56       417.94 o                         
  -2   3   2       5883.93       5815.96        78.27 o                         
  -1   3   2       4678.48       4435.59        66.88 o                         
   0   3   2      10354.67       9905.24       126.42 o                         
   1   3   2       5041.52       5022.23        84.11 o                         
   2   3   2       5594.33       5603.30        85.29 o                         
   3   3   2      29024.22      28091.16       383.19 o                         
   4   3   2        591.90        609.81        20.88 o                         
   5   3   2      13704.35      14217.78       300.65 o                         
   6   3   2       2066.39       2111.54        69.78 o                         
   7   3   2        619.64        551.06        40.36 o                         
   8   3   2        254.45        241.97        57.02 o                         
  -8   4   2        770.10        814.16        69.59 o                         
  -7   4   2       2110.08       2212.43       101.83 o                         
  -6   4   2       3004.76       3044.51       110.43 o                         
  -5   4   2       1453.53       1436.20        48.80 o                         
  -4   4   2      28975.67      29358.13       569.15 o                         
  -3   4   2         64.60         80.64         6.95 o                         
  -2   4   2      40889.85      40603.80       584.85 o                         
  -1   4   2       4135.42       4115.73        62.19 o                         
   0   4   2        277.89        261.65         6.96 o                         
   1   4   2       4196.68       4205.79        66.44 o                         
   2   4   2      40869.21      40880.54       663.63 o                         
   3   4   2         44.14         62.56         9.73 o                         
   4   4   2      27963.55      28994.46       564.94 o                         
   5   4   2       1485.40       1377.73        50.20 o                         
   6   4   2       2838.75       2853.53        86.64 o                         
   7   4   2       2020.13       1976.39        75.32 o                         
   8   4   2        789.49        789.13       111.34 o                         
  -7   5   2        369.36        300.44        48.68 o                         
  -6   5   2       1555.45       1547.31        75.27 o                         
  -5   5   2       2413.99       2338.31        69.84 o                         
  -4   5   2        670.57        718.39        26.45 o                         
  -3   5   2      14884.44      14741.76       225.22 o                         
  -2   5   2       9308.69       9717.14       130.02 o                         
  -1   5   2       6808.91       6740.35       108.05 o                         
   0   5   2      17277.56      16874.49       232.63 o                         
   1   5   2       6530.67       6501.33        98.01 o                         
   2   5   2       9505.45       9469.59       164.40 o                         
   3   5   2      14674.14      14630.27       252.52 o                         
   4   5   2        713.65        694.79        25.06 o                         
   5   5   2       2389.53       2296.30        68.44 o                         
   6   5   2       1718.96       1747.16        62.75 o                         
   7   5   2        319.78        342.14        58.41 o                         
  -7   6   2       1083.88        992.83       114.18 o                         
  -6   6   2       1449.05       1318.31        55.74 o                         
  -5   6   2        472.95        404.88        29.22 o                         
  -4   6   2       3320.02       3224.00        70.00 o                         
  -3   6   2       5560.92       5904.34        98.59 o                         
  -2   6   2       3003.09       2880.80        54.65 o                         
  -1   6   2       3734.72       3540.54        63.22 o                         
   0   6   2      13412.94      13571.35       173.33 o                         
   1   6   2       3699.19       3478.37        70.24 o                         
   2   6   2       3243.10       3203.68        67.30 o                         
   3   6   2       5713.67       6092.43       111.31 o                         
   4   6   2       3324.06       3343.02        71.40 o                         
   5   6   2        459.75        450.79        29.22 o                         
   6   6   2       1517.60       1600.00        85.02 o                         
   7   6   2        996.63       1006.62        76.58 o                         
  -7   7   2        658.68        509.29        84.88 o                         
  -6   7   2        657.09        669.36        59.84 o                         
  -5   7   2       1361.07       1449.25        73.86 o                         
  -4   7   2       3452.81       3538.19        93.77 o                         
  -3   7   2       1568.66       1555.25        40.45 o                         
  -2   7   2       3249.61       3291.80        61.63 o                         
  -1   7   2       2750.49       2611.80        48.99 o                         
   0   7   2       1066.25       1060.76        22.30 o                         
   1   7   2       2484.18       2584.90        50.36 o                         
   2   7   2       2989.48       3011.21        88.19 o                         
   3   7   2       1512.45       1474.17        46.02 o                         
   4   7   2       3335.02       3359.66       118.94 o                         
   5   7   2       1399.14       1489.77        75.25 o                         
   6   7   2        625.33        652.63        57.05 o                         
   7   7   2        685.64        588.63        70.97 o                         
  -6   8   2       1052.25       1012.29       114.18 o                         
  -5   8   2       1912.60       1800.49        87.86 o                         
  -4   8   2        412.63        434.04        43.13 o                         
  -3   8   2       3539.87       3550.17       110.59 o                         
  -2   8   2       2632.88       2625.26        55.92 o                         
  -1   8   2       1637.52       1596.09        36.27 o                         
   0   8   2       9295.01       9321.16       150.43 o                         
   1   8   2       1822.34       1806.10        47.46 o                         
   2   8   2       2628.09       2468.67        69.89 o                         
   3   8   2       3607.94       3601.05       172.21 o                         
   4   8   2        446.30        397.90        38.95 o                         
   5   8   2       1959.12       1966.60        90.66 o                         
   6   8   2        933.64        911.86        75.18 o                         
  -6   9   2       1427.04       1642.48       130.95 o                         
  -5   9   2        926.18        884.04        65.43 o                         
  -4   9   2       1262.02       1214.82        73.84 o                         
  -3   9   2       1481.04       1389.72        55.76 o                         
  -2   9   2       1966.24       1941.03        76.75 o                         
  -1   9   2       1809.13       1907.20        50.23 o                         
   0   9   2      10523.63      11711.26       212.96 o                         
   1   9   2       1762.20       1753.56        59.99 o                         
   2   9   2       1969.50       1925.69        65.59 o                         
   3   9   2       1425.98       1457.87        68.29 o                         
   4   9   2       1314.61       1284.59        69.66 o                         
   5   9   2        950.74       1028.87        68.22 o                         
   6   9   2       1480.39       1567.38       104.49 o                         
  -5  10   2       1299.87       1306.53        93.32 o                         
  -4  10   2       1285.76       1172.92        78.01 o                         
  -3  10   2       1430.11       1439.50       122.63 o                         
  -2  10   2        541.27        562.15        37.57 o                         
  -1  10   2       5866.49       5982.89       186.88 o                         
   0  10   2        392.15        452.11        41.73 o                         
   1  10   2       5728.60       6308.70       205.09 o                         
   2  10   2        620.65        581.71        48.71 o                         
   3  10   2       1361.56       1163.45        57.13 o                         
   4  10   2       1313.17       1416.76       125.38 o                         
   5  10   2       1255.54       1275.80        91.92 o                         
  -4  11   2        665.39        623.40        98.80 o                         
  -3  11   2        490.43        473.01        91.82 o                         
  -2  11   2       1105.65       1073.74        75.20 o                         
  -1  11   2       1052.14       1004.06        66.84 o                         
   0  11   2       3022.17       3437.41       139.73 o                         
   1  11   2       1038.03       1016.57       104.44 o                         
   2  11   2       1146.67       1073.82       107.24 o                         
   3  11   2        432.29        474.35        65.38 o                         
   4  11   2        682.99        642.90        52.88 o                         
  -3  12   2        631.79        695.72       116.88 o                         
  -2  12   2        146.64         93.16        58.40 o                         
  -1  12   2       4665.36       4796.43       215.66 o                         
   0  12   2         22.11        126.50        76.46 o                         
   1  12   2       4734.03       5567.27       315.13 o                         
   2  12   2        178.37         94.55        82.04 o                         
   3  12   2        602.51        670.64        96.00 o                         
  -1  13   2         15.67        155.69        80.63 o                         
   0  13   2       2794.00       2498.77       205.21 o                         
   1  13   2         17.48        294.71        98.70 o                         
   1   0   3       8782.65       8282.85       141.00 o                         
   2   0   3       2560.35       2642.36        47.91 o                         
   3   0   3       3120.45       3366.69        54.85 o                         
   4   0   3       1141.81       1182.67        30.68 o                         
   5   0   3       1184.88       1187.66        41.82 o                         
   6   0   3          2.48          2.78        16.68 o                         
   7   0   3          3.11         22.24        26.41 o                         
   8   0   3        113.07         52.83        44.49 o                         
  -8   1   3       1555.91       1773.92       100.33 o                         
  -7   1   3       1523.38       1425.85        78.05 o                         
  -6   1   3       1459.00       1635.31        68.31 o                         
  -5   1   3        794.29        745.08        27.85 o                         
  -4   1   3        480.46        434.30        13.92 o                         
  -3   1   3        940.81        962.48        22.32 o                         
  -2   1   3       7699.06       7510.09       132.90 o                         
  -1   1   3       4960.29       4810.67        85.31 o                         
   0   1   3       3259.18       3301.75        82.26 o                         
   1   1   3       5197.25       5074.31        79.67 o                         
   2   1   3       7612.41       7589.27       121.29 o                         
   3   1   3       1019.94       1119.03        23.72 o                         
   4   1   3        498.12        534.55        20.88 o                         
   5   1   3        811.89        802.21        34.82 o                         
   6   1   3       1591.22       1437.72        51.60 o                         
   7   1   3       1438.09       1365.71        73.86 o                         
   8   1   3       1570.68       1414.43        85.01 o                         
  -8   2   3        794.85        828.13        73.77 o                         
  -7   2   3       8795.46       9272.21       277.98 o                         
  -6   2   3       1050.92       1015.47        54.33 o                         
  -5   2   3      10170.75      10740.27       285.82 o                         
  -4   2   3        173.63        161.33        16.69 o                         
  -3   2   3       1448.56       1420.82        26.54 o                         
  -2   2   3       2856.96       2749.13        47.88 o                         
  -1   2   3      57872.16      62024.18      1402.13 o                         
   0   2   3        167.96        211.57         6.96 o                         
   1   2   3      57592.81      60207.64      1387.86 o                         
   2   2   3       2725.52       2629.27        43.63 o                         
   3   2   3       1327.34       1307.11        26.53 o                         
   4   2   3        129.58        130.72        13.91 o                         
   5   2   3      10464.33      10870.94       230.51 o                         
   6   2   3       1097.59        987.70        41.79 o                         
   7   2   3       8634.47       9032.71       279.32 o                         
   8   2   3        728.02        759.85        65.41 o                         
  -8   3   3       4213.87       4552.68       187.48 o                         
  -7   3   3          3.59         38.92        38.92 o                         
  -6   3   3      11860.52      12740.50       343.95 o                         
  -5   3   3       6087.86       6255.73       178.90 o                         
  -4   3   3       2231.37       2210.51        51.73 o                         
  -3   3   3      13080.55      13233.96       169.30 o                         
  -2   3   3      16921.63      15723.50       213.32 o                         
  -1   3   3       2259.86       2150.71        39.36 o                         
   0   3   3     106181.99     116508.09      3716.53 o                         
   1   3   3       2234.11       2132.16        43.57 o                         
   2   3   3      17259.19      16514.94       226.92 o                         
   3   3   3      13106.99      13544.67       195.36 o                         
   4   3   3       2074.45       2115.98        44.72 o                         
   5   3   3       6500.36       6705.38       150.86 o                         
   6   3   3      11717.75      13126.50       279.92 o                         
   7   3   3         13.85         52.82        26.41 o                         
   8   3   3       4170.85       4110.29       176.28 o                         
  -8   4   3        452.36        413.14        57.03 o                         
  -7   4   3       9075.78       9221.83       297.71 o                         
  -6   4   3        520.18        441.09        38.96 o                         
  -5   4   3       9309.39       9819.42       218.24 o                         
  -4   4   3       3870.12       3860.25        78.58 o                         
  -3   4   3       3529.66       3531.68        61.79 o                         
  -2   4   3       5628.36       5701.52        83.60 o                         
  -1   4   3      52359.28      51938.16       841.64 o                         
   0   4   3        521.69        443.04         9.75 o                         
   1   4   3      53490.19      53664.61       854.30 o                         
   2   4   3       6259.21       6240.24       103.65 o                         
   3   4   3       3656.56       3652.36        71.64 o                         
   4   4   3       3640.75       3691.23        77.13 o                         
   5   4   3       9740.86      10396.80       222.69 o                         
   6   4   3        471.03        563.48        34.78 o                         
   7   4   3       9210.21      10115.73       244.14 o                         
   8   4   3        434.37        500.76        84.85 o                         
  -7   5   3         25.35         38.92        36.14 o                         
  -6   5   3       6220.06       6730.90       206.61 o                         
  -5   5   3       4429.59       4598.50       110.79 o                         
  -4   5   3       2314.13       2279.20        53.10 o                         
  -3   5   3       9050.44       9335.95       149.39 o                         
  -2   5   3      14620.35      14669.83       204.43 o                         
  -1   5   3       2109.72       2027.00        39.20 o                         
   0   5   3      35144.39      34182.88       499.41 o                         
   1   5   3       2016.30       1962.00        40.58 o                         
   2   5   3      14312.26      14273.45       291.18 o                         
   3   5   3       8546.93       8575.33       153.46 o                         
   4   5   3       2235.24       2228.50        53.09 o                         
   5   5   3       4232.96       4361.20       107.94 o                         
   6   5   3       6326.03       7073.74       174.31 o                         
   7   5   3         22.08         91.75        41.70 o                         
  -7   6   3       1377.24       1292.80       129.56 o                         
  -6   6   3       1688.41       1539.12        75.28 o                         
  -5   6   3       1316.23       1280.70        50.17 o                         
  -4   6   3       4935.46       5045.35       101.13 o                         
  -3   6   3        534.26        534.48        16.70 o                         
  -2   6   3       4670.67       4846.27        78.80 o                         
  -1   6   3      10722.63      10502.79       151.80 o                         
   0   6   3       1413.80       1436.35        27.92 o                         
   1   6   3      11018.63      11206.27       177.72 o                         
   2   6   3       4717.61       4755.38        95.70 o                         
   3   6   3        501.94        398.04        20.88 o                         
   4   6   3       5278.71       5072.85       122.29 o                         
   5   6   3       1307.38       1378.22        50.17 o                         
   6   6   3       1756.60       1652.24        86.45 o                         
   7   6   3       1233.21       1291.12        94.71 o                         
  -7   7   3        170.88        158.51        76.48 o                         
  -6   7   3        725.92        599.85        69.59 o                         
  -5   7   3        743.33        804.55        55.68 o                         
  -4   7   3        202.40        226.68        22.25 o                         
  -3   7   3        439.07        367.34        18.09 o                         
  -2   7   3        121.74         98.73        11.12 o                         
  -1   7   3          1.19         36.14         6.95 o                         
   0   7   3       2322.15       2391.13        41.95 o                         
   1   7   3          4.72         25.02        11.12 o                         
   2   7   3        113.72        120.97        16.69 o                         
   3   7   3        422.86        432.72        23.65 o                         
   4   7   3        211.89        158.54        30.59 o                         
   5   7   3        670.44        764.09        54.28 o                         
   6   7   3        800.63        705.71        64.03 o                         
   7   7   3        147.46         61.18        51.45 o                         
  -6   8   3        142.23        164.07        57.01 o                         
  -5   8   3         14.67         51.43        36.14 o                         
  -4   8   3        204.76        159.92        38.94 o                         
  -3   8   3        163.13        218.32        16.69 o                         
  -2   8   3       1112.14       1035.29        37.62 o                         
  -1   8   3        359.01        368.67        15.30 o                         
   0   8   3        279.38        265.68        12.52 o                         
   1   8   3        340.49        367.26        18.08 o                         
   2   8   3       1211.23       1126.09        43.20 o                         
   3   8   3        135.87         68.13        34.76 o                         
   4   8   3        229.94        214.17        34.77 o                         
   5   8   3         14.41         -8.34        38.92 o                         
   6   8   3        163.76        176.59        47.28 o                         
  -6   9   3        252.66        218.33        63.97 o                         
  -5   9   3        929.39        893.79        62.65 o                         
  -4   9   3        201.69        226.67        37.55 o                         
  -3   9   3       4919.99       5045.36       159.90 o                         
  -2   9   3        286.91        134.91        31.99 o                         
  -1   9   3       2086.11       2201.37        54.44 o                         
   0   9   3       1305.61       1392.40        37.63 o                         
   1   9   3       1887.82       2132.13        79.54 o                         
   2   9   3        278.18        250.35        25.04 o                         
   3   9   3       4650.47       4748.48       126.18 o                         
   4   9   3        195.59        222.49        44.50 o                         
   5   9   3        946.28        877.11        68.22 o                         
   6   9   3        275.59        107.08        59.80 o                         
  -5  10   3        181.81        198.84        70.91 o                         
  -4  10   3       4659.19       4979.26       292.73 o                         
  -3  10   3        871.23       1154.12       109.98 o                         
  -2  10   3       5945.09       6147.56       205.11 o                         
  -1  10   3       3135.61       3211.46       113.25 o                         
   0  10   3         16.69         34.75        34.75 o                         
   1  10   3       3182.04       3319.40       120.25 o                         
   2  10   3       6154.90       6867.96       230.48 o                         
   3  10   3        832.95        886.76        50.12 o                         
   4  10   3       4690.52       4567.70       148.47 o                         
   5  10   3        184.80        275.32        54.23 o                         
  -3  11   3       5428.19       6276.30       330.92 o                         
  -2  11   3        925.27        871.54        59.87 o                         
  -1  11   3       2033.51       1899.87        97.64 o                         
   0  11   3       1328.38       1573.00       122.61 o                         
   1  11   3       2098.34       2031.22       143.69 o                         
   2  11   3        870.80        980.05        98.84 o                         
   3  11   3       5432.04       6326.82       238.38 o                         
   4  11   3         14.07         23.63        37.53 o                         
  -1  12   3         52.06         70.90        65.34 o                         
   0  12   3        121.71        205.77        58.40 o                         
   1  12   3         43.07        101.48        77.85 o                         
   2  12   3       3872.87       3768.97       247.54 o                         
   3  12   3        162.76         26.42        90.38 o                         
  -1  13   3        935.79        861.68       112.76 o                         
   0  13   3        345.48        210.01        75.10 o                         
   1  13   3       1018.45       1280.85       135.05 o                         
   0   0   4      18458.09     109571.59     76331.61 o                         
   1   0   4        402.75        387.74        11.16 o                         
   2   0   4       5939.14       6112.16       111.73 o                         
   3   0   4        417.66        374.51        13.92 o                         
   4   0   4        162.01        137.68        11.13 o                         
   5   0   4       1952.40       1854.44        54.46 o                         
   6   0   4       3693.18       3759.74        96.62 o                         
   7   0   4        179.11        165.47        37.54 o                         
   8   0   4        708.38        745.92        66.80 o                         
  -8   1   4         23.34         33.36        41.70 o                         
  -7   1   4       2522.73       2598.31       106.11 o                         
  -6   1   4       1167.77       1102.11        55.73 o                         
  -5   1   4       2968.24       3090.37        78.38 o                         
  -4   1   4       2301.80       2430.20        46.17 o                         
  -3   1   4       4157.16       4170.36        71.95 o                         
  -2   1   4       2987.37       2920.13        57.84 o                         
  -1   1   4      22665.77      22035.76       318.85 o                         
   0   1   4       6362.37       6193.08       107.74 o                         
   1   1   4      21667.56      21762.85       409.92 o                         
   2   1   4       2982.98       3086.53        55.02 o                         
   3   1   4       4123.42       4078.18        71.94 o                         
   4   1   4       2389.96       2433.60        54.58 o                         
   5   1   4       2851.53       2879.66        65.76 o                         
   6   1   4       1335.31       1074.59        57.14 o                         
   7   1   4       2347.38       2554.26       106.08 o                         
   8   1   4         21.69        -37.53        37.53 o                         
  -8   2   4        913.15       1059.37        80.74 o                         
  -7   2   4        174.08        175.20        37.54 o                         
  -6   2   4       6618.13       6942.49       202.74 o                         
  -5   2   4       2458.84       2471.35        88.06 o                         
  -4   2   4      35546.36      35390.86       675.83 o                         
  -3   2   4        129.84        109.87        11.13 o                         
  -2   2   4      27664.69      26168.01       427.18 o                         
  -1   2   4       4763.48       4789.51        87.21 o                         
   0   2   4        950.12        982.44        22.39 o                         
   1   2   4       5140.45       5172.38        93.13 o                         
   2   2   4      27673.53      27621.29       405.44 o                         
   3   2   4        125.55        134.90         9.73 o                         
   4   2   4      35963.02      35766.53       691.68 o                         
   5   2   4       2278.48       2274.74        58.68 o                         
   6   2   4       6848.65       7094.84       167.62 o                         
   7   2   4        150.57        157.12        38.93 o                         
   8   2   4       1026.32       1095.75        79.36 o                         
  -8   3   4        335.70        393.60        61.20 o                         
  -7   3   4        115.26        168.23        41.71 o                         
  -6   3   4       2540.64       2632.99        99.17 o                         
  -5   3   4       4864.03       4989.98       154.53 o                         
  -4   3   4       2174.00       2229.65        60.11 o                         
  -3   3   4      40855.67      40852.69       773.10 o                         
  -2   3   4       2148.58       2061.99        35.04 o                         
  -1   3   4      10628.79       9996.84       170.77 o                         
   0   3   4       7436.79       7379.63       114.07 o                         
   1   3   4      11119.58      11146.05       193.08 o                         
   2   3   4       1863.20       1839.88        33.61 o                         
   3   3   4      40952.59      40857.93       673.51 o                         
   4   3   4       2142.08       2237.85        51.72 o                         
   5   3   4       4834.34       5100.64       120.81 o                         
   6   3   4       2401.72       2452.16        72.62 o                         
   7   3   4        128.24        125.14        27.81 o                         
   8   3   4        352.00        261.48        51.46 o                         
  -8   4   4       1899.40       1912.69       104.56 o                         
  -7   4   4       1329.16       1110.35        68.26 o                         
  -6   4   4       1231.46       1196.81        65.48 o                         
  -5   4   4       2869.40       3117.14       107.68 o                         
  -4   4   4      24978.37      25226.19       494.63 o                         
  -3   4   4        702.32        692.27        16.71 o                         
  -2   4   4      20376.93      19170.05       261.06 o                         
  -1   4   4      13552.49      12594.03       247.11 o                         
   0   4   4        562.92        550.38        13.93 o                         
   1   4   4      13625.07      13489.45       193.06 o                         
   2   4   4      20569.32      19869.71       271.60 o                         
   3   4   4        681.38        710.33        22.28 o                         
   4   4   4      25071.88      25331.43       428.47 o                         
   5   4   4       3052.76       3132.31        82.54 o                         
   6   4   4       1253.24       1164.81        47.37 o                         
   7   4   4       1428.74       1449.12        61.31 o                         
   8   4   4       1843.90       2035.20       168.67 o                         
  -7   5   4        555.32        535.67        52.87 o                         
  -6   5   4       3073.27       3248.25       121.60 o                         
  -5   5   4      13480.48      14226.38       366.75 o                         
  -4   5   4       1082.90        961.52        30.66 o                         
  -3   5   4      19101.84      19186.86       265.27 o                         
  -2   5   4       4080.61       4189.56        66.12 o                         
  -1   5   4      17959.11      17955.55       270.47 o                         
   0   5   4      12011.45      11708.18       151.85 o                         
   1   5   4      18176.15      18887.80       261.82 o                         
   2   5   4       4186.02       4147.21        95.69 o                         
   3   5   4      19320.37      18768.04       370.40 o                         
   4   5   4       1054.41        905.72        27.87 o                         
   5   5   4      13614.56      14458.38       366.85 o                         
   6   5   4       3051.95       3143.31        89.45 o                         
   7   5   4        473.98        535.60        65.38 o                         
  -7   6   4        523.13        463.28        73.74 o                         
  -6   6   4        476.66        481.37        43.13 o                         
  -5   6   4        833.71        824.24        47.34 o                         
  -4   6   4       3250.10       3426.26        76.98 o                         
  -3   6   4        442.11        429.99        13.92 o                         
  -2   6   4       6100.32       6200.74        94.61 o                         
  -1   6   4       2798.91       2694.23        57.44 o                         
   0   6   4       2789.69       2757.83        42.04 o                         
   1   6   4       2824.89       2749.07        65.85 o                         
   2   6   4       6225.58       6456.98       120.07 o                         
   3   6   4        492.55        466.22        25.05 o                         
   4   6   4       3327.15       3264.43        71.39 o                         
   5   6   4        818.32        790.80        36.20 o                         
   6   6   4        605.67        598.36        51.49 o                         
   7   6   4        468.44        562.01        63.99 o                         
  -7   7   4        830.30        949.24       115.52 o                         
  -6   7   4        180.70        205.80        62.57 o                         
  -5   7   4        436.34        382.58        52.87 o                         
  -4   7   4       1389.01       1308.87        48.79 o                         
  -3   7   4       2342.29       2375.09        55.88 o                         
  -2   7   4       2485.18       2417.43        50.33 o                         
  -1   7   4       3699.42       3612.20        60.32 o                         
   0   7   4       2345.36       2294.66        44.75 o                         
   1   7   4       3452.14       3382.91        71.50 o                         
   2   7   4       2435.52       2453.50        57.32 o                         
   3   7   4       2415.09       2347.51        64.28 o                         
   4   7   4       1406.20       1314.49        62.73 o                         
   5   7   4        464.38        383.99        41.74 o                         
   6   7   4        148.53        214.13        44.49 o                         
   7   7   4        796.77        691.72        68.20 o                         
  -6   8   4        200.88        123.76        70.92 o                         
  -5   8   4        736.02        567.87        76.55 o                         
  -4   8   4        113.12        127.92        31.98 o                         
  -3   8   4       2254.78       2366.74        64.23 o                         
  -2   8   4       1020.06        955.66        29.26 o                         
  -1   8   4       1871.92       1762.95        39.08 o                         
   0   8   4       2253.32       2213.05        44.71 o                         
   1   8   4       1939.62       1946.10        50.26 o                         
   2   8   4       1060.46       1047.70        40.40 o                         
   3   8   4       2151.78       1855.32       100.51 o                         
   4   8   4        122.93         65.35        34.76 o                         
   5   8   4        779.94        669.52        58.46 o                         
   6   8   4        150.29         73.69        55.62 o                         
  -6   9   4       1832.32       1727.11       143.58 o                         
  -5   9   4       1372.23       1147.98       103.10 o                         
  -4   9   4       1305.77       1304.06        72.45 o                         
  -3   9   4       2067.30       2037.24        82.33 o                         
  -2   9   4       2547.11       2795.27       104.77 o                         
  -1   9   4        580.39        565.04        25.05 o                         
   0   9   4        769.16        797.77        29.24 o                         
   1   9   4        584.58        688.90        43.14 o                         
   2   9   4       2568.27       2728.32        76.83 o                         
   3   9   4       2030.47       2112.45        68.37 o                         
   4   9   4       1360.27       1403.11        73.85 o                         
   5   9   4       1375.99       1341.64        82.20 o                         
   6   9   4       1808.97       1537.48       101.76 o                         
  -5  10   4       1561.40       1732.05       132.38 o                         
  -3  10   4        647.82        864.21       107.16 o                         
  -2  10   4        367.26        407.57        45.90 o                         
  -1  10   4       4290.55       4804.06       162.52 o                         
   0  10   4         86.35        100.10        51.44 o                         
   1  10   4       4237.74       4587.87       155.50 o                         
   2  10   4        356.73        381.13        37.56 o                         
   3  10   4        555.30        556.57        38.96 o                         
   4  10   4        176.54        233.60        34.76 o                         
   5  10   4       1620.65       1779.59       104.52 o                         
  -2  11   4       4254.59       4454.50       230.98 o                         
  -1  11   4         13.91        -15.29        50.04 o                         
   0  11   4       9420.47      10897.88       481.62 o                         
   1  11   4         11.68        -37.53        40.31 o                         
   2  11   4       4346.41       4361.36       252.02 o                         
   3  11   4        205.53        137.67        38.94 o                         
   4  11   4        117.46         82.03        38.93 o                         
  -1  12   4       3081.19       2715.56       192.77 o                         
   0  12   4         58.17         45.88        47.27 o                         
   1  12   4       3103.28       3782.92       234.69 o                         
   2  12   4        834.68        826.79       103.00 o                         
   3  12   4         71.96         57.00        61.17 o                         
   0  13   4       1891.05       1958.65       163.10 o                         
   1   0   5      31378.22      30097.88       680.03 o                         
   2   0   5       5934.56       6241.06       113.01 o                         
   3   0   5      62360.81      64380.54      1470.80 o                         
   4   0   5        757.52        668.67        22.29 o                         
   5   0   5      20661.52      22080.05       378.31 o                         
   6   0   5        677.78        630.56        32.02 o                         
   7   0   5        288.62        333.79        47.29 o                         
   8   0   5        264.91        166.88        41.72 o                         
  -8   1   5       1229.30       1101.68        80.78 o                         
  -7   1   5        348.47        344.95        38.95 o                         
  -6   1   5        740.92        704.41        48.72 o                         
  -5   1   5        346.04        364.49        16.69 o                         
  -4   1   5      20557.88      20654.67       316.95 o                         
  -3   1   5        688.09        664.69        25.08 o                         
  -2   1   5      34379.19      34037.40       559.22 o                         
  -1   1   5       3662.03       3693.81        71.23 o                         
   0   1   5       3059.97       2856.07        55.61 o                         
   1   1   5       3347.92       3413.28        65.39 o                         
   2   1   5      34622.32      34649.33       498.77 o                         
   3   1   5        546.00        483.29        16.71 o                         
   4   1   5      20418.87      20827.93       356.45 o                         
   5   1   5        338.72        347.79        19.48 o                         
   6   1   5        862.54        853.57        40.38 o                         
   7   1   5        341.90        385.29        48.68 o                         
   8   1   5       1166.00       1168.42        77.99 o                         
  -8   2   5       1001.24        815.86        72.40 o                         
  -7   2   5       3025.13       3039.13       115.98 o                         
  -6   2   5        129.30         93.16        31.98 o                         
  -5   2   5       8309.99       8486.50       178.39 o                         
  -4   2   5       1727.99       1600.44        39.10 o                         
  -3   2   5      19882.91      19814.23       335.88 o                         
  -2   2   5      10503.52      10457.65       180.05 o                         
  -1   2   5      30456.95      29517.90       667.82 o                         
   0   2   5      14667.82      13193.88       218.53 o                         
   1   2   5      30589.40      30357.56       439.01 o                         
   2   2   5      10515.78      10757.29       169.90 o                         
   3   2   5      20172.58      20072.57       303.59 o                         
   4   2   5       1728.81       1624.18        48.88 o                         
   5   2   5       7948.46       8073.82       176.84 o                         
   6   2   5        165.05        173.82        23.64 o                         
   7   2   5       2949.82       3189.63       120.15 o                         
   8   2   5       1048.10        925.92        73.79 o                         
  -8   3   5       1929.11       1836.17       104.57 o                         
  -7   3   5        898.14        842.28        59.86 o                         
  -6   3   5       3975.75       4015.33       138.65 o                         
  -5   3   5        524.93        441.16        52.88 o                         
  -4   3   5       3232.02       3138.07        47.65 o                         
  -3   3   5       5238.96       5169.59       101.70 o                         
  -2   3   5       6258.33       5916.46       105.30 o                         
  -1   3   5       1094.68        971.00        25.15 o                         
   0   3   5      41963.91      40752.24       761.27 o                         
   1   3   5       1078.40        938.80        22.35 o                         
   2   3   5       5972.41       5466.81        89.55 o                         
   3   3   5       5159.79       5318.05       103.08 o                         
   4   3   5       3539.60       3519.22        89.77 o                         
   5   3   5        464.19        449.45        29.22 o                         
   6   3   5       4105.32       4467.39       116.27 o                         
   7   3   5        881.12        761.51        47.33 o                         
   8   3   5       2025.83       1908.95       112.95 o                         
  -8   4   5        120.77        132.08        43.10 o                         
  -7   4   5       3121.90       3410.69       127.15 o                         
  -6   4   5         10.27          1.39        26.41 o                         
  -5   4   5       6299.31       6484.94       192.93 o                         
  -4   4   5        595.20        528.99        26.45 o                         
  -3   4   5       2786.48       2898.68        58.84 o                         
  -2   4   5       2744.93       2638.58        43.49 o                         
  -1   4   5      20219.57      20391.56       464.53 o                         
   0   4   5         56.92         93.16         6.95 o                         
   1   4   5      19683.80      19882.71       302.68 o                         
   2   4   5       2544.66       2601.81        50.47 o                         
   3   4   5       2825.31       2806.52        58.85 o                         
   4   4   5        551.53        553.99        25.05 o                         
   5   4   5       5944.49       6145.35       143.54 o                         
   6   4   5          4.35         63.94        23.63 o                         
   7   4   5       3095.82       3283.40       102.00 o                         
   8   4   5        106.69          5.56        59.78 o                         
  -7   5   5        380.33        383.90        51.47 o                         
  -6   5   5       3204.22       3490.77       127.22 o                         
  -5   5   5       3317.27       3503.67       117.54 o                         
  -4   5   5       2762.47       2695.33        54.55 o                         
  -3   5   5       4969.76       5062.28        76.02 o                         
  -2   5   5       8008.20       8360.15       133.69 o                         
  -1   5   5       1298.45       1260.51        34.90 o                         
   0   5   5      11734.10      11319.49       161.71 o                         
   1   5   5       1440.71       1420.29        30.72 o                         
   2   5   5       7575.41       7940.92       150.58 o                         
   3   5   5       5072.82       5219.89       147.85 o                         
   4   5   5       3316.96       3300.84        70.02 o                         
   5   5   5       3317.50       3492.48        92.35 o                         
   6   5   5       3010.60       3250.61        96.43 o                         
   7   5   5        383.44        392.25        54.25 o                         
  -7   6   5       1460.98       1454.58       133.75 o                         
  -6   6   5       1600.84       1701.95        80.85 o                         
  -5   6   5       5211.78       5348.09       165.64 o                         
  -4   6   5        963.29        936.03        26.47 o                         
  -3   6   5      11193.92      11548.48       149.74 o                         
  -2   6   5       2298.29       2143.67        44.75 o                         
  -1   6   5       5034.23       4802.11        83.16 o                         
   0   6   5      11322.32      11454.68       160.67 o                         
   1   6   5       4948.82       4912.32        85.96 o                         
   2   6   5       2227.65       2175.44        51.73 o                         
   3   6   5      11194.16      11609.81       243.86 o                         
   4   6   5        978.21       1055.86        37.61 o                         
   5   6   5       5090.36       5161.64       127.71 o                         
   6   6   5       1595.06       1417.58        78.06 o                         
   7   6   5       1558.82       1510.54       100.33 o                         
  -7   7   5       2108.29       1916.10       160.37 o                         
  -6   7   5       2878.78       3134.08       192.74 o                         
  -5   7   5       2660.51       2554.56        99.17 o                         
  -4   7   5       9071.51       9668.74       206.53 o                         
  -3   7   5        398.09        368.69        19.48 o                         
  -2   7   5       8982.10       9243.41       151.81 o                         
  -1   7   5       6408.98       6588.90       103.06 o                         
   0   7   5       2627.41       2850.22        83.95 o                         
   1   7   5       6532.42       6839.39       129.92 o                         
   2   7   5       9198.38       9544.53       174.60 o                         
   3   7   5        379.21        386.76        25.04 o                         
   4   7   5       8864.83       9270.44       260.18 o                         
   5   7   5       2777.46       2949.04       110.36 o                         
   6   7   5       2888.25       3243.07       145.25 o                         
   7   7   5       2208.00       2592.84       135.29 o                         
  -6   8   5       2063.39       2091.92       146.43 o                         
  -5   8   5        899.08        765.72        75.18 o                         
  -4   8   5       1008.20        835.60        75.20 o                         
  -3   8   5       1139.67       1239.97        44.58 o                         
  -2   8   5       1564.85       1532.74        41.84 o                         
  -1   8   5        167.49        198.86        13.91 o                         
   0   8   5       7797.71       8286.51       147.06 o                         
   1   8   5        240.77        264.26        16.69 o                         
   2   8   5       1572.43       1541.13        43.24 o                         
   3   8   5       1209.00       1256.86        50.16 o                         
   4   8   5        917.37        889.76        55.70 o                         
   5   8   5        931.55        803.35        55.69 o                         
   6   8   5       2063.39       2151.88       110.17 o                         
  -6   9   5        205.37        280.89        63.96 o                         
  -5   9   5       1120.12       1077.88       104.45 o                         
  -3   9   5       2270.04       2459.50       121.44 o                         
  -2   9   5       1437.95       1345.15        65.52 o                         
  -1   9   5       7966.69       8395.69       231.57 o                         
   0   9   5        113.14        166.85        25.03 o                         
   1   9   5       8020.01       9115.33       197.70 o                         
   2   9   5       1368.40       1251.59        47.39 o                         
   3   9   5       2400.84       2592.72        82.38 o                         
   4   9   5       1333.19       1117.41        55.73 o                         
   5   9   5       1176.52        874.64        71.03 o                         
   6   9   5        225.79        102.90        59.79 o                         
  -2  10   5       3336.41       3678.99       173.39 o                         
  -1  10   5        312.62        357.46        51.46 o                         
   0  10   5       3091.35       3243.38       113.24 o                         
   1  10   5        309.50        367.19        52.85 o                         
   2  10   5       3331.92       3596.46       102.08 o                         
   3  10   5        414.24        367.25        36.17 o                         
   4  10   5       1954.04       2125.22        87.85 o                         
   5  10   5        324.46        228.09        54.24 o                         
  -2  11   5        246.11        369.92        61.19 o                         
  -1  11   5        421.05        493.84        72.34 o                         
   0  11   5        675.84        889.30        91.85 o                         
   1  11   5        415.11        406.19        65.38 o                         
   2  11   5        283.48        428.35        87.62 o                         
   3  11   5       1966.18       1969.00       108.77 o                         
   4  11   5        253.22        196.08        58.41 o                         
  -1  12   5         85.91        159.88        70.90 o                         
   0  12   5        116.03        148.77        52.83 o                         
   1  12   5         97.85        -36.15        69.52 o                         
   2  12   5       1004.58       1187.61       128.09 o                         
   3  12   5         42.84        -30.58        84.80 o                         
   0  13   5         90.46        218.27        88.98 o                         
   1   0   6       8516.86       8223.06       164.26 o                         
   2   0   6      53128.34      54634.24      1258.29 o                         
   3   0   6          0.44         15.29         8.34 o                         
   4   0   6       2566.19       2343.48        60.20 o                         
   5   0   6         51.27         50.05        13.90 o                         
   6   0   6      21807.73      24087.04       489.56 o                         
   7   0   6        610.25        551.06        52.88 o                         
   8   0   6       6112.75       7304.25       275.05 o                         
  -8   1   6        176.03        166.86        44.50 o                         
  -7   1   6       9241.83       9627.69       271.12 o                         
  -6   1   6       1605.81       1554.82        71.12 o                         
  -5   1   6       9168.52       9546.93       175.93 o                         
  -4   1   6       2005.25       2063.01        47.52 o                         
  -3   1   6        963.16        778.24        23.71 o                         
  -2   1   6        853.04        813.57        22.33 o                         
   0   1   6       6137.05       5825.66       104.52 o                         
   2   1   6        820.10        858.10        22.32 o                         
   3   1   6       1004.42        856.46        23.71 o                         
   4   1   6       2091.80       2126.40        50.33 o                         
   5   1   6       9515.51       9870.78       211.56 o                         
   6   1   6       1538.16       1489.08        51.59 o                         
   7   1   6       9576.62      10331.05       308.01 o                         
   8   1   6        196.21        114.02        43.11 o                         
  -8   2   6       2192.99       2224.72       125.53 o                         
  -7   2   6        301.00        265.65        41.72 o                         
  -6   2   6       6402.03       6972.38       209.66 o                         
  -5   2   6       1206.51       1241.90        30.66 o                         
  -4   2   6       1275.51       1299.94        33.47 o                         
  -3   2   6        798.81        740.07        25.09 o                         
  -2   2   6      12146.20      12041.97       243.61 o                         
  -1   2   6       4517.93       4536.75        98.19 o                         
   0   2   6      50272.77      49765.82       944.65 o                         
   1   2   6       4350.88       4635.28        85.31 o                         
   2   2   6      12261.53      12026.79       182.42 o                         
   3   2   6        647.73        650.55        19.50 o                         
   4   2   6       1145.11       1171.22        33.46 o                         
   5   2   6       1094.80       1190.03        44.59 o                         
   6   2   6       6006.30       6621.29       156.08 o                         
   7   2   6        264.57        265.63        38.94 o                         
   8   2   6       2010.34       2081.86       110.16 o                         
  -8   3   6        181.14        134.88        43.10 o                         
  -7   3   6       1239.42       1174.29        72.44 o                         
  -6   3   6       1719.69       1648.41        75.31 o                         
  -5   3   6       3297.95       3498.46       114.80 o                         
  -4   3   6       3166.45       3193.28        65.86 o                         
  -3   3   6       2936.20       2940.88        60.30 o                         
  -2   3   6       3334.86       3356.04        59.10 o                         
  -1   3   6       6616.72       6480.16       130.15 o                         
   0   3   6       2460.91       2306.42        45.00 o                         
   1   3   6       6611.80       6591.58       107.26 o                         
   2   3   6       3454.99       3615.11        70.39 o                         
   3   3   6       2914.04       2968.74        61.70 o                         
   4   3   6       3369.78       3413.58        85.51 o                         
   5   3   6       3266.92       3271.46        86.79 o                         
   6   3   6       1757.37       1807.52        64.16 o                         
   7   3   6       1278.57       1276.06        59.90 o                         
   8   3   6        174.22        214.13        54.23 o                         
  -8   4   6        344.12        361.61        55.63 o                         
  -7   4   6       1010.41       1069.37        71.01 o                         
  -6   4   6        186.45        189.12        38.94 o                         
  -5   4   6         57.65         26.41        18.07 o                         
  -4   4   6       1509.17       1403.45        37.67 o                         
  -3   4   6        147.12        139.07         9.73 o                         
  -2   4   6       1504.75       1533.79        27.94 o                         
  -1   4   6       1084.30       1190.51        41.87 o                         
   0   4   6         71.05         88.99         6.95 o                         
   1   4   6       1137.69       1203.30        27.92 o                         
   2   4   6       1523.98       1462.63        36.32 o                         
   3   4   6        141.14        127.94        13.91 o                         
   4   4   6       1526.94       1467.69        47.43 o                         
   5   4   6         88.69        144.60        20.86 o                         
   6   4   6        165.15        216.92        26.42 o                         
   7   4   6        995.25        853.52        47.34 o                         
   8   4   6        343.69        265.65        94.58 o                         
  -7   5   6       1857.38       1932.41       103.17 o                         
  -6   5   6         24.12          4.17        25.02 o                         
  -5   5   6       1921.85       1671.64        69.77 o                         
  -4   5   6       2521.35       2519.00        46.13 o                         
  -3   5   6        964.17        979.63        20.90 o                         
  -2   5   6       2135.95       2169.23        53.15 o                         
  -1   5   6      17565.09      17289.58       338.47 o                         
   0   5   6        104.62        107.07         6.95 o                         
   1   5   6      17464.52      17839.80       300.28 o                         
   2   5   6       2017.12       1967.17        43.34 o                         
   3   5   6        797.74        838.53        36.22 o                         
   4   5   6       2552.72       2466.05        67.10 o                         
   5   5   6       2088.89       2023.93        61.42 o                         
   6   5   6         24.87         45.88        23.63 o                         
   7   5   6       1898.59       1876.76       107.36 o                         
  -7   6   6        456.49        353.34        77.90 o                         
  -6   6   6       3134.19       2978.05       121.58 o                         
  -5   6   6        515.62        544.05        41.74 o                         
  -4   6   6       2584.75       2712.66        58.70 o                         
  -3   6   6       5516.78       5608.52       104.17 o                         
  -2   6   6       7630.51       7460.25       136.03 o                         
  -1   6   6       2144.63       2002.31        46.14 o                         
   0   6   6      16476.26      16918.64       261.58 o                         
   1   6   6       2118.46       2052.50        41.94 o                         
   2   6   6       7700.65       7790.33       145.97 o                         
   3   6   6       5150.41       5224.10       151.91 o                         
   4   6   6       2384.88       2455.90       135.51 o                         
   5   6   6        390.99        331.09        34.78 o                         
   6   6   6       2981.01       2783.08       117.36 o                         
   7   6   6        463.10        461.85        63.99 o                         
  -7   7   6       2504.64       2264.67       164.65 o                         
  -6   7   6        384.00        500.75        79.29 o                         
  -5   7   6       1607.67       1589.24        69.70 o                         
  -4   7   6       9420.66       9918.79       216.55 o                         
  -3   7   6       1293.63       1235.01        40.42 o                         
  -2   7   6      11274.95      11656.11       209.57 o                         
  -1   7   6       8914.16       9145.24       188.84 o                         
   0   7   6        798.36        785.56        25.07 o                         
   1   7   6       9136.46       9563.36       176.15 o                         
   2   7   6      11421.09      12166.10       223.90 o                         
   3   7   6       1347.53       1224.00        46.00 o                         
   4   7   6       9468.61       9485.13       277.43 o                         
   5   7   6       1702.20       1533.73        78.08 o                         
   6   7   6        440.94        464.63        55.64 o                         
   7   7   6       2516.79       2617.74       140.93 o                         
  -6   8   6       2019.50       2017.84       140.84 o                         
  -5   8   6       4598.61       4639.64       224.14 o                         
  -4   8   6        622.90        521.88        65.41 o                         
  -3   8   6      12409.48      13681.34       355.88 o                         
  -2   8   6       4501.64       4675.09       136.10 o                         
  -1   8   6       3867.65       3840.80        79.90 o                         
   0   8   6      15814.97      16062.43       284.70 o                         
   1   8   6       3916.63       4270.18       103.74 o                         
   2   8   6       4330.70       4743.59       116.42 o                         
   3   8   6      12409.69      13665.69       288.97 o                         
   4   8   6        677.91        631.88        47.32 o                         
   5   8   6       4502.31       4675.31       168.08 o                         
   6   8   6       2035.39       2079.25       118.54 o                         
  -6   9   6        412.77        315.75        82.07 o                         
  -5   9   6       1058.24        946.87        90.51 o                         
  -3   9   6       1136.57        931.90        72.43 o                         
  -2   9   6       4000.38       4084.42       123.26 o                         
  -1   9   6       2532.19       2679.53        93.60 o                         
   0   9   6       1844.31       1845.88        76.74 o                         
   1   9   6       2647.44       2811.48        90.83 o                         
   2   9   6       4053.71       4100.24       110.67 o                         
   3   9   6       1135.65       1001.54        47.36 o                         
   4   9   6       3715.07       3933.75       121.71 o                         
   5   9   6        959.14        845.09        69.61 o                         
   6   9   6        397.18        369.99        63.98 o                         
  -2  10   6         63.16         19.46        29.20 o                         
  -1  10   6        866.60        900.81        80.75 o                         
   0  10   6        201.86        178.00        26.42 o                         
   1  10   6        914.13        808.99        75.19 o                         
   2  10   6         43.01         66.73        23.63 o                         
   3  10   6       2273.68       2404.37        85.12 o                         
   4  10   6        391.00        351.92        38.95 o                         
   5  10   6        952.93        911.84        59.86 o                         
  -2  11   6        325.60        396.39        57.02 o                         
  -1  11   6         82.83         95.93        57.00 o                         
   0  11   6         87.85        171.01        48.66 o                         
   1  11   6         76.63        116.78        62.56 o                         
   2  11   6        304.86        244.78        41.72 o                         
   3  11   6         44.78         -4.17        54.22 o                         
   4  11   6        451.21        477.13        55.64 o                         
  -1  12   6        229.09         57.01        68.14 o                         
   0  12   6          3.05         50.04        61.16 o                         
   1  12   6        217.38        280.90        83.43 o                         
   2  12   6         87.30        130.69        66.73 o                         
   3  12   6        538.60        532.84        98.78 o                         
   1   0   7      21289.82      20738.07       347.14 o                         
   2   0   7       1430.30       1548.61        34.97 o                         
   3   0   7      56222.59      57270.59      1323.63 o                         
   4   0   7        488.36        462.12        23.66 o                         
   5   0   7      12160.96      12036.59       217.03 o                         
   6   0   7          2.09         34.75        23.63 o                         
   7   0   7        123.71        116.79        31.98 o                         
   8   0   7         88.00        127.91        40.32 o                         
  -8   1   7       1030.91       1070.69        73.79 o                         
  -7   1   7        388.30        414.53        51.47 o                         
  -6   1   7       3713.68       3749.39       128.81 o                         
  -5   1   7       2502.67       2563.73        57.31 o                         
  -4   1   7      32432.57      32775.31       783.31 o                         
  -3   1   7       5918.08       5893.11       113.38 o                         
  -2   1   7      32828.78      31292.88       518.19 o                         
  -1   1   7       6924.78       6754.15       119.81 o                         
   0   1   7        408.85        404.20        15.33 o                         
   1   1   7       7156.87       7104.89       128.63 o                         
   2   1   7      33843.68      33101.73       622.68 o                         
   3   1   7       6149.64       6354.20       106.38 o                         
   4   1   7      32011.85      32323.87       629.05 o                         
   5   1   7       2617.93       2701.42        62.92 o                         
   6   1   7       3407.45       3636.65        96.55 o                         
   7   1   7        386.00        296.29        43.12 o                         
   8   1   7       1046.66       1037.30        75.19 o                         
  -8   2   7        116.56        134.86        58.39 o                         
  -7   2   7       1127.14       1076.60        66.85 o                         
  -6   2   7        264.42        125.17        30.60 o                         
  -5   2   7      12242.28      12598.22       221.20 o                         
  -4   2   7        119.92        115.41        12.51 o                         
  -3   2   7      24098.67      23754.82       404.57 o                         
  -2   2   7        147.82        168.30         8.35 o                         
  -1   2   7      13428.54      13111.27       315.17 o                         
   0   2   7        191.77        194.82         9.74 o                         
   1   2   7      13028.51      12698.38       196.45 o                         
   2   2   7        119.24        115.43         9.74 o                         
   3   2   7      23855.70      23853.77       364.02 o                         
   4   2   7         86.08         84.81        13.90 o                         
   5   2   7      12443.89      12969.01       274.11 o                         
   6   2   7        271.28        267.04        29.21 o                         
   7   2   7       1164.43       1160.24        68.25 o                         
   8   2   7        139.63        144.60        52.84 o                         
  -8   3   7       1075.63       1141.75        87.72 o                         
  -7   3   7         73.53         57.00        36.15 o                         
  -6   3   7       2285.26       2350.91        92.14 o                         
  -5   3   7       1038.65       1075.53        32.04 o                         
  -4   3   7       2098.08       2084.83        60.09 o                         
  -3   3   7       2580.21       2589.88        64.43 o                         
  -2   3   7       8500.14       8560.25       137.44 o                         
  -1   3   7       1442.82       1327.19        65.73 o                         
   0   3   7      21367.88      20748.63       340.09 o                         
   1   3   7       1400.41       1508.73        30.76 o                         
   2   3   7       8384.49       8576.94       151.70 o                         
   3   3   7       2670.16       2701.25        57.44 o                         
   4   3   7       2085.22       2063.80        58.69 o                         
   5   3   7       1074.84       1044.96        40.41 o                         
   6   3   7       2250.67       2381.47        73.98 o                         
   7   3   7         67.20        101.49        29.20 o                         
   8   3   7       1083.23       1204.42        89.11 o                         
  -8   4   7        158.99        215.52        61.18 o                         
  -7   4   7        523.37        397.91        54.26 o                         
  -6   4   7        522.38        491.17        41.74 o                         
  -5   4   7        112.06         87.60        25.03 o                         
  -4   4   7       2224.04       2191.03        48.91 o                         
  -3   4   7        259.88        247.61        11.13 o                         
  -2   4   7        564.87        522.22        18.10 o                         
  -1   4   7       3237.73       3273.44        56.24 o                         
   0   4   7          1.55         16.68         5.56 o                         
   1   4   7       2897.75       2869.28        60.39 o                         
   2   4   7        495.18        491.47        18.10 o                         
   3   4   7        255.44        217.01        18.08 o                         
   4   4   7       1865.36       1918.35        54.45 o                         
   5   4   7        157.66        175.21        20.86 o                         
   6   4   7        498.09        413.23        36.18 o                         
   7   4   7        447.66        340.82        40.34 o                         
   8   4   7        165.05        198.83        94.55 o                         
  -7   5   7        527.78        425.73        45.91 o                         
  -6   5   7       1373.89       1203.94        69.67 o                         
  -5   5   7       2361.01       2316.80        90.77 o                         
  -4   5   7       4114.09       4219.17        74.34 o                         
  -3   5   7       4475.47       4582.13        77.31 o                         
  -2   5   7       3769.96       3584.99        84.29 o                         
  -1   5   7       9619.97      10311.27       263.25 o                         
   0   5   7        651.58        639.38        16.72 o                         
   1   5   7       9963.54      10357.38       167.56 o                         
   2   5   7       3902.03       3830.82        78.70 o                         
   3   5   7       4557.09       4630.84       109.66 o                         
   4   5   7       3887.32       4088.12        98.14 o                         
   5   5   7       2524.85       2439.07        69.85 o                         
   6   5   7       1332.64       1143.94        52.95 o                         
   7   5   7        465.33        377.00        52.86 o                         
  -7   6   7        116.98         88.98        52.83 o                         
  -6   6   7       3532.69       3779.82       148.23 o                         
  -5   6   7       2349.67       2462.83        92.15 o                         
  -4   6   7       3436.93       3392.00        71.40 o                         
  -3   6   7      13390.41      13590.45       236.29 o                         
  -2   6   7       5079.56       5145.35       118.25 o                         
  -1   6   7       4904.62       4946.16       128.16 o                         
   0   6   7       7303.67       7380.17       147.46 o                         
   1   6   7       5040.85       4833.81        84.53 o                         
   2   6   7       4833.93       5064.87       102.70 o                         
   3   6   7      13300.33      13434.60       340.77 o                         
   4   6   7       3541.42       3493.54       117.62 o                         
   5   6   7       2438.99       2336.17        96.35 o                         
   6   6   7       3618.82       3969.18       148.25 o                         
   7   6   7        120.19        118.18        40.32 o                         
  -7   7   7       2571.57       2828.64       202.34 o                         
  -6   7   7        502.61        395.11        62.61 o                         
  -5   7   7       2592.74       2685.39        99.15 o                         
  -4   7   7       6845.52       6960.06       153.51 o                         
  -3   7   7        437.47        421.59        22.26 o                         
  -2   7   7       6246.47       6498.57       125.46 o                         
  -1   7   7      12458.99      12214.58       244.69 o                         
   0   7   7       1074.65       1105.23        25.09 o                         
   1   7   7      12722.91      12946.35       209.04 o                         
   2   7   7       6172.18       6531.33       147.99 o                         
   3   7   7        582.04        527.49        26.44 o                         
   4   7   7       7070.28       7129.26       214.16 o                         
   5   7   7       2536.77       2868.04       110.31 o                         
   6   7   7        453.18        393.69        54.25 o                         
   7   7   7       2408.99       2486.14       132.54 o                         
  -6   8   7       2945.68       3343.19       213.66 o                         
  -5   8   7       3152.65       3703.23       202.63 o                         
  -3   8   7       6359.70       6561.68       175.90 o                         
  -2   8   7       7391.00       7459.42       200.39 o                         
  -1   8   7       3151.55       3217.45        71.37 o                         
   0   8   7      19350.80      20379.39       483.53 o                         
   1   8   7       3207.83       3401.19        88.18 o                         
   2   8   7       7040.72       7476.74       177.68 o                         
   3   8   7       6127.46       6470.18       161.75 o                         
   4   8   7        643.74        599.83        41.75 o                         
   5   8   7       3081.23       3250.07       124.36 o                         
   6   8   7       3020.91       3107.54       155.03 o                         
  -3   9   7         13.18         25.02        31.97 o                         
  -2   9   7       3432.75       3404.07       109.13 o                         
  -1   9   7       4189.05       4191.81       130.34 o                         
   0   9   7        362.03        344.99        32.00 o                         
   1   9   7       4482.03       4738.26       140.23 o                         
   2   9   7       3578.27       3749.28       100.76 o                         
   3   9   7         17.36         68.12        25.02 o                         
   4   9   7       2668.72       2957.58        93.56 o                         
   5   9   7       1478.77       1373.88        87.78 o                         
   6   9   7        268.79        194.69        50.06 o                         
  -1  10   7        968.57        944.13        80.77 o                         
   0  10   7       2701.67       2623.43        96.39 o                         
   1  10   7        993.04        977.60        86.34 o                         
   2  10   7       1982.14       2169.12        75.33 o                         
   3  10   7        965.23        921.74        59.87 o                         
   4  10   7       1017.35        874.41        54.30 o                         
   5  10   7          5.34        -40.31        40.31 o                         
  -2  11   7        357.51        396.41        66.76 o                         
  -1  11   7         41.04         44.49        54.22 o                         
   0  11   7        585.64        512.06        65.40 o                         
   1  11   7         31.86        -30.58        58.39 o                         
   2  11   7        340.04        275.39        75.11 o                         
   3  11   7        257.09        324.03        90.39 o                         
   4  11   7        231.23        280.90        95.95 o                         
  -1  12   7        123.97        166.84        73.69 o                         
   0  12   7        911.30       1098.37       112.76 o                         
   1  12   7        130.59        100.11        52.83 o                         
   2  12   7        610.83        594.13       104.36 o                         
   3  12   7         48.72        -66.73        88.97 o                         
   1   0   8       6954.88       6814.75       121.07 o                         
   2   0   8      13150.32      12773.26       225.61 o                         
   3   0   8        502.33        529.11        20.89 o                         
   4   0   8        179.02        159.94        16.69 o                         
   5   0   8        121.86        100.11        16.69 o                         
   6   0   8       6287.99       6980.87       164.60 o                         
   7   0   8         68.84         87.59        31.98 o                         
   8   0   8       2796.15       3347.86       217.79 o                         
  -8   1   8        307.32        305.97        52.85 o                         
  -7   1   8       4604.73       4803.93       168.12 o                         
  -6   1   8         89.57         76.47        29.20 o                         
  -5   1   8      10951.04      11095.78       206.40 o                         
  -4   1   8       1308.80       1333.51        58.58 o                         
  -3   1   8       9158.59       9290.82       165.96 o                         
  -2   1   8       4035.27       4108.68        80.53 o                         
  -1   1   8      18365.85      17350.84       292.64 o                         
   0   1   8       3619.75       3708.89        83.71 o                         
   1   1   8      18760.92      18273.69       306.81 o                         
   2   1   8       3797.49       4099.16        81.87 o                         
   3   1   8       9010.09       9323.79       151.58 o                         
   4   1   8       1332.33       1298.71        41.85 o                         
   5   1   8      10936.98      11358.78       240.56 o                         
   6   1   8         81.38        108.44        25.03 o                         
   7   1   8       4739.76       4935.34       166.75 o                         
   8   1   8        247.18        244.75        47.28 o                         
  -8   2   8       1699.08       1682.22       104.53 o                         
  -7   2   8        850.69        896.51        58.47 o                         
  -6   2   8       3447.65       3239.03       114.73 o                         
  -5   2   8        506.29        482.89        26.44 o                         
  -4   2   8      11132.51      11128.72       241.52 o                         
  -3   2   8        783.05        787.30        29.26 o                         
  -2   2   8      19027.93      18751.07       319.81 o                         
  -1   2   8       3437.78       3498.91        79.07 o                         
   0   2   8      25486.46      25084.11       416.04 o                         
   1   2   8       3390.29       3629.46        80.47 o                         
   2   2   8      18648.57      18534.26       317.92 o                         
   3   2   8        818.50        794.36        25.08 o                         
   4   2   8      11700.09      11626.28       249.01 o                         
   5   2   8        455.60        488.41        29.22 o                         
   6   2   8       3275.34       3386.25        95.11 o                         
   7   2   8        855.40        822.73        62.64 o                         
   8   2   8       1650.56       1538.55        94.77 o                         
  -8   3   8        175.92        159.90        61.18 o                         
  -7   3   8        623.75        514.87        52.88 o                         
  -6   3   8        629.39        670.81        47.32 o                         
  -5   3   8       6703.66       6856.35       150.83 o                         
  -4   3   8        343.32        329.73        23.65 o                         
  -3   3   8      28257.81      29251.31       700.24 o                         
  -2   3   8       2717.81       2831.37        57.53 o                         
   0   3   8       6763.34       6383.00       112.94 o                         
   1   3   8      13767.06      13376.68       206.52 o                         
   2   3   8       2908.18       2903.39        64.58 o                         
   3   3   8      27880.38      27562.52       657.64 o                         
   4   3   8        427.00        397.98        23.66 o                         
   5   3   8       6647.01       6958.45       160.68 o                         
   6   3   8        675.76        612.41        37.58 o                         
   7   3   8        626.11        620.63        48.70 o                         
   8   3   8        199.05        221.09        72.31 o                         
  -7   4   8        935.62        977.33        75.18 o                         
  -6   4   8       1451.63       1640.42        78.05 o                         
  -5   4   8       1589.06       1640.01        68.33 o                         
  -4   4   8      16113.15      17041.67       340.08 o                         
  -3   4   8       1778.06       1768.21        50.28 o                         
  -2   4   8      20610.50      20054.12       333.52 o                         
  -1   4   8       4664.37       4585.72       118.63 o                         
   0   4   8       1415.77       1265.85        27.94 o                         
   1   4   8       4726.71       4665.78        94.64 o                         
   2   4   8      21466.71      20842.10       360.93 o                         
   3   4   8       1838.00       1753.12        62.86 o                         
   4   4   8      16123.37      16606.85       340.09 o                         
   5   4   8       1567.55       1518.62        52.99 o                         
   6   4   8       1553.46       1551.51        58.55 o                         
   7   4   8        987.42        950.96        52.91 o                         
  -7   5   8        418.42        461.82        48.69 o                         
  -6   5   8       1239.84       1259.36        69.65 o                         
  -5   5   8       4602.47       4623.86       143.05 o                         
  -4   5   8       1135.89       1102.28        27.87 o                         
  -3   5   8       6602.26       6740.32       110.17 o                         
  -2   5   8       6909.19       6874.74       107.64 o                         
  -1   5   8       2216.54       2226.31        41.98 o                         
   0   5   8       6632.89       6571.44       109.22 o                         
   1   5   8       1915.53       1939.12        47.53 o                         
   2   5   8       6922.79       6866.49       179.88 o                         
   3   5   8       6539.26       6636.21       149.70 o                         
   4   5   8       1323.73       1132.01        82.25 o                         
   5   5   8       4710.78       4609.38       116.43 o                         
   6   5   8       1129.95       1009.80        48.75 o                         
   7   5   8        387.89        379.73        59.81 o                         
  -7   6   8       1112.83       1111.21       119.75 o                         
  -6   6   8       1407.89       1293.06        72.46 o                         
  -5   6   8       2843.91       2614.49       100.61 o                         
  -4   6   8        848.68        877.28        26.46 o                         
  -3   6   8       7372.24       7426.99       165.33 o                         
  -2   6   8       2968.63       2871.95        71.41 o                         
  -1   6   8      11004.03      11243.68       284.56 o                         
   0   6   8       4422.66       4723.52       102.69 o                         
   1   6   8      11210.90      11708.73       208.88 o                         
   2   6   8       2853.91       2691.97        61.59 o                         
   3   6   8       7239.04       7265.20       161.04 o                         
   4   6   8        824.83        747.74        44.56 o                         
   5   6   8       2992.90       2960.45       110.42 o                         
   6   6   8       1403.82       1227.56        72.46 o                         
   7   6   8       1156.26        977.59        84.95 o                         
  -7   7   8       1402.84       1308.05       149.05 o                         
  -6   7   8        390.97        229.51        70.94 o                         
  -5   7   8        595.03        442.51        41.75 o                         
  -4   7   8       2756.23       2902.42        92.23 o                         
  -3   7   8       1641.36       1498.06        47.42 o                         
  -2   7   8       6553.69       6758.40       129.75 o                         
  -1   7   8      13393.80      13213.69       263.73 o                         
   0   7   8         29.51         45.88         8.34 o                         
   1   7   8      13468.95      13918.33       283.84 o                         
   2   7   8       6520.88       6760.73       149.49 o                         
   3   7   8       1570.41       1503.41        50.21 o                         
   4   7   8       2716.56       2987.44       108.99 o                         
   5   7   8        582.68        676.28        64.01 o                         
   6   7   8        362.16        425.62        50.07 o                         
   7   7   8       1411.18       1418.12       103.09 o                         
  -6   8   8       1418.11       1493.47       129.56 o                         
  -4   8   8       1071.71       1149.04        84.96 o                         
  -3   8   8       1946.88       2042.72        72.56 o                         
  -2   8   8        958.83        895.58        43.18 o                         
  -1   8   8        287.04        278.19        18.08 o                         
   0   8   8        889.88        845.41        23.68 o                         
   1   8   8        260.61        258.70        20.86 o                         
   2   8   8        952.97        935.96        45.96 o                         
   3   8   8       2101.63       2078.22        85.14 o                         
   4   8   8       1149.95       1145.02        52.93 o                         
   5   8   8       1024.04        942.70        64.05 o                         
   6   8   8       1438.69       1317.97        89.17 o                         
  -3   9   8       1888.68       1906.69       107.40 o                         
  -2   9   8       4080.55       4347.87       137.27 o                         
  -1   9   8       1883.47       1794.20        71.15 o                         
   0   9   8       2119.40       2225.03        85.15 o                         
   1   9   8       2000.23       1814.14        55.82 o                         
   2   9   8       3993.62       4169.30       112.04 o                         
   3   9   8       1963.80       2010.17        69.75 o                         
   4   9   8       3200.31       3087.32       104.82 o                         
   5   9   8        743.86        642.98        51.49 o                         
  -2  10   8       1722.65       1516.97       101.78 o                         
  -1  10   8       4021.93       4390.66       200.21 o                         
   0  10   8       3332.45       3356.28       128.66 o                         
   1  10   8       4097.65       4374.44       152.63 o                         
   2  10   8       1612.56       1682.57       131.04 o                         
   3  10   8        809.73        861.64        48.72 o                         
   4  10   8        822.07        793.40        57.07 o                         
   5  10   8        846.70        764.15        57.07 o                         
  -2  11   8        562.44        453.59        69.57 o                         
  -1  11   8         27.10        115.38        57.00 o                         
   0  11   8       4070.91       4223.92       247.72 o                         
   1  11   8         19.78         -4.17        47.26 o                         
   2  11   8        472.22        479.95        87.64 o                         
   3  11   8        565.85        518.97        58.44 o                         
   4  11   8        345.15        417.25       112.66 o                         
  -1  12   8       3742.39       3592.02       227.91 o                         
   0  12   8         43.29         -9.73        47.27 o                         
   1  12   8       3806.40       4122.36       258.70 o                         
   2  12   8        238.26        261.43        66.75 o                         
   1   0   9       1606.03       1538.35        35.03 o                         
   2   0   9        451.18        541.72        19.50 o                         
   3   0   9      11665.91      12002.07       249.23 o                         
   4   0   9        576.35        505.36        26.45 o                         
   5   0   9        254.14        262.88        29.21 o                         
   6   0   9       2428.94       2418.79        76.81 o                         
   7   0   9         11.56         47.26        41.70 o                         
   8   0   9       1218.29       1259.00        89.13 o                         
  -8   1   9       1045.97       1125.00        80.76 o                         
  -7   1   9        348.29        353.29        51.46 o                         
  -6   1   9       3221.43       3401.37       117.48 o                         
  -5   1   9        131.15        118.19        19.47 o                         
  -4   1   9       3235.77       3162.11       109.33 o                         
  -3   1   9        259.46        243.46        18.09 o                         
  -2   1   9       6923.53       7116.18       132.71 o                         
  -1   1   9       5073.15       4959.72        93.93 o                         
   0   1   9      20703.69      21077.16       403.03 o                         
   1   1   9       5068.54       5072.05        93.93 o                         
   2   1   9       6728.36       6751.74       126.91 o                         
   3   1   9        261.69        275.46        16.69 o                         
   4   1   9       3389.77       3529.31        88.34 o                         
   5   1   9        138.60        136.27        15.30 o                         
   6   1   9       3256.18       3328.86        89.52 o                         
   7   1   9        409.76        411.75        48.69 o                         
   8   1   9       1053.93        939.83        72.40 o                         
  -8   2   9        279.76        346.28        66.75 o                         
  -7   2   9       4802.57       4995.45       172.35 o                         
  -6   2   9        151.63        208.57        36.15 o                         
  -5   2   9       2760.04       2754.65        74.11 o                         
  -4   2   9        421.04        449.48        27.83 o                         
  -3   2   9       4593.65       4624.72        91.59 o                         
  -2   2   9        608.88        615.78        20.90 o                         
  -1   2   9      56365.67      52313.02      1692.82 o                         
   0   2   9         46.90         65.35         8.34 o                         
   1   2   9      57549.32      57418.16      1285.44 o                         
   2   2   9        780.07        790.42        25.09 o                         
   3   2   9       4362.49       4531.48       107.02 o                         
   4   2   9        442.85        389.66        29.22 o                         
   5   2   9       2744.68       3016.04        83.90 o                         
   6   2   9        116.93        114.01        20.86 o                         
   7   2   9       4918.82       5576.64       177.99 o                         
   8   2   9        299.20        232.25        44.50 o                         
  -8   3   9       2640.74       2473.06       131.19 o                         
  -7   3   9        565.37        674.83        52.87 o                         
  -6   3   9      12642.90      13472.29       361.19 o                         
  -5   3   9        627.77        666.73        30.62 o                         
  -4   3   9       2649.46       2488.68        69.95 o                         
  -3   3   9       3163.82       3211.58        67.32 o                         
  -2   3   9      16869.42      16760.20       338.60 o                         
  -1   3   9       7039.63       7205.25       259.67 o                         
   0   3   9      36523.71      34102.06       553.30 o                         
   1   3   9       6997.91       7234.12       115.55 o                         
   2   3   9      17281.83      17530.76       270.04 o                         
   3   3   9       3254.79       3338.64       101.00 o                         
   4   3   9       2557.19       2546.88        79.72 o                         
   5   3   9        508.65        464.78        29.22 o                         
   6   3   9      12837.52      14314.75       311.53 o                         
   7   3   9        504.54        573.20        48.69 o                         
   8   3   9       2654.96       2813.65       140.96 o                         
  -7   4   9       5849.87       6405.61       253.98 o                         
  -6   4   9       1841.14       1744.73        83.68 o                         
  -5   4   9       4433.76       4668.58       154.26 o                         
  -4   4   9      10836.82      10927.88       202.21 o                         
  -3   4   9       1460.76       1387.02        39.07 o                         
  -2   4   9      10456.08      10001.63       174.81 o                         
   0   4   9       6428.96       6438.53       116.50 o                         
   1   4   9      38392.84      37288.98       607.34 o                         
   2   4   9      10338.51      10458.13       262.13 o                         
   3   4   9       1569.88       1547.93        58.62 o                         
   4   4   9      11013.64      11093.05       306.28 o                         
   5   4   9       4501.34       4526.14       117.82 o                         
   6   4   9       1839.20       1903.71        69.73 o                         
   7   4   9       5902.96       6580.16       251.19 o                         
  -7   5   9        451.94        400.63        52.86 o                         
  -6   5   9       4962.59       5692.06       180.86 o                         
  -5   5   9       2257.40       2203.05        71.20 o                         
  -4   5   9        580.04        425.90        19.49 o                         
  -3   5   9       6208.86       6332.94       115.68 o                         
  -2   5   9      15821.42      15676.52       236.03 o                         
  -1   5   9       4711.63       4624.57       101.45 o                         
   0   5   9      44577.34      44192.28       853.13 o                         
   1   5   9       4485.14       4483.59        76.04 o                         
   2   5   9      15953.85      16770.95       344.75 o                         
   3   5   9       6179.91       6164.64       142.48 o                         
   4   5   9        646.40        588.83        41.76 o                         
   5   5   9       2252.55       2216.99        93.54 o                         
   6   5   9       5028.12       5409.46       179.47 o                         
   7   5   9        477.36        478.55        63.99 o                         
  -7   6   9       1243.56       1416.43       135.10 o                         
  -6   6   9        997.56        810.38        64.05 o                         
  -5   6   9       3479.03       3614.80       125.90 o                         
  -4   6   9       3320.97       3553.02        76.97 o                         
  -3   6   9        171.63        182.17         6.95 o                         
  -2   6   9       1820.58       1741.10        53.06 o                         
  -1   6   9       2103.60       1952.50        64.29 o                         
   0   6   9       1152.37       1299.52        57.17 o                         
   1   6   9       2095.81       1896.56        95.04 o                         
   2   6   9       1956.73       1967.93        71.23 o                         
   3   6   9        140.94        169.65        25.03 o                         
   4   6   9       3275.70       3408.58       117.54 o                         
   5   6   9       3472.70       3522.43       134.29 o                         
   6   6   9        894.28        815.81        62.65 o                         
   7   6   9       1305.91       1327.42        89.14 o                         
  -6   7   9        113.39        247.48        70.91 o                         
  -5   7   9       1294.56       1305.46        64.09 o                         
  -4   7   9        119.56         97.33        19.47 o                         
  -3   7   9       1789.50       1706.33        50.23 o                         
  -2   7   9         50.69         36.15        13.90 o                         
  -1   7   9       1140.23       1049.51        58.54 o                         
   0   7   9        486.88        545.54        18.09 o                         
   1   7   9       1060.89       1015.87        37.62 o                         
   2   7   9         87.13        111.23        15.29 o                         
   3   7   9       1683.98       1594.37        55.80 o                         
   4   7   9        171.66        184.94        26.42 o                         
   5   7   9       1318.93       1457.38        79.42 o                         
   6   7   9        139.92        109.84        54.23 o                         
  -4   8   9        372.61        376.97        48.69 o                         
  -3   8   9        911.97        831.33        43.17 o                         
  -2   8   9        365.86        311.61        29.21 o                         
  -1   8   9        486.99        416.06        20.87 o                         
   0   8   9        378.64        264.33        40.35 o                         
   1   8   9        566.82        576.19        27.84 o                         
   2   8   9        334.61        269.86        26.43 o                         
   3   8   9        958.93        884.32        50.13 o                         
   4   8   9        379.53        285.16        29.21 o                         
   5   8   9        256.67        268.40        38.94 o                         
   6   8   9        353.51        233.66        55.63 o                         
  -3   9   9       2755.92       2753.28       138.29 o                         
  -2   9   9       3218.87       3350.60       117.47 o                         
  -1   9   9        998.44       1002.79        51.53 o                         
   0   9   9       4090.59       4112.26       189.15 o                         
   1   9   9       1011.83        935.96        37.61 o                         
   2   9   9       3066.99       3156.73        92.27 o                         
   3   9   9       2729.00       3045.08        96.38 o                         
   4   9   9        951.21        896.65        48.73 o                         
   5   9   9        436.75        438.18        43.12 o                         
  -2  10   9       2735.26       2681.61       162.01 o                         
  -1  10   9        619.04        549.69        65.41 o                         
   0  10   9         21.79         25.02        27.80 o                         
   1  10   9        508.30        512.02        75.13 o                         
   2  10   9       2763.88       3084.00       118.72 o                         
   3  10   9        346.30        339.38        37.55 o                         
   4  10   9       2285.53       2269.90        94.87 o                         
   5  10   9        262.40        233.63        41.72 o                         
  -2  11   9        813.14        846.29        87.69 o                         
  -1  11   9       1619.27       1785.49       124.05 o                         
   0  11   9        707.05        481.54        77.94 o                         
   1  11   9       1475.68       1319.64       117.05 o                         
   2  11   9        840.07        863.03        58.46 o                         
   3  11   9       5820.48       5932.31       373.14 o                         
   4  11   9        379.64        442.30        90.41 o                         
  -1  12   9        786.05        588.73        77.94 o                         
   0  12   9         10.26        -62.56        62.56 o                         
   1  12   9        776.49        887.95        98.82 o                         
   2  12   9       2771.45       3012.54       219.17 o                         
   0   0  10      24966.89      24775.38       806.46 o                         
   1   0  10       1069.01        979.15        26.54 o                         
   2   0  10       8607.85       8973.04       166.38 o                         
   3   0  10        166.26        200.28        16.69 o                         
   4   0  10         56.64         52.83        15.29 o                         
   5   0  10        156.75        172.43        20.86 o                         
   6   0  10        435.13        399.29        29.22 o                         
   7   0  10         90.88         77.86        37.54 o                         
   8   0  10        910.21        892.29        82.13 o                         
  -8   1  10         61.53          0.00        57.00 o                         
  -7   1  10        393.27        312.98        44.51 o                         
  -6   1  10        967.08        946.98        58.49 o                         
  -5   1  10       4541.88       4623.51       109.48 o                         
  -4   1  10       1432.05       1400.68        59.99 o                         
  -3   1  10       5126.01       4993.73       118.56 o                         
  -2   1  10       1080.35       1062.06        27.91 o                         
  -1   1  10       1687.70       1617.38        37.81 o                         
   0   1  10       2887.27       2760.10        77.49 o                         
   1   1  10       1728.10       1621.87        37.82 o                         
   2   1  10       1087.88       1045.34        29.31 o                         
   3   1  10       5064.96       4668.26       134.06 o                         
   4   1  10       1343.27       1371.08        46.03 o                         
   5   1  10       4469.32       4739.28       148.76 o                         
   6   1  10        901.06        729.64        38.99 o                         
   7   1  10        361.35        235.07        40.34 o                         
   8   1  10         54.59         34.76        44.49 o                         
  -8   2  10        407.16        340.78        54.25 o                         
  -7   2  10        626.37        596.97        57.05 o                         
  -6   2  10       1235.30       1318.05        64.09 o                         
  -5   2  10       4435.26       4416.84       110.84 o                         
  -4   2  10      14574.66      14793.91       379.88 o                         
  -3   2  10       3516.11       3504.94        82.85 o                         
  -2   2  10      25843.46      25287.28       496.63 o                         
  -1   2  10       6049.62       6077.36       132.40 o                         
   0   2  10       2665.81       2807.64        57.64 o                         
   1   2  10       6225.74       6169.80       111.12 o                         
   2   2  10      25507.82      25740.36       435.82 o                         
   3   2  10       3429.78       3393.17        85.64 o                         
   4   2  10      14573.49      15196.78       378.44 o                         
   5   2  10       4481.52       4550.57       117.87 o                         
   6   2  10       1295.76       1269.42        52.95 o                         
   7   2  10        604.73        584.43        51.49 o                         
   8   2  10        392.86        340.78        57.03 o                         
  -8   3  10        155.66        123.75        50.06 o                         
  -7   3  10         29.92         16.68        34.75 o                         
  -6   3  10       1566.98       1506.97        75.28 o                         
  -5   3  10      13511.24      14629.91       389.88 o                         
  -4   3  10       1971.02       1903.48        57.26 o                         
  -3   3  10      33976.20      33492.87       648.00 o                         
  -2   3  10       3660.48       3581.67        71.72 o                         
  -1   3  10       8921.52       8348.02       219.42 o                         
   0   3  10       9016.03       9117.91       185.35 o                         
   1   3  10       9456.07       9194.99       165.22 o                         
   2   3  10       3748.70       3747.23        68.92 o                         
   3   3  10      34401.11      33762.14       803.21 o                         
   4   3  10       1823.42       1622.22        99.12 o                         
   5   3  10      13395.00      13995.50       294.13 o                         
   6   3  10       1624.47       1666.07        61.34 o                         
   7   3  10         28.46         59.78        34.75 o                         
   8   3  10        163.46        203.00        97.33 o                         
  -7   4  10       1616.41       1378.37        83.62 o                         
  -6   4  10       1775.71       1918.78        93.43 o                         
  -5   4  10       3442.89       3665.39       123.16 o                         
  -4   4  10      19919.25      21097.48       432.34 o                         
  -3   4  10       3704.85       3641.27        82.79 o                         
  -2   4  10      30878.65      30989.62       594.68 o                         
  -1   4  10       4291.50       4484.89       119.77 o                         
   0   4  10       7326.47       7181.32       132.38 o                         
   1   4  10       4186.09       3853.80        69.02 o                         
   2   4  10      29778.72      30747.70       603.60 o                         
   3   4  10       3569.69       3641.44       113.62 o                         
   4   4  10      19464.26      19677.58       682.69 o                         
   5   4  10       3451.96       3651.46       120.36 o                         
   6   4  10       1715.50       1762.41        62.74 o                         
   7   4  10       1508.97       1308.46        86.39 o                         
  -7   5  10        530.33        520.33        64.00 o                         
  -6   5  10       1878.19       2044.44        94.83 o                         
  -5   5  10       4745.57       4802.35       123.42 o                         
  -4   5  10       1200.98       1070.30        29.27 o                         
  -3   5  10      17607.45      17771.56       302.39 o                         
  -2   5  10       3781.68       3530.60        70.19 o                         
  -1   5  10       3992.74       3980.99        89.97 o                         
   0   5  10      12451.23      12321.72       195.79 o                         
   1   5  10       4162.59       4026.46        70.32 o                         
   2   5  10       3672.04       3414.53        88.42 o                         
   3   5  10      17842.82      18514.61       460.33 o                         
   4   5  10       1102.27       1188.51        58.52 o                         
   5   5  10       4764.07       4883.87       234.23 o                         
   6   5  10       1927.03       2157.58        94.84 o                         
   7   5  10        567.51        553.75        64.00 o                         
  -7   6  10        416.88        420.08        75.11 o                         
  -6   6  10       1033.58        841.06        64.05 o                         
  -5   6  10        621.42        463.42        41.75 o                         
  -4   6  10       4420.42       4558.82       130.41 o                         
  -3   6  10        581.63        553.96        15.31 o                         
  -2   6  10       5679.08       5463.18       129.61 o                         
  -1   6  10       4018.88       4142.22       106.71 o                         
   0   6  10        325.79        265.73        13.91 o                         
   1   6  10       4114.75       3939.56        94.10 o                         
   2   6  10       5817.96       5939.84       235.34 o                         
   3   6  10        631.78        677.91        33.41 o                         
   4   6  10       4281.03       4239.34       110.75 o                         
   5   6  10        596.94        424.44        44.53 o                         
   6   6  10        984.82       1049.84        68.23 o                         
   7   6  10        392.03        297.66        50.07 o                         
  -5   7  10         74.28        104.27        47.27 o                         
  -4   7  10        263.63        268.42        27.82 o                         
  -3   7  10       2322.63       2360.30        87.99 o                         
  -2   7  10        240.73        236.44        26.43 o                         
  -1   7  10       7081.75       7334.24       290.94 o                         
   0   7  10        111.14         88.99        11.12 o                         
   1   7  10       7022.27       7094.63       192.05 o                         
   2   7  10        287.29        300.45        27.82 o                         
   3   7  10       2239.91       2344.55        72.61 o                         
   4   7  10        226.20        212.78        30.60 o                         
   5   7  10         62.12         55.61        30.59 o                         
   6   7  10         43.02        -18.07        36.15 o                         
  -4   8  10        225.99        146.02        41.72 o                         
  -3   8  10        643.21        592.90        38.97 o                         
  -2   8  10        248.26        198.88        27.82 o                         
  -1   8  10        148.06        130.71        22.25 o                         
   0   8  10        424.87        382.62        38.96 o                         
   1   8  10         92.36         73.69        16.68 o                         
   2   8  10        223.91        191.92        25.03 o                         
   3   8  10        685.40        597.12        37.58 o                         
   4   8  10        200.68        230.84        40.33 o                         
   5   8  10        384.33        403.38        40.34 o                         
   6   8  10        695.18        563.59        54.27 o                         
  -2   9  10        686.38        540.04        40.36 o                         
  -1   9  10        130.00        168.24        30.59 o                         
   0   9  10       4925.56       4553.37       225.91 o                         
   1   9  10        112.70         62.57        23.64 o                         
   2   9  10        662.41        541.41        33.40 o                         
   3   9  10        591.21        509.31        38.96 o                         
   4   9  10       1201.81       1239.66        59.89 o                         
   5   9  10        499.86        432.66        45.91 o                         
  -2  10  10        224.89        310.11        57.02 o                         
  -1  10  10       4984.80       5191.13       235.58 o                         
   0  10  10        319.60        215.59        34.77 o                         
   1  10  10       4870.52       4406.40       222.91 o                         
   2  10  10        318.18        361.62        38.94 o                         
   3  10  10        890.14        768.46        45.94 o                         
   4  10  10       1231.16       1197.81        65.46 o                         
   5  10  10       2181.98       1979.02        96.23 o                         
  -2  11  10       1776.45       1678.46       119.89 o                         
  -1  11  10       1368.77       1141.05       115.64 o                         
   0  11  10       4531.19       4436.76       231.08 o                         
   1  11  10       1429.03       1263.78       121.22 o                         
   2  11  10       1723.34       1600.26       146.37 o                         
   3  11  10       1335.70       1281.56        87.76 o                         
   4  11  10        339.35        275.38        62.59 o                         
  -1  12  10       3917.69       3773.16       241.94 o                         
   0  12  10        112.07        137.64        82.03 o                         
   1  12  10       3976.51       4477.01       275.53 o                         
   2  12  10         86.98        130.69        62.56 o                         
   1   0  11       2700.85       2527.38        54.82 o                         
   2   0  11       2185.24       2122.27        49.03 o                         
   3   0  11      24093.41      23894.18       472.45 o                         
   4   0  11       1786.94       1718.78        67.02 o                         
   5   0  11       6376.76       6272.17       147.93 o                         
   6   0  11        436.47        432.67        34.78 o                         
   7   0  11        215.61        173.82        73.70 o                         
   8   0  11        147.59        262.79        61.18 o                         
  -8   1  11        911.68        975.81        80.74 o                         
  -7   1  11        823.76        822.67        66.82 o                         
  -6   1  11       1327.57       1190.07        61.32 o                         
  -5   1  11         28.30         51.44        19.46 o                         
  -4   1  11      15247.92      16128.02       410.77 o                         
  -3   1  11       2651.44       2650.31        68.64 o                         
  -2   1  11      26282.61      26929.34       455.12 o                         
  -1   1  11       4943.23       4722.43       104.91 o                         
   0   1  11       4427.54       4001.60       111.90 o                         
   1   1  11       5265.99       5201.07        99.37 o                         
   2   1  11      25999.34      26041.19       507.62 o                         
   3   1  11       2816.49       2699.22        86.89 o                         
   4   1  11      15202.34      15446.12       396.31 o                         
   5   1  11         42.32         54.22        33.37 o                         
   6   1  11       1386.14       1227.83        48.78 o                         
   7   1  11        771.26        833.74        64.03 o                         
   8   1  11        902.50       1119.17        86.30 o                         
  -8   2  11        806.05        697.29        72.37 o                         
  -7   2  11       3027.82       3113.98       128.53 o                         
  -6   2  11       2179.82       2131.16        90.72 o                         
  -5   2  11       6033.38       5992.84       140.74 o                         
  -4   2  11       2526.08       2566.24        74.12 o                         
  -3   2  11       6073.58       5824.17       131.47 o                         
  -2   2  11       4655.60       4672.92        95.97 o                         
  -1   2  11      10024.54       9428.12       194.65 o                         
   0   2  11        451.75        402.46        20.89 o                         
   1   2  11       9538.47       9377.45       168.41 o                         
   2   2  11       4309.12       4315.28        88.81 o                         
   3   2  11       5894.07       5787.42       131.40 o                         
   4   2  11       2387.27       2208.90       118.83 o                         
   5   2  11       6067.37       6276.17       178.76 o                         
   6   2  11       2174.32       2055.77        69.78 o                         
   7   2  11       2902.59       3050.48       118.72 o                         
   8   2  11        767.36        736.21        75.15 o                         
  -7   3  11        641.46        583.06        55.66 o                         
  -6   3  11       6356.50       6732.92       206.67 o                         
  -5   3  11       2508.11       2394.69        89.42 o                         
  -4   3  11       1521.83       1367.07        39.06 o                         
  -3   3  11       5374.94       5592.88       128.30 o                         
  -2   3  11      14455.05      14921.35       258.16 o                         
  -1   3  11       8828.88       8872.56       229.04 o                         
   0   3  11      42691.81      43955.38      1011.80 o                         
   1   3  11       8943.24       8608.05       151.80 o                         
   2   3  11      14248.63      14469.12       368.18 o                         
   3   3  11       5151.50       5292.33       153.58 o                         
   4   3  11       1451.68       1550.96        96.24 o                         
   5   3  11       2637.78       2729.31        99.22 o                         
   6   3  11       6378.74       6672.73       156.06 o                         
   7   3  11        695.70        711.14        48.71 o                         
  -7   4  11       3424.84       3611.59       157.94 o                         
  -6   4  11        158.67        165.47        33.37 o                         
  -5   4  11       3456.44       3596.59        99.36 o                         
  -4   4  11        483.62        506.53        32.01 o                         
  -3   4  11        782.54        773.01        27.86 o                         
  -2   4  11       3167.91       3120.32        75.73 o                         
  -1   4  11      18325.42      18848.83       450.11 o                         
   0   4  11        843.65        676.00        20.91 o                         
   1   4  11      18626.56      18546.06       328.69 o                         
   2   4  11       3455.21       3420.33        88.42 o                         
   3   4  11        659.82        554.17        36.20 o                         
   4   4  11        598.55        523.36        36.19 o                         
   5   4  11       3405.33       3245.00       114.74 o                         
   6   4  11        140.27        118.19        41.71 o                         
   7   4  11       3238.30       3220.69       155.10 o                         
  -7   5  11         24.87        104.26        43.09 o                         
  -6   5  11       4326.80       4458.52       163.83 o                         
  -5   5  11       1352.55       1461.90        52.96 o                         
  -4   5  11       7987.54       8294.46       220.43 o                         
  -3   5  11       2027.10       1976.20        51.67 o                         
  -2   5  11       5596.14       5529.37       104.33 o                         
  -1   5  11        820.97        718.90        36.22 o                         
   0   5  11       9633.64       9349.04       189.84 o                         
   1   5  11        708.90        639.29        20.89 o                         
   2   5  11       5820.39       5803.28       132.60 o                         
   3   5  11       1870.55       1780.04        65.62 o                         
   4   5  11       7796.33       7956.51       193.51 o                         
   5   5  11       1301.12       1360.04        68.28 o                         
   6   5  11       4312.52       4693.66       172.23 o                         
   7   5  11         24.74        -20.85        40.31 o                         
  -7   6  11       1205.79        992.95       121.16 o                         
  -6   6  11       1035.60       1027.64        66.84 o                         
  -5   6  11       3438.07       3409.88       170.63 o                         
  -4   6  11       1509.94       1415.13        52.98 o                         
  -3   6  11       5757.46       5697.78       104.13 o                         
  -2   6  11       1241.93       1017.70        39.04 o                         
  -1   6  11      13376.32      13426.59       325.80 o                         
   0   6  11         56.87         57.00         9.73 o                         
   1   6  11      13074.01      13217.84       329.87 o                         
   2   6  11       1402.62       1384.87        82.28 o                         
   3   6  11       5504.53       5596.31       142.05 o                         
   4   6  11       1535.49       1397.07        55.77 o                         
   5   6  11       3456.17       3549.86       113.29 o                         
   6   6  11        950.28        999.65        71.01 o                         
   7   6  11       1097.47       1041.53        90.51 o                         
  -4   7  11       3674.62       3750.73       121.76 o                         
  -3   7  11        251.86        143.25        38.94 o                         
  -2   7  11       3293.80       3076.85       152.58 o                         
  -1   7  11       4571.38       4597.42       176.93 o                         
   0   7  11       1697.95       1699.65        44.65 o                         
   1   7  11       4334.94       4501.01       130.53 o                         
   2   7  11       3255.77       3399.94        90.98 o                         
   3   7  11        233.27        208.61        22.25 o                         
   4   7  11       3677.03       3848.72       113.36 o                         
   5   7  11       1215.12       1128.32        57.11 o                         
   6   7  11       1036.12       1047.07        66.83 o                         
  -4   8  11        570.87        539.90        64.01 o                         
  -3   8  11       1698.79       1646.90        66.94 o                         
  -2   8  11       4918.52       5000.61       150.17 o                         
  -1   8  11        490.91        385.44        33.40 o                         
   0   8  11       9670.48      10147.24       401.18 o                         
   1   8  11        473.93        431.35        32.00 o                         
   2   8  11       4927.76       4860.35       122.11 o                         
   3   8  11       1832.22       1862.11        69.74 o                         
   4   8  11        579.72        509.29        38.96 o                         
   5   8  11       1724.35       1605.90        76.67 o                         
   6   8  11       2220.53       2067.11       101.82 o                         
  -3   9  11       2407.45       2268.38       128.43 o                         
  -2   9  11        445.42        415.98        34.78 o                         
  -1   9  11       2715.23       2545.64        96.40 o                         
   0   9  11          2.95         38.92        30.58 o                         
   1   9  11       2656.58       2613.82        88.01 o                         
   2   9  11        387.38        381.16        30.60 o                         
   3   9  11       2238.51       2069.55        75.36 o                         
   4   9  11        256.72        207.21        33.38 o                         
   5   9  11        817.39        679.23        54.28 o                         
  -2  10  11       3550.75       3766.10       180.40 o                         
  -1  10  11        981.31        693.45        73.80 o                         
   0  10  11       2337.37       2318.43        99.10 o                         
   1  10  11       1003.68        900.97        82.16 o                         
   2  10  11       3662.71       3849.34       134.28 o                         
   3  10  11        243.36        244.75        48.67 o                         
   4  10  11       2911.22       3045.63       146.63 o                         
  -2  11  11        819.54        718.23        79.34 o                         
  -1  11  11       1376.92       1153.58       104.49 o                         
   0  11  11        124.80        151.55        48.66 o                         
   1  11  11       1362.84       1540.86       140.71 o                         
   2  11  11        841.88       1056.50       112.75 o                         
   3  11  11       2233.41       1996.12       156.23 o                         
  -1  12  11        153.24         66.74        65.35 o                         
   0  12  11         77.85        -69.51        69.51 o                         
   1  12  11        154.58        159.90        68.13 o                         
   2  12  11       1466.35       1422.44       129.57 o                         
   1   0  12        357.60        371.67        18.10 o                         
   2   0  12      12963.75      13215.90       234.81 o                         
   3   0  12        292.86        272.69        36.17 o                         
   4   0  12       1851.14       1914.34        72.61 o                         
   5   0  12       4126.29       3802.34       100.95 o                         
   6   0  12      18364.74      19958.72       435.23 o                         
   7   0  12       1547.67       1555.32        86.41 o                         
   8   0  12       3825.06       3967.86       185.95 o                         
  -8   1  12        717.01        564.99        68.19 o                         
  -7   1  12       6964.43       7129.77       233.39 o                         
  -6   1  12       1772.13       1587.07        76.70 o                         
  -5   1  12       5325.29       5704.55       132.11 o                         
  -4   1  12       1180.97       1179.35        52.97 o                         
  -3   1  12       2125.20       2149.31        75.51 o                         
  -2   1  12       3242.74       3280.50        78.68 o                         
  -1   1  12      43122.77      41255.41       957.31 o                         
   0   1  12      19742.65      20388.49       483.13 o                         
   1   1  12      42208.24      39359.40       737.66 o                         
   2   1  12       3116.50       3081.14        67.41 o                         
   3   1  12       2123.25       1925.56        69.92 o                         
   4   1  12       1185.72       1020.44        51.58 o                         
   5   1  12       5307.81       5667.81       168.64 o                         
   6   1  12       1933.59       1791.21        62.78 o                         
   7   1  12       6810.86       7191.25       229.12 o                         
   8   1  12        728.45        553.87        70.97 o                         
  -7   2  12        639.55        608.11        55.66 o                         
  -6   2  12       3810.81       3891.10       141.37 o                         
  -5   2  12        907.16        800.79        33.42 o                         
  -4   2  12       3088.89       3287.49       106.41 o                         
  -3   2  12       2091.78       1887.28        68.50 o                         
  -2   2  12      13518.86      13856.05       280.94 o                         
  -1   2  12       1466.13       1376.36        65.67 o                         
   0   2  12      10174.95       9184.82       227.82 o                         
   1   2  12       1602.71       1462.30        37.75 o                         
   2   2  12      13695.38      14228.29       255.01 o                         
   3   2  12       2217.65       2203.96        74.12 o                         
   4   2  12       3225.01       3085.44       103.64 o                         
   5   2  12        947.97       1033.45        80.78 o                         
   6   2  12       3905.32       4609.91       118.99 o                         
   7   2  12        577.62        595.52        54.27 o                         
  -7   3  12       1033.40        931.52        75.19 o                         
  -6   3  12       1665.99       1698.15        79.47 o                         
  -5   3  12       1061.32       1048.95        47.36 o                         
  -4   3  12       2038.31       2185.50        62.84 o                         
  -3   3  12       1195.45       1151.76        47.41 o                         
  -2   3  12       1812.83       1728.70        41.92 o                         
  -1   3  12       4969.84       5134.14       146.89 o                         
   0   3  12         65.39         62.57         9.73 o                         
   1   3  12       5060.92       5004.22        97.48 o                         
   2   3  12       1685.99       1683.36        50.29 o                         
   3   3  12       1093.77       1013.45        48.79 o                         
   4   3  12       2023.69       1938.26        72.61 o                         
   5   3  12        912.95        761.77        72.42 o                         
   6   3  12       1685.30       1965.91        85.05 o                         
   7   3  12       1080.73        836.90        68.23 o                         
  -7   4  12        224.50        304.54        52.84 o                         
  -6   4  12        123.98         94.55        33.37 o                         
  -5   4  12       1136.20       1167.45        54.33 o                         
  -4   4  12       2337.76       2287.04        64.27 o                         
  -3   4  12        336.53        325.55        19.48 o                         
  -2   4  12       1808.45       1786.64        41.91 o                         
  -1   4  12       4316.62       4565.06       121.06 o                         
   0   4  12        295.39        333.92        15.30 o                         
   1   4  12       4314.16       4296.17        84.46 o                         
   2   4  12       1868.19       1981.12        65.66 o                         
   3   4  12        357.82        326.96        29.22 o                         
   4   4  12       2570.20       2334.30        89.46 o                         
   5   4  12       1135.44       1007.24        58.51 o                         
   6   4  12        126.30         82.03        36.15 o                         
   7   4  12        222.41        190.51        58.40 o                         
  -7   5  12       1758.70       1576.48        97.57 o                         
  -6   5  12          1.01         25.02        54.21 o                         
  -5   5  12       3289.70       3497.74       120.27 o                         
  -4   5  12       1662.75       1463.17        46.03 o                         
  -3   5  12       5783.72       5600.46       123.92 o                         
  -2   5  12       2257.65       2235.21        50.32 o                         
  -1   5  12       9764.81      10119.82       258.06 o                         
   0   5  12        257.29        265.69        19.48 o                         
   1   5  12       9940.19       9733.48       203.97 o                         
   2   5  12       2274.55       2137.45        78.28 o                         
   3   5  12       5895.97       5680.72       167.62 o                         
   4   5  12       1588.28       1489.44        68.34 o                         
   5   5  12       3271.46       3479.44       124.47 o                         
   6   5  12          3.64         20.85        43.09 o                         
   7   5  12       1739.26       1590.37        97.57 o                         
  -7   6  12        349.11        308.76        80.67 o                         
  -6   6  12       1923.85       1641.27       142.23 o                         
  -5   6  12        241.41        326.81        63.97 o                         
  -4   6  12        667.26        534.49        32.01 o                         
  -3   6  12       2305.28       2241.94        47.49 o                         
  -2   6  12       6628.27       6514.36       128.40 o                         
  -1   6  12       1769.46       1696.14        46.07 o                         
   0   6  12      17751.28      17177.97       333.36 o                         
   1   6  12       1884.88       1996.83        68.42 o                         
   2   6  12       6731.58       6930.76       184.88 o                         
   3   6  12       2380.11       2409.94        85.22 o                         
   4   6  12        685.38        733.55        40.37 o                         
   5   6  12        215.26        240.58        33.38 o                         
   6   6  12       2034.45       2101.81        90.66 o                         
   7   6  12        328.79        275.38        52.85 o                         
  -5   7  12       2288.14       2122.52       133.97 o                         
  -4   7  12       6034.35       6391.58       292.32 o                         
  -3   7  12       1366.31       1230.75        79.45 o                         
  -2   7  12       5813.52       5731.90       233.55 o                         
  -1   7  12       8042.30       8863.86       335.21 o                         
   0   7  12        221.06        219.74        13.91 o                         
   1   7  12       7728.24       8041.01       219.08 o                         
   2   7  12       5626.54       5646.72       164.55 o                         
   3   7  12       1436.78       1373.11        51.58 o                         
   4   7  12       5881.60       6202.97       154.55 o                         
   5   7  12       2271.21       2313.64        80.94 o                         
   6   7  12        800.41        722.37        55.67 o                         
  -4   8  12        833.73        693.27        65.43 o                         
  -3   8  12      10408.37      10823.33       303.13 o                         
  -2   8  12       4771.95       4879.29       211.84 o                         
  -1   8  12       5340.89       5040.88       212.14 o                         
   0   8  12       6759.28       7353.95       262.09 o                         
   1   8  12       5394.04       5419.37       160.18 o                         
   2   8  12       4764.35       4977.42       129.06 o                         
   3   8  12      10372.72      11380.70       259.20 o                         
   4   8  12        799.63        682.09        48.72 o                         
   5   8  12       3599.25       3907.92       139.82 o                         
   6   8  12       1035.44        937.01        65.44 o                         
  -3   9  12        111.93        118.18        41.71 o                         
  -2   9  12       2939.44       3047.83       113.19 o                         
  -1   9  12       3647.13       3588.24       121.75 o                         
   0   9  12        403.33        307.44        34.78 o                         
   1   9  12       3672.13       3652.78       167.94 o                         
   2   9  12       3084.69       3259.68        90.86 o                         
   3   9  12        112.72        118.18        29.20 o                         
   4   9  12       2276.51       2434.76        99.06 o                         
   5   9  12        603.74        706.83        55.66 o                         
  -2  10  12         24.90        -26.41        43.09 o                         
  -1  10  12       1530.98       1424.43       101.74 o                         
   0  10  12        191.36         97.34        31.98 o                         
   1  10  12       1581.84       1427.34        73.88 o                         
   2  10  12         30.32          8.34        34.75 o                         
   3  10  12       2229.94       2041.08       111.61 o                         
   4  10  12         34.53         -8.34        26.41 o                         
  -2  11  12        543.11        552.34        75.13 o                         
  -1  11  12         11.83         73.68        54.21 o                         
   0  11  12       1055.70       1010.94       100.26 o                         
   1  11  12         14.15         29.19        43.09 o                         
   2  11  12        564.32        353.40        47.31 o                         
   3  11  12         15.79         86.19        83.41 o                         
  -1  12  12        177.18          9.73        47.28 o                         
   0  12  12         64.98        202.97        61.17 o                         
   1  12  12        208.01        344.85        90.39 o                         
   2  12  12        257.96        134.89        90.39 o                         
   1   0  13       3940.26       3439.72        73.31 o                         
   2   0  13       9072.85       9525.13       180.15 o                         
   3   0  13      42570.33      43727.18      1035.90 o                         
   4   0  13       5224.09       5065.60       151.97 o                         
   5   0  13      16002.89      17441.69       453.48 o                         
   6   0  13        107.95        194.65        40.32 o                         
   7   0  13        280.12        253.11        47.29 o                         
   8   0  13        298.40        267.02        77.88 o                         
  -7   1  13        229.66        182.17        40.33 o                         
  -6   1  13        986.54        895.43        54.31 o                         
  -5   1  13       2155.85       2236.72        87.96 o                         
  -4   1  13      22433.88      23480.47       585.95 o                         
  -3   1  13       4194.29       4168.26       104.03 o                         
  -2   1  13      33135.84      31906.61       612.74 o                         
  -1   1  13       2586.10       2425.37        77.15 o                         
   0   1  13          9.76         52.83        15.29 o                         
   1   1  13       2353.02       2171.11        60.27 o                         
   2   1  13      33324.73      33957.07       585.52 o                         
   3   1  13       4002.88       3941.32       122.24 o                         
   4   1  13      22104.03      23259.64       579.70 o                         
   5   1  13       2079.74       2121.91        86.55 o                         
   6   1  13        985.58        862.01        54.31 o                         
   7   1  13        260.27        204.43        38.94 o                         
  -7   2  13        759.13        801.68        52.89 o                         
  -6   2  13         15.33         40.31        29.19 o                         
  -5   2  13       6078.31       6473.52       192.76 o                         
  -4   2  13       2327.42       2252.74        81.05 o                         
  -3   2  13      14344.41      14052.46       294.08 o                         
  -2   2  13       3466.02       3487.46        84.27 o                         
  -1   2  13       9987.78      10148.84       271.38 o                         
   0   2  13       7611.12       7468.27       272.48 o                         
   1   2  13      10063.33       9861.13       176.66 o                         
   2   2  13       3643.71       3506.16       103.99 o                         
   3   2  13      14877.73      15431.95       383.96 o                         
   4   2  13       2438.68       2383.30        85.27 o                         
   5   2  13       6139.86       6277.30       181.52 o                         
   6   2  13         25.13         98.70        47.27 o                         
   7   2  13        754.85        630.48        86.29 o                         
  -7   3  13        114.25        114.01        29.20 o                         
  -6   3  13        841.65        819.98        44.55 o                         
  -5   3  13        118.75        129.31        30.59 o                         
  -4   3  13       3799.46       3685.13       117.74 o                         
  -3   3  13        470.14        393.86        22.27 o                         
  -2   3  13       3374.77       3223.39        68.76 o                         
  -1   3  13        187.08        189.16        27.82 o                         
   0   3  13       1388.56       1283.18        37.70 o                         
   1   3  13        166.33        193.32        13.91 o                         
   2   3  13       3201.16       2970.77        95.38 o                         
   3   3  13        444.49        368.79        29.22 o                         
   4   3  13       3954.88       4192.57       133.21 o                         
   5   3  13        143.29        161.30        36.15 o                         
   6   3  13        844.48        831.12        55.69 o                         
   7   3  13        105.30         79.25        59.78 o                         
  -7   4  13        154.60        194.66        77.86 o                         
  -6   4  13        248.09        275.36        57.02 o                         
  -5   4  13        791.36        768.49        45.94 o                         
  -4   4  13        651.84        598.57        34.80 o                         
  -3   4  13        419.90        343.69        19.48 o                         
  -2   4  13         56.68         75.08        19.46 o                         
  -1   4  13        624.48        608.55        29.24 o                         
   0   4  13        897.59        825.09        33.45 o                         
   1   4  13        629.83        573.74        25.07 o                         
   2   4  13         86.41         86.21        18.08 o                         
   3   4  13        408.87        425.78        33.39 o                         
   4   4  13        689.86        851.98        52.90 o                         
   5   4  13        840.29        882.73        47.34 o                         
   6   4  13        194.93        265.60        34.76 o                         
   7   4  13        181.76        193.28        45.89 o                         
  -7   5  13        962.02        846.43       109.98 o                         
  -6   5  13        219.09        197.47        68.14 o                         
  -5   5  13       3746.52       4055.97       193.14 o                         
  -4   5  13        889.40        863.40        43.17 o                         
  -3   5  13       1366.07       1306.46        40.43 o                         
  -2   5  13       3124.64       3324.94        93.84 o                         
  -1   5  13        944.45        905.76        57.13 o                         
   0   5  13        110.12        155.74        13.91 o                         
   1   5  13        774.94        676.93        26.46 o                         
   2   5  13       3034.70       2884.55        92.42 o                         
   3   5  13       1334.58       1307.76        58.56 o                         
   4   5  13       1003.56       1019.60        55.72 o                         
   5   5  13       3782.48       3741.31       113.37 o                         
   6   5  13        178.23        115.41        30.59 o                         
   7   5  13       1050.70       1095.77        68.22 o                         
  -6   6  13       2142.04       1941.70       153.44 o                         
  -5   6  13       3245.54       3260.09       173.35 o                         
  -4   6  13       2140.67       1778.20       104.68 o                         
  -3   6  13       6069.68       5562.37       164.68 o                         
  -2   6  13       5522.59       5698.79       121.01 o                         
  -1   6  13        384.17        372.88        19.48 o                         
   0   6  13      18986.61      18973.25       451.50 o                         
   1   6  13        429.92        406.32        19.48 o                         
   2   6  13       5562.45       5771.05       164.65 o                         
   3   6  13       6087.55       6469.02       190.02 o                         
   4   6  13       2232.97       2126.12        75.38 o                         
   5   6  13       3168.53       3238.68       103.44 o                         
   6   6  13       2288.77       2031.45        92.08 o                         
  -5   7  13       3335.56       2949.47       164.95 o                         
  -4   7  13       8665.54       8334.60       341.63 o                         
  -3   7  13        865.19        694.82        64.05 o                         
  -2   7  13      10614.27       9979.43       369.24 o                         
  -1   7  13       8838.77       9443.33       185.52 o                         
   0   7  13       1237.60       1177.79        41.82 o                         
   1   7  13       9324.15      10235.34       272.19 o                         
   2   7  13      10916.95      11380.81       302.67 o                         
   3   7  13        928.60        875.94        41.78 o                         
   4   7  13       8735.03       9314.04       230.13 o                         
   5   7  13       3162.52       3404.20       109.00 o                         
   6   7  13       2453.44       2652.68       113.03 o                         
  -4   8  13       1611.91       1381.38       103.15 o                         
  -3   8  13       3089.89       2848.88       113.23 o                         
  -2   8  13       1899.33       2002.01       119.98 o                         
   0   8  13       6003.44       6552.31       240.54 o                         
   1   8  13       2775.93       2917.00       127.19 o                         
   2   8  13       1833.74       1944.57        64.17 o                         
   3   8  13       3118.61       3352.29        99.25 o                         
   4   8  13       1610.55       1515.19        66.91 o                         
   5   8  13       1334.82       1302.52        71.05 o                         
   6   8  13       2116.32       2281.45       104.59 o                         
  -3   9  13       1020.22       1134.90        64.06 o                         
  -2   9  13       2067.49       2143.04        87.90 o                         
  -1   9  13       6370.29       6799.03       208.12 o                         
   0   9  13        573.84        549.67        43.14 o                         
   1   9  13       6232.00       6347.48       288.20 o                         
   2   9  13       2071.08       2021.67        69.76 o                         
   3   9  13       1057.03        966.47        48.74 o                         
   4   9  13       1051.76        881.43        54.31 o                         
   5   9  13        557.22        500.86        51.48 o                         
  -2  10  13        772.90        604.08        70.99 o                         
  -1  10  13        621.32        588.63        62.62 o                         
   0  10  13       2747.95       2645.27       103.35 o                         
   1  10  13        583.35        489.80        75.14 o                         
   2  10  13        861.37        825.51        89.09 o                         
   3  10  13       1687.23       1579.26        93.39 o                         
   4  10  13        540.53        726.24        94.61 o                         
  -2  11  13        245.48        165.49        70.92 o                         
  -1  11  13        163.85        134.87        62.57 o                         
   0  11  13        209.66        208.59        57.01 o                         
   1  11  13        190.52        369.88        79.26 o                         
   2  11  13        230.33        344.87        84.83 o                         
   3  11  13         34.58         44.49        84.80 o                         
  -1  12  13        149.40        177.97        75.08 o                         
   0  12  13        354.52        424.21        86.23 o                         
   1  12  13        138.36         69.52        76.47 o                         
   0   0  14      31422.93      31459.78      1021.77 o                         
   1   0  14       4908.66       4539.89       104.56 o                         
   2   0  14      15085.71      14604.34       361.62 o                         
   3   0  14       1495.08       1410.93        57.22 o                         
   4   0  14        403.29        336.71        32.00 o                         
   5   0  14        111.01        111.23        27.81 o                         
   6   0  14       6708.88       6908.49       216.64 o                         
   7   0  14        401.64        318.54        50.08 o                         
  -7   1  14       3704.75       3858.21       162.22 o                         
  -6   1  14       1059.46       1005.55        64.07 o                         
  -5   1  14       5162.33       4822.75       150.27 o                         
  -4   1  14         82.20         87.59        22.25 o                         
  -3   1  14       3169.00       3156.35       103.72 o                         
  -2   1  14       2603.24       2402.51        79.85 o                         
  -1   1  14      40252.47      41007.54      1352.21 o                         
   0   1  14       1972.07       1813.83        61.58 o                         
   1   1  14      41024.21      40257.71       955.04 o                         
   2   1  14       2657.50       2750.37        86.87 o                         
   3   1  14       3418.23       3434.66       110.80 o                         
   4   1  14         82.40         57.00        20.86 o                         
   5   1  14       5334.25       5175.60       233.21 o                         
   6   1  14       1065.55        952.64        65.46 o                         
   7   1  14       4036.64       4162.48       180.49 o                         
  -7   2  14        162.94        207.18        50.06 o                         
  -6   2  14       6918.79       7652.68       236.38 o                         
  -5   2  14         50.57         45.88        20.85 o                         
  -4   2  14      13192.35      13018.58       339.02 o                         
  -3   2  14        216.14        191.94        16.69 o                         
  -2   2  14      13996.89      13774.17       348.26 o                         
  -1   2  14       3304.97       3354.14       105.34 o                         
   0   2  14      17361.12      17274.67       578.12 o                         
   1   2  14       3151.49       3300.60        82.83 o                         
   2   2  14      13912.31      13557.24       340.95 o                         
   3   2  14        277.95        301.86        31.99 o                         
   4   2  14      13154.48      14057.40       363.31 o                         
   5   2  14         51.03         37.54        31.98 o                         
   6   2  14       6707.00       6772.23       185.66 o                         
   7   2  14        138.78         54.23        37.54 o                         
  -7   3  14        480.59        421.52        54.26 o                         
  -6   3  14        191.86        276.72        37.55 o                         
  -5   3  14       3539.67       3913.14       128.76 o                         
  -4   3  14       1804.48       1621.58        62.80 o                         
  -3   3  14       6691.70       6678.55       148.32 o                         
  -2   3  14       3017.49       2915.03        72.88 o                         
  -1   3  14       4894.58       5033.93       198.82 o                         
   0   3  14        584.60        711.61        33.42 o                         
   1   3  14       4778.13       4688.30       126.86 o                         
   2   3  14       2949.68       2969.15        93.88 o                         
   3   3  14       6685.79       6811.24       187.87 o                         
   4   3  14       1788.02       1705.25        71.17 o                         
   5   3  14       3656.32       3811.82       135.79 o                         
   6   3  14        192.29        143.23        31.98 o                         
   7   3  14        538.19        489.73        45.91 o                         
  -7   4  14        805.70        581.79       101.60 o                         
  -6   4  14        646.44        583.09        80.71 o                         
  -5   4  14        391.89        307.44        33.39 o                         
  -4   4  14       5519.80       5938.59       247.44 o                         
  -3   4  14       1000.71        943.26        34.83 o                         
  -2   4  14       6833.91       7043.11       255.93 o                         
  -1   4  14       7964.41       8745.23       329.42 o                         
   0   4  14       1247.78       1316.82        50.22 o                         
   1   4  14       8165.34       7823.54       167.64 o                         
   2   4  14       7032.50       7237.53       193.81 o                         
   3   4  14       1152.65       1127.57        52.96 o                         
   4   4  14       5781.27       5689.94       168.80 o                         
   5   4  14        396.82        447.94        48.69 o                         
   6   4  14        667.37        526.05        43.14 o                         
   7   4  14        820.90        814.25        64.03 o                         
  -7   5  14        362.51        464.55        97.36 o                         
  -6   5  14       1489.04       1485.48       110.09 o                         
  -5   5  14       3184.01       3576.20       173.36 o                         
  -4   5  14       2766.54       2700.31        90.85 o                         
  -3   5  14       8794.19       8791.29       237.95 o                         
  -2   5  14       4983.93       5178.01       206.73 o                         
  -1   5  14       3993.45       4155.46       120.73 o                         
   0   5  14       5599.92       5685.67       126.88 o                         
   1   5  14       3948.63       3847.59        89.84 o                         
   2   5  14       5029.09       5226.37       143.46 o                         
   3   5  14       8807.87       9433.17       257.78 o                         
   4   5  14       2722.89       2677.72        97.83 o                         
   5   5  14       3321.90       3248.46       100.68 o                         
   6   5  14       1483.34       1419.97        68.28 o                         
   7   5  14        421.06        368.61        47.29 o                         
  -6   6  14       1254.37       1085.06       111.43 o                         
  -5   6  14       1521.73       1662.75       122.65 o                         
  -4   6  14         65.05         82.03        45.88 o                         
  -3   6  14       8419.08       8738.06       230.43 o                         
  -2   6  14       1454.81       1515.82        41.83 o                         
  -1   6  14       5391.82       5475.11       150.56 o                         
   0   6  14       3414.32       3403.24        95.27 o                         
   1   6  14       5026.74       5098.06       140.60 o                         
   2   6  14       1609.53       1590.26        62.77 o                         
   3   6  14       8435.51       9202.05       258.71 o                         
   4   6  14         63.13         38.93        22.24 o                         
   5   6  14       1474.73       1488.41        66.89 o                         
   6   6  14       1141.83        895.46        61.28 o                         
  -5   7  14        783.89        517.79        77.95 o                         
  -4   7  14       3088.62       3364.33       184.50 o                         
  -3   7  14        368.33        404.80        57.03 o                         
  -2   7  14       2689.23       2517.13       124.39 o                         
  -1   7  14       4353.29       4262.97       119.23 o                         
   0   7  14       6185.60       6307.77       160.55 o                         
   1   7  14       4452.99       4627.24       136.10 o                         
   2   7  14       2916.68       3059.40       102.07 o                         
   3   7  14        394.34        303.27        33.39 o                         
   4   7  14       3283.17       3296.97       103.47 o                         
   5   7  14        858.58        932.69        54.29 o                         
   6   7  14        279.75        229.47        40.33 o                         
  -4   8  14        341.92        382.50        58.42 o                         
  -3   8  14       3629.71       3752.42       194.48 o                         
  -2   8  14       1922.36       1745.29       104.63 o                         
   1   8  14       1832.90       1792.62        96.26 o                         
   2   8  14       1741.01       1619.18        71.13 o                         
   3   8  14       3519.52       3511.08       104.91 o                         
   4   8  14        332.34        353.28        36.16 o                         
   5   8  14        930.66        981.47        55.69 o                         
  -3   9  14       3492.75       3319.50       127.24 o                         
  -2   9  14       2056.58       1908.52        86.50 o                         
  -1   9  14       1756.52       1648.30        76.70 o                         
   0   9  14       1166.66        993.24        57.11 o                         
   1   9  14       1882.39       2026.66       136.69 o                         
   2   9  14       2092.91       2126.29        72.55 o                         
   3   9  14       3528.25       3458.14       111.87 o                         
   4   9  14       1729.75       1814.94        80.85 o                         
   5   9  14       2522.63       2495.05       110.24 o                         
  -2  10  14        495.48        378.42        62.61 o                         
  -1  10  14        691.19        478.75        66.80 o                         
   0  10  14       1521.58       1496.82        75.26 o                         
   1  10  14        640.41        455.05        61.23 o                         
   2  10  14        490.84        559.27        89.04 o                         
   3  10  14        595.66        571.87        59.83 o                         
   4  10  14        446.93        378.37        65.38 o                         
  -2  11  14       1770.59       1347.93       126.85 o                         
  -1  11  14        439.30        265.69        75.12 o                         
   0  11  14       2220.02       2484.54       172.98 o                         
   1  11  14        440.28        428.45        52.86 o                         
   2  11  14       1748.62       1732.60       147.75 o                         
   3  11  14         79.91         98.71        47.27 o                         
  -1  12  14       1440.85       1230.12       118.41 o                         
   0  12  14         10.23         18.07        47.26 o                         
   1  12  14       1465.96       1212.05       140.71 o                         
   1   0  15       1527.08       1535.12        58.67 o                         
   2   0  15        595.11        667.00        51.52 o                         
   3   0  15       3384.30       3388.71       109.36 o                         
   4   0  15          4.49         37.53        26.41 o                         
   5   0  15        384.47        311.62        37.56 o                         
   6   0  15        150.37        186.32        52.84 o                         
   7   0  15       1199.27       1164.36        83.57 o                         
  -7   1  15        688.91        622.06        65.41 o                         
  -6   1  15       1157.46       1096.24        68.25 o                         
  -5   1  15       2683.10       2456.66        93.63 o                         
  -4   1  15       3996.29       4013.62       182.31 o                         
  -3   1  15        353.49        354.79        32.00 o                         
  -2   1  15      10750.19      10883.96       283.56 o                         
  -1   1  15        515.95        554.15        25.06 o                         
   0   1  15       3032.66       2382.12        75.80 o                         
   1   1  15        452.85        416.23        29.23 o                         
   2   1  15      10751.55      10833.88       282.12 o                         
   3   1  15        373.87        340.90        32.00 o                         
   4   1  15       3950.94       3759.41       124.80 o                         
   5   1  15       2685.53       2903.84       110.40 o                         
   6   1  15        998.33        881.48        64.06 o                         
   7   1  15        661.20        825.20        70.97 o                         
  -7   2  15       3854.54       4047.52       179.02 o                         
  -6   2  15        816.98        722.49        54.29 o                         
  -5   2  15       4961.22       5015.77       167.01 o                         
  -4   2  15        116.10         98.72        30.59 o                         
  -3   2  15       4524.02       4545.31       134.93 o                         
  -2   2  15       1612.45       1496.79        54.45 o                         
  -1   2  15      24338.79      23727.36       803.66 o                         
   0   2  15       6751.85       6517.14       174.53 o                         
   1   2  15      23572.92      21987.96       424.79 o                         
   2   2  15       1586.80       1549.74        60.04 o                         
   3   2  15       4365.78       4300.52       127.85 o                         
   4   2  15        104.38        148.77        26.42 o                         
   5   2  15       4884.10       5033.28       168.38 o                         
   6   2  15        750.93        779.47        64.03 o                         
   7   2  15       3836.81       3398.48       152.44 o                         
  -7   3  15       1115.86        867.55        71.02 o                         
  -6   3  15       5040.01       5008.16       172.45 o                         
  -5   3  15       2109.13       1974.83        82.34 o                         
  -4   3  15        510.73        509.32        34.79 o                         
  -3   3  15       5185.68       5108.87       119.60 o                         
  -2   3  15      12388.99      12499.78       317.01 o                         
  -1   3  15       2833.56       2987.29       144.32 o                         
   0   3  15      49232.70      49062.62      1153.86 o                         
   1   3  15       2577.00       2700.93        82.61 o                         
   2   3  15      12876.93      13567.47       341.81 o                         
   3   3  15       5115.76       5219.18       156.15 o                         
   4   3  15        519.79        500.98        37.57 o                         
   5   3  15       2212.21       2142.73       106.09 o                         
   6   3  15       5235.74       4962.12       143.06 o                         
   7   3  15       1132.20       1076.45        84.95 o                         
  -7   4  15       3681.95       3657.10       251.64 o                         
  -6   4  15       1211.37        955.54        64.07 o                         
  -5   4  15       4735.42       4641.12       152.83 o                         
  -4   4  15       2734.34       2634.84        92.25 o                         
  -3   4  15       3644.98       3565.21       112.11 o                         
  -2   4  15       5763.89       5896.46       167.75 o                         
  -1   4  15      21342.24      22302.29       848.65 o                         
   0   4  15       7041.70       7215.03       184.09 o                         
   1   4  15      21265.52      22488.77       571.52 o                         
   2   4  15       5879.86       5874.12       169.20 o                         
   3   4  15       3766.09       3842.32       182.23 o                         
   4   4  15       2501.07       2545.59        97.80 o                         
   5   4  15       4545.24       4789.50       165.40 o                         
   6   4  15       1114.81       1006.92        57.10 o                         
   7   4  15       3508.97       3484.23       132.77 o                         
  -7   5  15        783.58        581.75        91.86 o                         
  -6   5  15       3614.27       3330.69       215.33 o                         
  -5   5  15       2462.02       2637.35       100.52 o                         
  -4   5  15        824.03        705.91        38.98 o                         
  -3   5  15       4233.44       4291.68       106.59 o                         
  -2   5  15       6606.42       6799.38       153.79 o                         
  -1   5  15       8129.92       8151.33       344.36 o                         
   0   5  15       9084.22       9009.69       233.02 o                         
   1   5  15       8478.78       8281.32       171.61 o                         
   2   5  15       6295.91       6371.69       172.02 o                         
   3   5  15       4440.56       4640.09       147.33 o                         
   4   5  15        921.16        665.65        45.96 o                         
   5   5  15       2469.00       2508.93        87.96 o                         
   6   5  15       3657.76       3659.54       132.85 o                         
   7   5  15        749.99        661.04        55.67 o                         
  -6   6  15       1227.85       1041.81       107.25 o                         
  -5   6  15        224.73         72.31        41.72 o                         
  -4   6  15       3817.52       3999.43       207.18 o                         
  -3   6  15        235.14        211.39        20.86 o                         
  -2   6  15       8099.54       8555.25       185.22 o                         
  -1   6  15       2217.21       2117.76        68.45 o                         
   0   6  15        359.84        349.20        22.26 o                         
   1   6  15       2258.58       2085.82        71.25 o                         
   2   6  15       7569.65       7708.41       209.02 o                         
   3   6  15        192.35        115.42        27.81 o                         
   4   6  15       3850.99       4026.27       138.60 o                         
   5   6  15        242.76        205.82        31.99 o                         
   6   6  15       1244.77       1208.98        71.03 o                         
  -6   7  15        419.12        424.25        87.63 o                         
  -5   7  15       1067.69       1015.16       101.65 o                         
  -4   7  15        238.05        203.04        57.02 o                         
  -3   7  15        809.74        634.85        61.26 o                         
  -2   7  15         85.77        115.40        34.76 o                         
  -1   7  15       2072.06       1985.12        54.44 o                         
   0   7  15         52.77         65.34        22.24 o                         
   1   7  15       2172.12       2133.54        76.80 o                         
   2   7  15         51.91        129.29        27.80 o                         
   3   7  15        847.36        730.96        48.73 o                         
   4   7  15        187.16        146.01        27.81 o                         
   5   7  15       1038.75       1020.68        58.48 o                         
   6   7  15        389.56        328.26        44.51 o                         
  -4   8  15         82.96         69.51        47.27 o                         
  -3   8  15       2027.42       1755.00       126.95 o                         
  -2   8  15       1026.16        965.16        75.21 o                         
   0   8  15       3526.74       3280.48       138.55 o                         
   1   8  15       1296.58       1238.85        55.74 o                         
   2   8  15       1001.31        914.98        54.31 o                         
   3   8  15       2022.17       2116.30        76.73 o                         
   4   8  15         81.59         86.20        27.81 o                         
   5   8  15        955.43        790.76        57.08 o                         
  -3   9  15       1069.69        960.88        58.49 o                         
  -2   9  15       1868.38       1729.30        86.46 o                         
  -1   9  15        274.90        236.43        52.85 o                         
   1   9  15        368.03        287.94        33.38 o                         
   2   9  15       1992.74       1873.34        66.95 o                         
   3   9  15       1165.82       1032.06        51.53 o                         
   4   9  15       1258.80       1367.81        71.04 o                         
   5   9  15        449.80        358.89        44.51 o                         
  -2  10  15       1689.54       1410.66       107.33 o                         
  -1  10  15       1339.02       1474.01        76.63 o                         
   0  10  15         69.12         29.20        55.61 o                         
   1  10  15       1336.80       1238.55       103.10 o                         
   2  10  15       1647.15       1768.77        98.96 o                         
   3  10  15        829.43        732.15        68.20 o                         
   4  10  15       2070.44       2264.62       125.50 o                         
  -2  11  15        802.36        933.91        94.64 o                         
  -1  11  15        736.95        844.77        91.85 o                         
   0  11  15        235.46        286.47        75.09 o                         
   1  11  15        668.09        754.22        65.40 o                         
   2  11  15        758.56        622.10        58.45 o                         
   3  11  15       2112.19       1999.73       119.93 o                         
   0   0  16        674.33        736.90        57.11 o                         
   1   0  16        348.01        386.85        30.61 o                         
   2   0  16        139.31        166.88        25.03 o                         
   3   0  16         58.53        102.88        20.85 o                         
   4   0  16         84.77         93.15        23.64 o                         
   5   0  16          4.41         12.51        26.41 o                         
   6   0  16        154.74        143.22        37.54 o                         
   7   0  16          2.73        116.77        52.82 o                         
  -7   1  16         43.73         83.41        43.10 o                         
  -6   1  16       1199.57       1241.16        75.22 o                         
  -5   1  16       2985.42       2744.44       104.86 o                         
  -4   1  16       5027.74       4951.71       163.00 o                         
  -3   1  16       4443.42       4274.23       129.27 o                         
  -2   1  16       1058.76       1081.82        62.73 o                         
  -1   1  16       6180.44       6162.33       257.59 o                         
   0   1  16        550.14        569.51        44.56 o                         
   1   1  16       6216.58       6042.66       243.46 o                         
   2   1  16       1063.36        949.40        41.82 o                         
   3   1  16       4408.75       4074.38       125.04 o                         
   4   1  16       5045.65       5237.15       158.79 o                         
   5   1  16       3079.85       3045.57       113.27 o                         
   6   1  16       1251.88       1010.01        64.08 o                         
   7   1  16         57.15         76.46        43.10 o                         
  -7   2  16        551.84        507.83        55.65 o                         
  -6   2  16        528.07        491.15        45.91 o                         
  -5   2  16       1511.58       1435.91        72.49 o                         
  -4   2  16       7051.99       7611.10       215.85 o                         
  -3   2  16       2101.35       2063.41        71.25 o                         
  -2   2  16       6591.00       6356.35       238.98 o                         
  -1   2  16       3641.85       3540.68       108.14 o                         
   0   2  16          8.69         20.85        16.68 o                         
   1   2  16       3740.91       3847.92       165.77 o                         
   2   2  16       6890.87       7118.33       189.63 o                         
   3   2  16       2204.30       2199.46        79.65 o                         
   4   2  16       7204.34       7281.86       211.68 o                         
   5   2  16       1270.89       1268.04        64.10 o                         
   6   2  16        492.23        459.12        50.09 o                         
   7   2  16        531.81        486.94        59.82 o                         
  -7   3  16         20.40        116.77        48.65 o                         
  -6   3  16       1266.94       1181.33        71.05 o                         
  -5   3  16       7581.32       7930.32       229.76 o                         
  -4   3  16       5172.24       5557.62       171.39 o                         
  -3   3  16      35715.85      35098.10       838.24 o                         
  -2   3  16       5611.83       5749.80       160.70 o                         
  -1   3  16       6115.43       6273.06       259.96 o                         
   0   3  16       3449.11       3320.23       102.44 o                         
   1   3  16       6028.72       6232.09       172.33 o                         
   2   3  16       5564.90       5921.09       177.59 o                         
   3   3  16      35108.83      35336.20       852.21 o                         
   4   3  16       5448.84       5153.09       160.24 o                         
   5   3  16       7365.26       7473.51       216.99 o                         
   6   3  16       1284.47       1273.31        64.08 o                         
   7   3  16         25.14         50.05        52.83 o                         
  -7   4  16        850.38        520.57        83.51 o                         
  -6   4  16       2899.61       2984.87       121.52 o                         
  -5   4  16       2989.91       3060.74       106.22 o                         
  -4   4  16      13570.68      14021.44       372.48 o                         
  -3   4  16       3887.87       3988.27       100.93 o                         
  -1   4  16       4167.78       3962.44       175.58 o                         
   0   4  16        666.52        672.57        27.85 o                         
   1   4  16       4006.24       3684.26        85.65 o                         
   2   4  16      14401.94      15418.91       400.88 o                         
   3   4  16       3605.14       3905.99       126.09 o                         
   4   4  16      13173.29      13729.99       375.05 o                         
   5   4  16       3018.60       3263.56       131.38 o                         
   6   4  16       2927.02       3026.91       106.16 o                         
   7   4  16        923.52        870.04        79.35 o                         
  -6   5  16       1570.38       1270.98       137.97 o                         
  -5   5  16       3257.78       2847.73       170.56 o                         
  -4   5  16       1301.42       1276.48        58.53 o                         
  -3   5  16       6031.58       6154.31       180.14 o                         
  -2   5  16       5046.61       5152.99       119.48 o                         
  -1   5  16       6903.11       7114.11       193.49 o                         
   0   5  16       7304.69       7447.99       192.32 o                         
   1   5  16       6870.62       6487.95       172.30 o                         
   2   5  16       5360.56       5164.95       149.10 o                         
   3   5  16       5944.60       6040.66       173.07 o                         
   4   5  16       1373.23       1386.76        66.90 o                         
   5   5  16       3198.07       3462.49       139.79 o                         
   6   5  16       1482.36       1500.71        78.03 o                         
  -6   6  16        144.57          9.73        50.05 o                         
  -5   6  16        486.92        443.81        79.30 o                         
  -4   6  16       4551.18       4756.87       229.85 o                         
  -3   6  16       1194.94        966.98        76.63 o                         
  -2   6  16       7888.67       7940.84       213.32 o                         
  -1   6  16       3618.36       3489.80       103.67 o                         
   0   6  16       1666.02       1543.08        54.41 o                         
   1   6  16       3530.12       3288.84        82.64 o                         
   2   6  16       7842.06       7791.77       213.30 o                         
   3   6  16       1145.76       1068.59        59.91 o                         
   4   6  16       4487.78       5130.50       170.97 o                         
   5   6  16        543.56        453.59        41.74 o                         
   6   6  16        131.37        162.67        36.15 o                         
  -6   7  16         58.90         66.73        70.90 o                         
  -5   7  16        130.52        119.57        61.18 o                         
  -4   7  16        134.47         11.12        50.06 o                         
  -3   7  16        917.90        850.79        77.98 o                         
  -2   7  16         17.01         15.29        30.58 o                         
  -1   7  16        124.95         97.33        18.08 o                         
   0   7  16        339.91        353.33        31.99 o                         
   1   7  16        127.27        132.09        22.25 o                         
   2   7  16          7.90         20.85        25.02 o                         
   3   7  16        899.74        920.38        57.09 o                         
   4   7  16        145.47        189.10        30.59 o                         
   5   7  16        126.10        166.85        37.54 o                         
   6   7  16         57.59         88.97        41.71 o                         
  -4   8  16        463.84        453.52        72.34 o                         
  -3   8  16        356.55        264.28        51.47 o                         
  -2   8  16         24.14        101.48        45.88 o                         
   1   8  16        308.42        208.64        30.60 o                         
   2   8  16         26.29         -2.78        22.24 o                         
   3   8  16        342.09        375.55        33.38 o                         
   4   8  16        456.80        418.73        44.52 o                         
   5   8  16        568.04        489.75        54.26 o                         
  -3   9  16        350.61        376.93        43.12 o                         
  -2   9  16        922.85        941.19        75.18 o                         
  -1   9  16        533.22        491.16        68.18 o                         
   2   9  16        923.62        935.62        58.48 o                         
   3   9  16        383.19        357.48        38.95 o                         
   4   9  16        464.36        425.68        43.12 o                         
   5   9  16        189.73        193.28        45.89 o                         
  -2  10  16       1578.99       1581.78       118.46 o                         
  -1  10  16       5541.70       5925.17       207.61 o                         
   0  10  16       1382.80       1240.02       112.86 o                         
   1  10  16       5689.17       6737.56       314.29 o                         
   2  10  16       1523.13       1532.86       129.60 o                         
   3  10  16        594.15        571.86        58.44 o                         
   4  10  16        356.23        336.58        66.76 o                         
  -2  11  16        561.54        347.82        61.22 o                         
  -1  11  16        918.70        948.01       101.62 o                         
   0  11  16       2881.27       3464.37       230.40 o                         
   1  11  16        923.00        910.43        72.39 o                         
   2  11  16        534.19        577.36        98.78 o                         
   1   0  17       1781.34       1568.97        81.03 o                         
   2   0  17        604.21        600.08        48.73 o                         
   3   0  17       8896.58       8956.24       239.84 o                         
   4   0  17        751.89        750.46        45.95 o                         
   5   0  17       4453.55       4264.32       144.39 o                         
   6   0  17        618.11        566.37        55.66 o                         
   7   0  17         79.65        126.51        55.61 o                         
  -7   1  17        292.48        269.80        52.85 o                         
  -6   1  17       2826.76       2883.02       110.35 o                         
  -5   1  17       1140.04       1188.31        65.48 o                         
  -4   1  17       6248.30       6117.61       184.49 o                         
  -3   1  17       4131.47       4334.19       131.93 o                         
  -2   1  17       6009.65       6287.79       247.05 o                         
  -1   1  17       5424.84       5329.87       221.55 o                         
   0   1  17        701.74        610.10        50.14 o                         
   1   1  17       5329.64       4971.56       145.31 o                         
   2   1  17       6030.44       6240.12       254.12 o                         
   3   1  17       4073.99       4033.29       197.88 o                         
   4   1  17       5808.72       6024.85       181.51 o                         
   5   1  17       1212.76       1012.92        61.30 o                         
   6   1  17       2787.25       2740.36       115.93 o                         
   7   1  17        329.44        247.57        50.07 o                         
  -7   2  17       1494.95       1361.28        94.75 o                         
  -6   2  17        876.52        776.83        55.69 o                         
  -5   2  17       1994.96       1758.04        86.51 o                         
  -4   2  17       1772.21       1778.87        73.95 o                         
  -3   2  17       3834.38       3617.98       110.78 o                         
  -2   2  17       2163.52       1944.20        89.45 o                         
   0   2  17       4722.75       4515.01       130.97 o                         
   1   2  17      15637.89      14409.02       354.76 o                         
   2   2  17       2378.00       1931.26        79.71 o                         
   3   2  17       3800.95       3739.70       123.39 o                         
   4   2  17       1707.82       1852.57        75.33 o                         
   5   2  17       2036.67       2042.83        89.30 o                         
   6   2  17        981.45        810.38        62.66 o                         
   7   2  17       1510.88       1644.17       100.32 o                         
  -7   3  17       1476.58       1423.90        90.56 o                         
  -6   3  17       5579.40       6027.23       200.63 o                         
  -5   3  17        838.80        797.75        54.30 o                         
  -4   3  17        142.04        136.27        25.03 o                         
  -3   3  17       4378.78       4537.73       138.95 o                         
  -2   3  17       2861.36       2631.47        88.18 o                         
   0   3  17      13547.02      12781.64       335.30 o                         
   1   3  17       9835.35       9722.76       209.47 o                         
   2   3  17       2832.75       2558.51        88.18 o                         
   3   3  17       4740.60       4796.96       143.28 o                         
   4   3  17        153.08        148.79        30.59 o                         
   5   3  17        695.19        626.34        72.38 o                         
   6   3  17       5549.45       5580.81       200.62 o                         
   7   3  17       1480.35       1224.68        96.13 o                         
  -7   4  17       2512.60       2567.49       193.96 o                         
  -6   4  17        561.68        578.81        75.13 o                         
  -5   4  17       3668.42       3801.48       134.32 o                         
  -4   4  17       5632.40       5484.73       171.44 o                         
  -3   4  17       1417.62       1448.66        62.74 o                         
  -2   4  17       3620.59       3649.82       161.19 o                         
   0   4  17       4193.49       4075.76       101.12 o                         
   1   4  17      13052.26      12742.26       258.03 o                         
   2   4  17       3377.22       3322.81       110.67 o                         
   3   4  17       1598.91       1545.46        66.95 o                         
   4   4  17       5666.81       5754.91       178.48 o                         
   5   4  17       3795.53       4196.98       151.14 o                         
   6   4  17        647.93        716.66        51.49 o                         
   7   4  17       2645.69       2690.82       120.03 o                         
  -6   5  17       2845.58       2843.06       202.48 o                         
  -5   5  17        285.94        454.79        75.10 o                         
  -4   5  17       2849.59       2871.83       104.81 o                         
  -3   5  17        188.93        137.67        37.55 o                         
  -2   5  17      12150.65      12607.38       268.12 o                         
  -1   5  17        512.42        460.66        36.18 o                         
   0   5  17      15600.24      16089.28       407.31 o                         
   1   5  17        469.49        397.99        33.40 o                         
   2   5  17      11759.46      12726.91       332.03 o                         
   3   5  17        131.82        105.68        26.42 o                         
   4   5  17       2937.16       2936.59       111.82 o                         
   5   5  17        269.88        321.26        50.07 o                         
   6   5  17       2815.19       2764.73       114.50 o                         
  -6   6  17          2.20        -66.72        68.11 o                         
  -5   6  17       3707.57       3467.25       201.41 o                         
  -4   6  17        302.03        240.62        59.81 o                         
  -3   6  17       4500.97       4621.09       144.41 o                         
  -2   6  17        434.12        395.14        27.83 o                         
  -1   6  17       4916.33       5016.73       207.86 o                         
   0   6  17         68.26         88.98        18.07 o                         
   1   6  17       4950.58       4710.89       191.02 o                         
   2   6  17        495.59        609.47        41.74 o                         
   3   6  17       4492.71       4494.84       154.22 o                         
   4   6  17        295.43        305.98        37.55 o                         
   5   6  17       3561.02       4085.87       125.85 o                         
   6   6  17          4.17         50.04        37.53 o                         
  -5   7  17        699.79        624.85        80.72 o                         
  -4   7  17       1423.64       1156.58       100.33 o                         
  -3   7  17        134.39        107.06        50.06 o                         
  -2   7  17       1706.59       1446.21        97.62 o                         
  -1   7  17       3402.95       3358.52       135.74 o                         
   0   7  17       4019.60       3882.69       158.33 o                         
   1   7  17       3427.55       3418.85       148.34 o                         
   2   7  17       1791.49       1747.73        73.93 o                         
   3   7  17        141.52        173.81        30.59 o                         
   4   7  17       1346.25       1162.00        71.06 o                         
   5   7  17        643.91        602.53        51.49 o                         
   6   7  17        790.07        624.90        59.85 o                         
  -4   8  17        965.38        732.34        91.89 o                         
  -3   8  17        673.17        485.70        69.59 o                         
  -2   8  17       3213.27       2758.39       157.98 o                         
   1   8  17        640.29        679.17        52.89 o                         
   2   8  17       3225.61       3375.02       125.83 o                         
   3   8  17        616.03        559.41        44.53 o                         
   4   8  17        991.78       1012.23        61.26 o                         
   5   8  17        337.34        340.75        45.90 o                         
  -3   9  17       1766.69       1367.60       118.50 o                         
  -2   9  17        213.01        123.76        55.62 o                         
  -1   9  17       1396.41       1538.36       101.72 o                         
   0   9  17        275.08        218.35        48.68 o                         
   2   9  17        200.37        200.24        45.89 o                         
   3   9  17       1712.47       1646.28        94.79 o                         
   4   9  17        459.29        349.16        40.34 o                         
  -2  10  17       2264.05       2078.72       157.65 o                         
  -1  10  17         40.47         65.34        29.19 o                         
   0  10  17       2828.50       2862.88       134.07 o                         
   1  10  17         47.46        -34.76        41.71 o                         
   2  10  17       2291.26       2336.92       170.21 o                         
   3  10  17        514.90        481.36        62.60 o                         
  -2  11  17        653.35        613.64        84.88 o                         
  -1  11  17       1183.24       1082.07       108.63 o                         
   0  11  17        545.89        628.86        86.26 o                         
   1  11  17       1189.07       1157.29        80.77 o                         
   2  11  17        636.29        520.40        77.92 o                         
   1   0  18       7926.78       7909.85       309.47 o                         
   2   0  18      20177.67      20905.06       758.75 o                         
   3   0  18          8.62         22.24        31.97 o                         
   4   0  18         27.36         38.92        27.80 o                         
   5   0  18       1205.69       1272.01        72.45 o                         
   6   0  18       4998.61       5078.77       176.63 o                         
   7   0  18       1725.46       1641.92       104.54 o                         
  -7   1  18       4099.01       4552.04       198.64 o                         
  -6   1  18       1714.89       1611.60        86.44 o                         
  -5   1  18       5943.04       5990.97       189.72 o                         
  -4   1  18       1241.01       1241.73        58.53 o                         
  -3   1  18        785.60        718.57        55.70 o                         
  -2   1  18       4106.91       3948.88       126.39 o                         
   1   1  18      10732.38      10167.66       395.96 o                         
   2   1  18       4218.99       4021.61       169.97 o                         
   3   1  18        738.83        680.90        62.66 o                         
   4   1  18       1276.13       1342.17        65.51 o                         
   5   1  18       6179.56       6343.63       206.67 o                         
   6   1  18       1617.83       1594.61        86.42 o                         
   7   1  18       4099.85       4354.80       183.26 o                         
  -7   2  18        591.91        507.85        61.22 o                         
  -6   2  18       1683.01       1678.38        82.25 o                         
  -5   2  18       4117.65       4200.24       145.66 o                         
  -4   2  18        661.64        657.00        43.15 o                         
  -3   2  18       1826.77       1874.49        71.18 o                         
  -2   2  18       3426.60       3411.63       107.93 o                         
   0   2  18       6795.75       7008.38       270.26 o                         
   2   2  18       3187.61       3144.91       103.66 o                         
   3   2  18       1806.79       1692.97        72.58 o                         
   4   2  18        577.54        527.46        40.36 o                         
   5   2  18       4082.17       4418.44       148.45 o                         
   6   2  18       1676.20       1596.12        85.03 o                         
   7   2  18        665.03        769.51        72.36 o                         
  -7   3  18        510.81        500.82        89.04 o                         
  -6   3  18       1428.66       1291.65        72.45 o                         
  -5   3  18        793.25        743.37        50.11 o                         
  -4   3  18       1688.01       1577.42        68.34 o                         
  -3   3  18       6697.43       6795.06       197.41 o                         
  -2   3  18       1790.67       1764.43       107.49 o                         
   0   3  18       3952.79       3664.29       116.53 o                         
   1   3  18       4797.97       4316.67       104.08 o                         
   2   3  18       1655.13       1532.23        62.80 o                         
   3   3  18       7083.08       7106.78       210.27 o                         
   4   3  18       1585.30       1596.63        73.90 o                         
   5   3  18        861.68        810.29        58.47 o                         
   6   3  18       1449.70       1357.18        79.42 o                         
   7   3  18        472.42        349.17        52.86 o                         
  -6   4  18        265.37        268.40        62.58 o                         
  -5   4  18        686.36        580.37        47.32 o                         
  -4   4  18       1893.79       1921.06        80.92 o                         
  -3   4  18       1741.87       1502.53        99.05 o                         
  -2   4  18       5254.51       5429.61       226.41 o                         
   0   4  18       1717.71       1605.15        62.81 o                         
   1   4  18        473.53        385.48        26.44 o                         
   2   4  18       4959.58       4969.38       153.19 o                         
   3   4  18       1803.48       1755.26        76.74 o                         
   4   4  18       1821.65       1800.84        82.30 o                         
   5   4  18        711.20        623.54        58.46 o                         
   6   4  18        241.69        161.31        41.72 o                         
  -6   5  18        255.24        260.05        83.44 o                         
  -5   5  18       2372.46       2688.09       161.90 o                         
  -4   5  18        482.84        473.05        34.78 o                         
  -3   5  18       3255.72       3151.96       167.88 o                         
  -2   5  18        287.27        240.63        27.82 o                         
  -1   5  18       5446.41       5921.98       227.88 o                         
   0   5  18          1.14         16.68        18.07 o                         
   1   5  18       5465.77       5227.31       126.60 o                         
   2   5  18        299.95        204.47        30.60 o                         
   3   5  18       3410.79       3364.23       111.95 o                         
   4   5  18        477.32        485.57        40.35 o                         
   5   5  18       2345.67       2234.39       107.46 o                         
   6   5  18        276.19        322.64        44.50 o                         
  -6   6  18       1904.29       1947.63       165.90 o                         
  -5   6  18        671.79        553.87        86.28 o                         
  -4   6  18       2309.53       2230.38       139.57 o                         
  -3   6  18       3655.97       3471.02       190.35 o                         
  -2   6  18       3751.73       3589.23       114.83 o                         
  -1   6  18        946.45        944.32        52.93 o                         
   0   6  18       5583.07       5493.99       150.46 o                         
   1   6  18        931.76        853.76        66.85 o                         
   2   6  18       4022.44       4031.08       130.31 o                         
   3   6  18       3667.84       3960.96       135.76 o                         
   4   6  18       2392.01       2206.97        97.72 o                         
   5   6  18        730.66        702.84        52.89 o                         
   6   6  18       1968.71       1833.49        89.23 o                         
  -5   7  18        750.44        720.93        86.29 o                         
  -4   7  18       2138.52       1932.20       126.95 o                         
  -3   7  18       2929.19       2928.81       162.09 o                         
  -2   7  18       2047.84       1787.51       111.63 o                         
  -1   7  18      11350.91      11473.59       411.85 o                         
   0   7  18        416.15        388.15        37.56 o                         
   1   7  18      11115.99      12069.09       459.94 o                         
   2   7  18       2031.88       2102.81        83.72 o                         
   3   7  18       2826.14       2956.22       111.77 o                         
   4   7  18       1973.92       1977.70        97.63 o                         
   5   7  18        800.04        715.42        57.07 o                         
  -4   8  18       1268.39        817.65       100.29 o                         
  -3   8  18       3373.23       3299.29       201.31 o                         
  -2   8  18       1910.87       1511.93       108.79 o                         
  -1   8  18       1981.53       2013.08       113.00 o                         
   1   8  18       1967.09       1873.53       121.37 o                         
   2   8  18       1931.52       1947.16        82.29 o                         
   3   8  18       3579.40       3563.34       192.99 o                         
   4   8  18       1300.65       1269.03        62.69 o                         
   5   8  18       1410.09       1248.21        96.12 o                         
  -3   9  18         35.32         16.68        55.61 o                         
  -2   9  18       3822.89       3812.03       215.43 o                         
  -1   9  18        519.51        441.05        65.39 o                         
   2   9  18       3652.22       3843.13       211.18 o                         
   3   9  18         49.27         11.12        38.93 o                         
   4   9  18       3606.02       3528.07       136.99 o                         
  -2  10  18        307.55        223.91        63.98 o                         
  -1  10  18        421.21        407.57        51.47 o                         
   0  10  18        303.96        305.97        41.72 o                         
   1  10  18        398.98        385.30        68.16 o                         
   2  10  18        297.74        319.87        45.89 o                         
   3  10  18       1033.08        978.79        77.97 o                         
  -2  11  18        437.62        315.76        62.60 o                         
  -1  11  18        256.74        228.07        62.58 o                         
   0  11  18        954.74        794.91       105.80 o                         
   1  11  18        259.90        322.63        61.19 o                         
   2  11  18        469.67        243.44        69.55 o                         
   1   0  19       6720.66       7031.61       268.65 o                         
   2   0  19       4755.90       4763.55       208.09 o                         
   3   0  19      23595.05      23540.36       847.41 o                         
   4   0  19       5951.02       5678.64       241.94 o                         
   5   0  19       4286.75       4342.91       149.90 o                         
   6   0  19       1310.87       1050.42       107.27 o                         
   7   0  19         46.08         94.53        48.66 o                         
  -7   1  19        382.01        421.45        59.81 o                         
  -6   1  19       1067.00        999.86        68.24 o                         
  -5   1  19       1475.21       1370.13        72.48 o                         
  -4   1  19      15696.61      16145.56       431.37 o                         
  -3   1  19       8210.56       7958.10       318.38 o                         
  -2   1  19      17360.59      18094.55       667.01 o                         
   1   1  19       2835.18       2663.02       127.41 o                         
   2   1  19      18197.11      18490.44       658.10 o                         
   3   1  19       8097.95       8537.63       230.59 o                         
   4   1  19      15874.94      17006.85       450.15 o                         
   5   1  19       1611.99       1493.15        72.50 o                         
   6   1  19       1097.09        928.88        76.59 o                         
   7   1  19        359.46        382.49        58.42 o                         
  -7   2  19        149.62         58.40        43.10 o                         
  -6   2  19        717.06        695.87        57.06 o                         
  -5   2  19       4425.44       4161.31       148.52 o                         
  -4   2  19       1786.65       1774.42        76.72 o                         
  -3   2  19      10495.13      10698.01       406.49 o                         
  -2   2  19       3030.63       3233.86       105.00 o                         
   0   2  19         12.63        -22.24        22.24 o                         
   1   2  19       7586.77       7540.47       300.20 o                         
   2   2  19       3054.07       3092.64       109.20 o                         
   3   2  19      10027.92      10298.62       276.88 o                         
   4   2  19       1662.09       1500.64        75.31 o                         
   5   2  19       4477.97       4324.24       151.33 o                         
   6   2  19        695.44        720.90        62.63 o                         
   7   2  19        136.93        168.24        61.18 o                         
  -7   3  19         12.98         30.58        86.19 o                         
  -6   3  19          7.42         44.48        34.75 o                         
  -5   3  19        427.48        456.30        51.47 o                         
  -4   3  19        673.41        592.95        43.15 o                         
  -3   3  19        992.34        763.36        45.97 o                         
  -2   3  19       2329.87       2107.28       114.59 o                         
   1   3  19        506.51        503.82        30.62 o                         
   2   3  19       2508.95       2354.16        88.07 o                         
   3   3  19        910.64        842.61        54.32 o                         
   4   3  19        751.28        659.86        45.94 o                         
   5   3  19        416.01        378.38        44.52 o                         
   6   3  19          8.79          8.34        31.97 o                         
   7   3  19         20.72         36.14        45.87 o                         
  -6   4  19        889.80        743.36        89.09 o                         
  -5   4  19        398.08        411.75        41.73 o                         
  -4   4  19        897.01        885.58        48.73 o                         
  -3   4  19         54.92         88.98        22.24 o                         
  -2   4  19          5.46         34.75        29.19 o                         
   0   4  19        140.81        146.01        23.64 o                         
   1   4  19        783.04        667.03        32.03 o                         
   2   4  19          1.45          9.73        20.85 o                         
   3   4  19         66.34         72.29        30.59 o                         
   4   4  19        890.57        899.49        58.48 o                         
   5   4  19        375.66        299.06        72.33 o                         
   6   4  19        966.00        867.36        75.18 o                         
  -6   5  19        499.43        322.75        95.99 o                         
  -5   5  19       1021.72        848.01        84.94 o                         
  -4   5  19       2660.37       2407.97       148.05 o                         
  -3   5  19       1956.84       1513.94       106.05 o                         
  -2   5  19       1086.27        959.91        48.76 o                         
   0   5  19        214.69        144.64        23.64 o                         
   1   5  19       1697.88       1607.18        51.62 o                         
   2   5  19       1264.38       1360.24        61.32 o                         
   3   5  19       1968.39       2076.31        85.12 o                         
   4   5  19       2728.42       2623.39       104.77 o                         
   5   5  19        987.00        935.69        69.62 o                         
   6   5  19        562.91        446.61        45.91 o                         
  -6   6  19       1800.11       1416.19       146.36 o                         
  -5   6  19       1563.01       1769.89       143.54 o                         
  -4   6  19       1701.02       1576.82       115.72 o                         
  -3   6  19       5245.66       5133.80       263.85 o                         
  -2   6  19        717.46        767.01        50.11 o                         
  -1   6  19       2860.36       2773.73       123.03 o                         
   0   6  19       2486.35       2728.53       125.74 o                         
   1   6  19       2710.35       2584.23        89.45 o                         
   2   6  19        813.88        767.15        47.34 o                         
   3   6  19       5192.83       5540.27       174.01 o                         
   4   6  19       1692.53       1713.42        92.01 o                         
   5   6  19       1510.19       1371.20        90.58 o                         
   6   6  19       1707.81       1835.50        94.77 o                         
  -5   7  19       2794.14       2855.15       202.44 o                         
  -4   7  19       3747.46       3660.42       202.81 o                         
  -3   7  19       1436.95       1348.99       101.73 o                         
  -2   7  19       3611.02       3722.01       180.50 o                         
  -1   7  19       6314.47       6396.99       246.15 o                         
   0   7  19       1417.18       1140.17        68.30 o                         
   1   7  19       6091.09       6598.22       199.65 o                         
   2   7  19       3590.66       3867.39       131.52 o                         
   3   7  19       1406.03       1380.97        71.07 o                         
   4   7  19       3748.46       3797.50       142.67 o                         
   5   7  19       2942.75       3225.88       129.87 o                         
  -4   8  19        922.01        767.07        89.10 o                         
  -3   8  19       1805.87       1818.13       133.85 o                         
  -2   8  19       2389.53       2654.88       164.71 o                         
  -1   8  19       2022.18       1866.61       118.58 o                         
   1   8  19       2033.41       2066.15        79.52 o                         
   2   8  19       2521.75       2458.62       100.52 o                         
   3   8  19       1935.24       2027.71        90.65 o                         
   4   8  19        893.21        927.12        61.25 o                         
   5   8  19       2036.91       2055.30        99.00 o                         
  -3   9  19        357.49        219.76        69.54 o                         
  -2   9  19       2162.85       2026.96       150.66 o                         
  -1   9  19       2222.24       2549.15       164.64 o                         
   1   9  19       2275.94       2310.76       145.12 o                         
   3   9  19        335.62        436.72        59.81 o                         
   4   9  19        907.51        931.26        62.64 o                         
  -2  10  19        851.45        630.55        90.48 o                         
  -1  10  19         46.54         37.54        58.39 o                         
   0  10  19       1862.57       1822.25       105.96 o                         
   1  10  19         55.95        104.27        54.22 o                         
   2  10  19        833.54        754.41        91.87 o                         
   3  10  19        389.57        461.79       107.10 o                         
  -1  11  19        174.86        122.36        69.52 o                         
   0  11  19         98.25        166.84        75.08 o                         
   1  11  19        173.11         29.20        52.84 o                         
   1   0  20       4216.53       4346.77       132.02 o                         
   2   0  20       1332.43       1344.20        78.09 o                         
   3   0  20        788.11        910.66        47.34 o                         
   4   0  20        680.67        618.03        45.93 o                         
   5   0  20       2051.02       1840.26        85.11 o                         
   6   0  20       5864.99       6255.07       244.20 o                         
   7   0  20       1854.76       1813.61       114.31 o                         
  -7   1  20       3156.90       3438.76       159.23 o                         
  -6   1  20        680.96        591.45        59.84 o                         
  -5   1  20       4267.49       4235.54       154.07 o                         
  -4   1  20        119.18        109.84        31.98 o                         
  -3   1  20       3301.30       2652.73       137.19 o                         
  -2   1  20       2555.04       2655.32       125.84 o                         
  -1   1  20      23091.03      23996.56       824.08 o                         
   1   1  20      22669.55      23577.36       849.69 o                         
   2   1  20       2273.25       2287.50        85.24 o                         
   3   1  20       3281.70       3111.76       160.98 o                         
   4   1  20        125.85         97.33        29.20 o                         
   5   1  20       4057.08       4253.57       145.61 o                         
   6   1  20        656.97        684.66        62.62 o                         
   7   1  20       2982.73       2989.63       148.02 o                         
  -7   2  20        458.08        356.11        52.86 o                         
  -6   2  20       2760.65       2457.52       120.08 o                         
  -5   2  20        200.78        265.60        38.94 o                         
  -4   2  20       3410.07       3330.08       123.13 o                         
  -3   2  20       1605.35       1564.93        80.90 o                         
  -2   2  20      11387.97      12761.78       488.92 o                         
   0   2  20      11705.58      11385.21       438.72 o                         
   1   2  20       1294.46       1345.57        62.75 o                         
   2   2  20      11144.46      10951.46       292.06 o                         
   3   2  20       1585.63       1581.60        64.16 o                         
   4   2  20       3725.46       3437.07       123.20 o                         
   5   2  20        192.18        196.07        38.94 o                         
   6   2  20       2848.86       2763.70       132.67 o                         
   7   2  20        425.13        285.15        68.16 o                         
  -6   3  20        175.88        209.96        41.71 o                         
  -5   3  20       2475.89       2598.05       101.91 o                         
  -4   3  20        658.81        566.47        43.15 o                         
  -3   3  20       3667.28       3470.32       117.64 o                         
   0   3  20        120.94        179.37        31.98 o                         
   1   3  20       1626.56       1649.21        66.97 o                         
   2   3  20        661.73        640.37        44.55 o                         
   3   3  20       4054.24       4371.40       138.75 o                         
   4   3  20        676.49        666.70        50.11 o                         
   5   3  20       2506.26       2398.54       106.11 o                         
   6   3  20        176.84        162.69        45.89 o                         
  -6   4  20        852.68        755.83       107.18 o                         
  -5   4  20        927.79        778.28        57.08 o                         
  -4   4  20       5569.80       5667.25       171.31 o                         
  -3   4  20       1099.11       1014.18        52.94 o                         
  -2   4  20       3875.15       3619.64       175.17 o                         
   0   4  20        854.11        837.03        54.32 o                         
   1   4  20        932.47        894.26        45.97 o                         
   2   4  20       3864.54       3961.48       126.12 o                         
   3   4  20       1020.00        966.66        58.50 o                         
   4   4  20       5217.16       5463.00       179.62 o                         
   5   4  20        866.87       1017.65        72.39 o                         
   6   4  20        865.71       1099.67       119.71 o                         
  -6   5  20        843.81        730.75        97.43 o                         
  -5   5  20        103.25        154.33        69.52 o                         
  -4   5  20       2302.02       2187.12        92.12 o                         
  -3   5  20        734.54        641.72        66.82 o                         
  -2   5  20       4064.30       4009.17       131.72 o                         
  -1   5  20        912.10        986.05        61.28 o                         
   0   5  20       6102.47       6457.54       244.96 o                         
   1   5  20        907.43        789.67        44.57 o                         
   2   5  20       4067.69       4331.50       144.34 o                         
   3   5  20        863.31        875.79        55.69 o                         
   4   5  20       2255.51       2386.51       104.67 o                         
   5   5  20        131.35        148.77        43.10 o                         
   6   5  20        927.58        794.88        59.86 o                         
  -6   6  20        480.46        322.74        75.12 o                         
  -5   6  20        665.70        473.14        84.89 o                         
  -4   6  20        216.10        240.58        69.53 o                         
  -3   6  20       3056.34       2673.87       176.11 o                         
  -2   6  20       1117.81        982.09        47.36 o                         
  -1   6  20       4534.63       4782.08       189.32 o                         
   1   6  20       4583.47       4624.05       151.47 o                         
   2   6  20       1242.08       1280.50        61.31 o                         
   3   6  20       2981.27       2997.74       114.60 o                         
   4   6  20        201.31        197.46        45.89 o                         
   5   6  20        621.57        559.37        59.83 o                         
   6   6  20        447.01        340.80        45.90 o                         
  -5   7  20       1734.39       1848.21       167.26 o                         
  -4   7  20       2867.80       2766.66       196.92 o                         
  -3   7  20        110.25        -20.86        54.22 o                         
  -2   7  20       4702.86       4771.65       224.28 o                         
   0   7  20       2145.06       2092.07       104.67 o                         
   1   7  20       1275.76       1280.50        73.85 o                         
   2   7  20       4675.36       4912.99       159.79 o                         
   3   7  20        138.50        177.97        34.76 o                         
   4   7  20       2708.55       2691.94       129.85 o                         
   5   7  20       1820.38       1814.99        90.61 o                         
  -4   8  20       1377.50       1170.20       117.02 o                         
  -3   8  20       2945.31       2836.90       189.96 o                         
  -2   8  20       4208.75       4130.05       218.40 o                         
   1   8  20       2302.89       2438.23       122.82 o                         
   2   8  20       4196.24       4225.16       155.40 o                         
   3   8  20       3061.07       2780.15       129.93 o                         
   4   8  20       1331.01       1367.92        73.83 o                         
  -3   9  20        952.81        800.50       100.24 o                         
  -2   9  20        791.78        787.80        96.04 o                         
   1   9  20       2088.45       2263.89       135.30 o                         
   3   9  20        958.87        928.59        83.53 o                         
   4   9  20        515.32        587.08        65.39 o                         
  -1  10  20        553.84        541.22        73.74 o                         
   0  10  20        651.76        544.09        84.88 o                         
   1  10  20        565.29        353.40        48.70 o                         
   2  10  20        434.24        367.23        75.12 o                         
   0  11  20        181.22        191.89        79.26 o                         
   2   0  21        126.40         88.99        22.25 o                         
   3   0  21       9356.63       9763.87       280.55 o                         
   4   0  21        809.42        732.32        52.91 o                         
   5   0  21       1939.91       1725.40        89.27 o                         
   6   0  21        369.00        406.15        57.03 o                         
   7   0  21         21.12         51.44        48.65 o                         
  -6   1  21        698.17        769.59        64.02 o                         
  -5   1  21       1741.43       1643.91        80.87 o                         
  -4   1  21       2525.04       2334.00        97.77 o                         
  -3   1  21       2754.47       2698.13       142.60 o                         
  -2   1  21       5692.89       6282.06       185.80 o                         
  -1   1  21       4691.30       4931.08       202.36 o                         
   1   1  21       4704.12       4683.89       151.77 o                         
   2   1  21       5710.00       5553.13       237.89 o                         
   3   1  21       2730.07       2616.92       137.00 o                         
   4   1  21       2599.07       2476.81       103.38 o                         
   5   1  21       1830.36       1821.27        86.46 o                         
   6   1  21        717.89        801.62        68.19 o                         
  -6   2  21        676.29        563.60        55.66 o                         
  -5   2  21       2227.44       2222.95        99.08 o                         
  -4   2  21       1126.33       1033.63        54.33 o                         
  -3   2  21        830.61        834.07        45.95 o                         
  -2   2  21         60.60         27.81        20.85 o                         
   0   2  21         26.29         48.66        27.80 o                         
   1   2  21       8016.14       8213.33       236.36 o                         
   2   2  21        107.22        102.89        26.42 o                         
   3   2  21        673.60        661.20        44.54 o                         
   4   2  21       1118.28        944.46        83.58 o                         
   5   2  21       2171.22       1825.07        90.70 o                         
   6   2  21        699.95        727.83        61.23 o                         
  -6   3  21       3126.01       3260.47       149.47 o                         
  -5   3  21        931.98        811.71        54.30 o                         
  -4   3  21       3015.76       2787.19       106.23 o                         
  -3   3  21       2387.41       2368.74        86.59 o                         
   0   3  21      14921.18      16125.36       577.24 o                         
   1   3  21       4674.71       4644.30       141.84 o                         
   2   3  21       8254.90       8757.85       250.31 o                         
   3   3  21       2323.96       2140.82        87.98 o                         
   4   3  21       2889.28       2969.62       110.40 o                         
   5   3  21       1039.78        972.00        68.24 o                         
   6   3  21       3044.90       2923.43       150.85 o                         
  -6   4  21       1437.11       1313.78       142.11 o                         
  -5   4  21       1514.15       1298.83        69.68 o                         
  -4   4  21        937.60        836.85        51.52 o                         
  -3   4  21       1988.14       1882.38        83.72 o                         
  -2   4  21       3081.82       2705.24       142.68 o                         
  -1   4  21      10667.98      11060.59       414.97 o                         
   0   4  21       6931.43       7161.72       279.30 o                         
   1   4  21      10715.57      11053.13       304.15 o                         
   2   4  21       3105.95       2985.14       104.91 o                         
   3   4  21       2107.21       2171.71        87.93 o                         
   4   4  21        888.63        889.68        61.26 o                         
   5   4  21       1552.11       1687.75        85.01 o                         
   6   4  21       1281.72       1227.11        82.18 o                         
  -6   5  21       1054.16       1172.34       122.52 o                         
  -5   5  21       3705.66       3338.05       218.15 o                         
  -4   5  21        431.84        319.96        68.17 o                         
  -3   5  21       2924.28       2500.26       146.75 o                         
  -2   5  21       1204.65       1054.76        66.88 o                         
  -1   5  21       2926.79       3165.66       144.02 o                         
   0   5  21       4906.40       4901.10       144.60 o                         
   1   5  21       2814.49       2554.05       121.62 o                         
   2   5  21       1006.72        987.50        51.53 o                         
   3   5  21       2908.59       3108.11       121.59 o                         
   4   5  21        462.49        541.18        57.04 o                         
   5   5  21       3578.59       3898.02       164.98 o                         
   6   5  21       1003.35       1026.06        69.61 o                         
  -5   6  21        123.10        119.57        79.25 o                         
  -4   6  21       3016.70       2956.24       181.62 o                         
  -3   6  21        573.63        528.77        76.53 o                         
  -2   6  21       3714.28       3713.18       130.16 o                         
  -1   6  21        909.55        850.82        57.09 o                         
   0   6  21       8521.18       8808.51       336.23 o                         
   1   6  21        991.10        990.23        50.14 o                         
   2   6  21       3873.61       3866.86       130.20 o                         
   3   6  21        602.44        585.85        45.92 o                         
   4   6  21       3184.86       3237.96       127.17 o                         
   5   6  21        107.40         91.76        43.10 o                         
  -5   7  21        501.98        281.01        93.21 o                         
  -4   7  21        284.65        372.72        77.88 o                         
  -3   7  21       1495.99       1234.74       117.06 o                         
  -2   7  21       1252.78       1185.58       101.70 o                         
   0   7  21        246.70        205.83        33.38 o                         
   1   7  21       1134.43       1066.99        78.00 o                         
   2   7  21       1226.64       1238.46        65.48 o                         
   3   7  21       1508.91       1459.14        75.26 o                         
   4   7  21        287.05        222.52        54.24 o                         
   5   7  21        464.37        454.88        52.86 o                         
  -4   8  21        543.26        335.30        70.95 o                         
  -3   8  21       1477.84       1373.91       124.01 o                         
  -2   8  21        143.89         97.33        61.18 o                         
   2   8  21        143.82        115.41        50.06 o                         
   3   8  21       1430.96       1376.59        82.21 o                         
   4   8  21        509.30        422.92        54.26 o                         
  -3   9  21        641.10        609.47        82.10 o                         
  -2   9  21       1544.97       1651.32       139.35 o                         
  -1   9  21        942.46        971.77        98.85 o                         
   0   9  21        556.49        524.54        80.70 o                         
   1   9  21        924.44        641.80        76.57 o                         
   2   9  21       1620.07       1489.85       126.83 o                         
   3   9  21        583.70        534.28        79.31 o                         
  -1  10  21       1936.05       2024.46       151.97 o                         
   0  10  21         45.79         80.63        68.12 o                         
   1  10  21       1819.60       1919.54       147.76 o                         
   2  10  21        799.63        687.54        65.41 o                         
   1   0  22       2638.68       2736.61       128.65 o                         
   2   0  22        192.01        172.44        31.99 o                         
   3   0  22        480.14        527.36        40.35 o                         
   4   0  22          6.83         37.53        26.41 o                         
   5   0  22        256.55        301.78        47.28 o                         
   6   0  22        120.21         38.93        41.71 o                         
  -6   1  22        451.04        347.77        47.30 o                         
  -5   1  22        601.86        570.53        51.49 o                         
  -4   1  22       1825.80       1651.45        78.11 o                         
  -3   1  22        464.13        452.20        40.35 o                         
  -2   1  22       3501.89       3631.50       120.44 o                         
   1   1  22        350.38        346.41        30.61 o                         
   2   1  22       3540.95       3390.90       166.67 o                         
   3   1  22        592.62        598.45        40.36 o                         
   4   1  22       1909.10       1994.88        89.28 o                         
   5   1  22        651.13        585.88        52.88 o                         
   6   1  22        467.59        478.55        58.43 o                         
  -6   2  22       1174.53       1135.03        77.99 o                         
  -5   2  22       1405.03       1178.83        71.06 o                         
  -4   2  22      11187.76      11938.31       337.57 o                         
  -3   2  22       1406.96       1409.29        66.91 o                         
  -2   2  22      11268.04      11953.70       433.93 o                         
   0   2  22          1.39          8.34        30.58 o                         
   1   2  22        835.49        703.29        66.85 o                         
   2   2  22      11080.48      11603.60       315.72 o                         
   3   2  22       1442.12       1348.05        65.52 o                         
   4   2  22      11027.41      10485.78       425.39 o                         
   5   2  22       1282.02       1361.08        80.80 o                         
   6   2  22       1149.29       1072.31        75.20 o                         
  -6   3  22        831.88        733.53        68.20 o                         
  -5   3  22       2475.40       2364.55       108.88 o                         
  -4   3  22       5607.40       6012.16       192.36 o                         
  -3   3  22       8600.59       8831.14       257.16 o                         
   1   3  22       3707.27       3460.59       127.50 o                         
   2   3  22       4176.53       4264.70       138.79 o                         
   3   3  22       8687.71       9454.39       274.16 o                         
   4   3  22       5707.69       5743.60       188.18 o                         
   5   3  22       2478.53       2568.36       113.06 o                         
   6   3  22        872.21        753.06        69.60 o                         
  -6   4  22        806.62        641.63        90.47 o                         
  -5   4  22       2022.40       2073.91       103.21 o                         
  -4   4  22       6108.67       5904.83       192.47 o                         
  -3   4  22       6298.17       6487.62       292.53 o                         
  -2   4  22       5549.97       5397.57       243.11 o                         
  -1   4  22       5364.27       5046.41       236.09 o                         
   0   4  22       3632.06       3953.73       176.47 o                         
   1   4  22       5345.95       5658.91       177.06 o                         
   2   4  22       5619.06       6369.45       288.12 o                         
   3   4  22       6669.31       6698.89       209.69 o                         
   4   4  22       6297.54       6828.66       216.43 o                         
   5   4  22       2228.14       2186.22       119.98 o                         
   6   4  22        856.75        875.52        73.77 o                         
  -5   5  22       3356.78       3183.58       219.41 o                         
  -4   5  22       1358.81       1503.38       122.61 o                         
  -3   5  22       8606.00       8755.55       395.22 o                         
  -1   5  22       2601.40       2724.45       103.39 o                         
   0   5  22       4950.83       4898.75       145.98 o                         
   1   5  22       2669.72       2610.23        97.81 o                         
   2   5  22       3387.62       3486.27       118.91 o                         
   3   5  22       8310.51       8443.47       258.17 o                         
   4   5  22       1258.81       1344.31        78.01 o                         
   5   5  22       3305.27       3531.28       159.31 o                         
   6   5  22        985.16        606.98        71.00 o                         
  -5   6  22        634.58        609.46        89.05 o                         
  -4   6  22       1032.45        960.79        97.47 o                         
  -3   6  22       1664.06       1371.79       118.50 o                         
  -2   6  22       1785.85       1288.59       101.80 o                         
  -1   6  22       1188.95       1167.48        73.84 o                         
   0   6  22        852.96        768.56        58.48 o                         
   1   6  22       1152.17        994.66        55.72 o                         
   2   6  22       1812.36       1550.85       103.20 o                         
   3   6  22       1678.40       1657.62        82.25 o                         
   4   6  22       1056.20       1056.91        68.23 o                         
   5   6  22        613.65        589.96        69.57 o                         
  -5   7  22          8.82        -16.68        86.19 o                         
  -4   7  22        892.82        761.46       104.40 o                         
  -3   7  22        402.65        482.69        76.51 o                         
  -2   7  22        130.97        100.11        61.18 o                         
  -1   7  22        268.71        236.43        62.58 o                         
   0   7  22        541.32        406.30        43.13 o                         
   1   7  22        287.93        187.76        41.72 o                         
   2   7  22        176.17        229.44        34.76 o                         
   3   7  22        413.01        414.53        48.69 o                         
   4   7  22        922.17        867.30        69.61 o                         
   5   7  22         12.62        111.21        48.65 o                         
  -4   8  22        167.89         51.45        86.21 o                         
  -3   8  22         69.06        -15.29        47.27 o                         
  -2   8  22        288.41        229.47        57.02 o                         
   0   8  22          2.19        -37.53        37.53 o                         
   2   8  22        308.15        255.91        50.07 o                         
   3   8  22         73.73         84.81        30.59 o                         
   4   8  22        173.89        200.23        52.84 o                         
  -3   9  22        490.55        400.65        79.29 o                         
  -2   9  22        215.67         48.67        52.84 o                         
  -1   9  22        807.35        700.12        86.30 o                         
   0   9  22        730.35        640.20        91.85 o                         
   1   9  22        782.89        911.65        91.86 o                         
   2   9  22        200.80        130.71        57.01 o                         
   3   9  22        509.57        568.99        90.43 o                         
  -1  10  22       2258.45       2061.64       168.78 o                         
   0  10  22       2338.62       2643.68       193.92 o                         
   1  10  22       2170.70       2311.01       164.57 o                         
   2  10  22        477.39        543.92        62.60 o                         
   1   0  23       2844.52       2923.23       132.87 o                         
   2   0  23       1598.37       1644.38        71.13 o                         
   3   0  23       5791.33       5932.40       184.16 o                         
   4   0  23       1029.08        935.90        59.89 o                         
   5   0  23       2202.11       1977.08        90.69 o                         
   6   0  23         92.75        175.18        45.88 o                         
  -6   1  23        279.68        232.25        44.50 o                         
  -5   1  23        294.60        317.10        44.51 o                         
  -4   1  23       1625.22       1417.89        66.92 o                         
  -3   1  23       1666.39       1677.71        80.89 o                         
  -2   1  23       1536.31       1579.99        96.22 o                         
  -1   1  23        661.49        664.02        65.43 o                         
   0   1  23       2641.50       2782.28       131.42 o                         
   2   1  23       1788.43       1889.16        76.74 o                         
   3   1  23       1716.14       1843.85        78.11 o                         
   4   1  23       1535.89       1644.88        82.24 o                         
   5   1  23        304.31        300.41        45.90 o                         
   6   1  23        273.68        222.51        50.06 o                         
  -6   2  23        745.46        661.06        61.24 o                         
  -5   2  23       1190.85       1051.61        68.25 o                         
  -4   2  23       1166.72        956.99        57.11 o                         
  -3   2  23        297.58        307.39        34.77 o                         
  -2   2  23       6793.40       6833.31       193.06 o                         
   0   2  23      15631.41      16789.69       611.79 o                         
   1   2  23       3912.50       4094.05       196.22 o                         
   2   2  23       6948.94       7802.44       221.32 o                         
   3   2  23        378.45        360.30        40.34 o                         
   4   2  23       1242.21       1219.04        69.66 o                         
   5   2  23       1182.44        832.92        62.68 o                         
   6   2  23        766.64        729.28        76.55 o                         
  -6   3  23       2504.28       2649.93       202.34 o                         
  -5   3  23       1533.53       1408.93        85.01 o                         
  -4   3  23        494.93        445.22        48.70 o                         
  -3   3  23       1751.45       1471.37       114.36 o                         
  -2   3  23       2549.11       2703.42        99.20 o                         
   1   3  23       9046.59       9668.45       375.18 o                         
   2   3  23       2607.64       2565.40       100.60 o                         
   3   3  23       1701.98       1591.17        72.52 o                         
   4   3  23        574.27        402.14        51.49 o                         
   5   3  23       1497.56       1294.57        82.22 o                         
   6   3  23       2650.33       2432.79       133.99 o                         
  -6   4  23        480.00        294.91        97.38 o                         
  -5   4  23       3431.80       3091.85       212.46 o                         
  -4   4  23        789.81        648.66        47.33 o                         
  -3   4  23       1934.00       1992.05       138.10 o                         
  -2   4  23       2466.91       2821.27       103.35 o                         
   0   4  23       1860.57       2032.94       113.02 o                         
   1   4  23       8174.11       9089.41       258.49 o                         
   2   4  23       2371.83       2318.05        90.77 o                         
   3   4  23       1866.04       1640.31        79.51 o                         
   4   4  23        776.41        643.08        55.68 o                         
   5   4  23       3306.84       3251.95       143.94 o                         
   6   4  23        502.76        536.99        66.78 o                         
  -5   5  23        467.09        345.00        93.20 o                         
  -4   5  23       1250.14       1011.31       104.47 o                         
  -3   5  23       1967.92       1897.08       138.10 o                         
  -2   5  23       4303.00       4417.66       148.52 o                         
  -1   5  23       2469.13       2756.92       132.68 o                         
   0   5  23       7262.35       8154.72       334.03 o                         
   1   5  23       2518.72       2484.81        93.58 o                         
   2   5  23       4413.44       4370.90       145.74 o                         
   3   5  23       2086.94       2064.90        90.69 o                         
   4   5  23       1329.49       1152.16        75.23 o                         
   5   5  23        486.74        523.08        66.78 o                         
  -5   6  23       1477.83       1292.93       133.75 o                         
  -4   6  23        148.07        204.39        72.30 o                         
  -3   6  23       2731.17       2519.34       173.17 o                         
  -2   6  23        308.90        272.61        68.15 o                         
  -1   6  23       3901.66       4180.16       181.99 o                         
   0   6  23         70.21         72.29        30.59 o                         
   1   6  23       4070.07       4776.56       228.26 o                         
   2   6  23        268.22        212.79        36.16 o                         
   3   6  23       2805.28       2740.33       113.13 o                         
   4   6  23        114.70        251.65        51.44 o                         
   5   6  23       1526.78       1263.76        89.17 o                         
  -4   7  23       1311.11       1050.28       122.58 o                         
  -3   7  23        135.77         69.52        69.52 o                         
  -2   7  23        938.13        633.50        87.72 o                         
   0   7  23       1100.81       1111.43        58.50 o                         
   1   7  23        471.47        409.02        38.95 o                         
   2   7  23        917.28        884.08        52.91 o                         
   3   7  23        155.19        151.56        34.76 o                         
   4   7  23       1247.33       1133.74        78.00 o                         
  -4   8  23        273.30        228.07        87.61 o                         
  -3   8  23         76.73         25.02        72.29 o                         
  -2   8  23        621.96        505.11        89.06 o                         
   0   8  23       1166.17       1268.83       105.85 o                         
   1   8  23        320.37        197.50        52.85 o                         
   2   8  23        547.58        646.97        82.09 o                         
   3   8  23         87.69        100.10        37.54 o                         
   4   8  23        258.11        339.32        52.84 o                         
  -3   9  23       1742.89       1570.75       154.71 o                         
  -2   9  23         13.20        -66.73        66.73 o                         
  -1   9  23       2210.32       2107.74       168.79 o                         
   0   9  23        193.67        200.24        57.01 o                         
   1   9  23       2328.94       2053.72       170.21 o                         
   3   9  23       1736.78       1549.83       136.59 o                         
  -1  10  23        213.28        123.76        79.26 o                         
   0  10  23        144.08        120.96        80.64 o                         
   1  10  23        205.02        219.70        63.96 o                         
   2   0  24       3385.93       3304.35       113.36 o                         
   3   0  24        740.73        787.90        55.68 o                         
   4   0  24        158.21        237.77        37.54 o                         
   5   0  24        570.76        605.26        58.44 o                         
   6   0  24       3339.08       3251.42       149.51 o                         
  -6   1  24       2202.34       2043.40       111.59 o                         
  -5   1  24       1365.19       1256.69        79.41 o                         
  -4   1  24       2341.25       2251.51        97.71 o                         
  -3   1  24       1116.04       1054.53        58.51 o                         
  -2   1  24       3411.26       3417.76       170.75 o                         
   0   1  24       6808.23       7066.68       286.22 o                         
   1   1  24       9101.12       9230.92       358.30 o                         
   2   1  24       3204.38       3301.65       110.52 o                         
   3   1  24       1101.63       1119.97        66.86 o                         
   4   1  24       2296.79       2251.34       101.89 o                         
   5   1  24       1519.78       1282.10        75.25 o                         
   6   1  24       2198.13       2110.34       125.53 o                         
  -6   2  24        865.61        804.54        70.99 o                         
  -5   2  24       1252.79       1073.96        69.65 o                         
  -4   2  24        596.43        580.28        47.31 o                         
  -3   2  24       1367.16       1407.58        68.29 o                         
  -2   2  24       1918.92       1850.24       115.81 o                         
   0   2  24       6160.90       6163.21       259.03 o                         
   1   2  24       2425.78       2708.77       100.58 o                         
   2   2  24       2116.86       2144.10        90.73 o                         
   3   2  24       1304.44       1314.06        68.28 o                         
   4   2  24        503.62        467.48        47.31 o                         
   5   2  24       1197.38       1296.72        83.57 o                         
   6   2  24        769.10        734.84        75.15 o                         
  -6   3  24       1096.53        753.29       118.35 o                         
  -5   3  24        891.95        826.91        64.04 o                         
  -4   3  24       3713.51       3795.39       134.30 o                         
  -3   3  24       3571.86       3462.93       184.69 o                         
  -2   3  24       2672.25       2857.36       157.89 o                         
  -1   3  24        326.16        306.02        37.56 o                         
   0   3  24       3760.50       3787.28       168.07 o                         
   1   3  24        303.18        342.17        55.64 o                         
   2   3  24       2936.57       3134.20       111.84 o                         
   3   3  24       3524.94       3757.84       139.90 o                         
   4   3  24       3790.83       3772.11       148.31 o                         
   5   3  24        876.98        868.65        69.60 o                         
   6   3  24       1072.68       1182.11        91.90 o                         
  -5   4  24       1395.42       1182.80       122.60 o                         
  -4   4  24       2901.14       2856.61       115.94 o                         
  -3   4  24       1943.91       1877.54       126.94 o                         
  -2   4  24       4042.33       4140.06       140.06 o                         
  -1   4  24       1270.56       1188.66        64.10 o                         
   0   4  24       1341.48       1382.58        89.20 o                         
   1   4  24       1249.52       1174.67        58.52 o                         
   2   4  24       4101.37       4350.61       155.48 o                         
   3   4  24       1696.39       1839.07        82.26 o                         
   4   4  24       2953.07       2610.98       111.76 o                         
   5   4  24       1269.40       1128.24        82.18 o                         
  -5   5  24        411.97        317.14        84.85 o                         
  -4   5  24        172.18        211.35        76.48 o                         
  -3   5  24       1829.23       1719.39        75.30 o                         
  -2   5  24        175.12        169.65        27.81 o                         
  -1   5  24       3103.37       3274.28       159.38 o                         
   0   5  24        786.47        718.35        59.86 o                         
   1   5  24       3202.70       3665.01       176.19 o                         
   2   5  24        161.37        182.16        52.84 o                         
   3   5  24       1692.58       1550.30        89.23 o                         
   4   5  24        188.73        271.15        51.45 o                         
   5   5  24        405.56        368.61        48.68 o                         
  -5   6  24         50.12        125.12        68.12 o                         
  -4   6  24       2590.60       2420.34       184.25 o                         
  -3   6  24        187.42        129.32        51.45 o                         
  -2   6  24       4699.53       5140.19       253.65 o                         
  -1   6  24        177.77        173.82        30.59 o                         
   0   6  24       4028.14       4278.67       201.61 o                         
   1   6  24        131.57         88.99        43.10 o                         
   2   6  24       4619.46       5125.47       175.15 o                         
   3   6  24        196.79        218.32        38.94 o                         
   4   6  24       2550.36       2411.81       132.59 o                         
   5   6  24         44.95         52.83        41.71 o                         
  -4   7  24       1126.35        694.86       105.83 o                         
  -3   7  24       1809.43       1512.63       140.81 o                         
  -2   7  24       1792.28       1719.08       125.48 o                         
   0   7  24        730.76        921.39        91.86 o                         
   1   7  24       1788.67       1786.11        85.05 o                         
   2   7  24       1753.47       1527.97       110.14 o                         
   3   7  24       1857.82       1798.56       101.78 o                         
   4   7  24       1223.26        899.69        73.81 o                         
  -3   8  24       1406.91       1330.43       140.70 o                         
  -2   8  24       1134.33        885.70       105.84 o                         
  -1   8  24        794.28        779.46        94.65 o                         
   0   8  24       1723.29       1838.69       138.01 o                         
   1   8  24        807.11        729.36        83.51 o                         
   3   8  24       1428.29       1235.73        83.59 o                         
  -2   9  24       1519.93       1499.21       137.94 o                         
  -1   9  24        338.29        389.43        87.62 o                         
   0   9  24       1006.00       1123.57       104.42 o                         
   2   0  25       3097.86       3556.34       127.26 o                         
   3   0  25       9874.37      10566.55       302.87 o                         
   4   0  25       3800.38       4017.26       149.72 o                         
   5   0  25       1788.61       1724.55       100.38 o                         
   6   0  25        103.88        134.86        47.27 o                         
  -6   1  25       1103.88        955.21        76.58 o                         
  -5   1  25       3336.02       3452.07       152.34 o                         
  -4   1  25       6578.05       6957.58       227.75 o                         
  -3   1  25       7048.48       7351.44       215.43 o                         
  -2   1  25       7438.45       7670.66       315.85 o                         
   1   1  25       3322.14       3508.20       114.75 o                         
   2   1  25       7643.94       7957.16       231.34 o                         
   3   1  25       7412.67       7895.89       235.30 o                         
   4   1  25       6495.37       6645.95       226.31 o                         
   5   1  25       3259.66       3782.84       166.29 o                         
   6   1  25       1061.27       1017.80        71.01 o                         
  -6   2  25        241.94        141.84        47.28 o                         
  -5   2  25       1639.86       1471.81        87.81 o                         
  -4   2  25       3029.76       3155.11       124.36 o                         
  -3   2  25       6305.57       6293.15       194.02 o                         
  -2   2  25       3377.29       3396.93       116.12 o                         
   0   2  25        102.87        269.73        50.05 o                         
   1   2  25       1649.72       1771.19        78.10 o                         
   2   2  25       3008.63       2896.84       113.25 o                         
   3   2  25       6220.18       6919.17       220.70 o                         
   4   2  25       2885.76       2807.89       108.96 o                         
   5   2  25       1680.11       1778.55       100.36 o                         
   6   2  25        247.75        171.05        62.58 o                         
  -5   3  25         32.14         26.41        38.92 o                         
  -4   3  25        261.90        307.35        40.33 o                         
  -3   3  25        425.99        475.78        43.13 o                         
  -1   3  25        470.39        459.15        61.22 o                         
   0   3  25        119.15        151.56        45.88 o                         
   1   3  25        494.82        431.34        41.74 o                         
   2   3  25        709.96        694.58        54.29 o                         
   3   3  25        511.98        627.51        50.09 o                         
   4   3  25        240.17        228.07        47.28 o                         
   5   3  25         21.09         37.53        40.31 o                         
  -5   4  25        136.35         13.90        83.42 o                         
  -4   4  25        364.54        248.98        36.16 o                         
  -3   4  25        139.52         70.91        61.18 o                         
  -2   4  25        345.08        392.25        38.95 o                         
  -1   4  25         44.05         41.71        27.80 o                         
   0   4  25        336.65        368.61        47.29 o                         
   1   4  25         34.83         57.00        27.80 o                         
   2   4  25        373.33        421.49        45.90 o                         
   3   4  25        134.15        151.56        37.54 o                         
   4   4  25        319.09        308.76        43.12 o                         
   5   4  25        134.24         55.62        45.88 o                         
  -5   5  25        498.46        578.72        93.21 o                         
  -4   5  25       1101.94       1075.06       122.55 o                         
  -3   5  25        260.57        222.51        36.16 o                         
  -2   5  25       1558.17       1590.44        73.88 o                         
  -1   5  25        549.28        525.98        45.92 o                         
   0   5  25        544.00        651.21        66.79 o                         
   1   5  25        628.27        558.06        57.06 o                         
   2   5  25       1427.33       1415.88        72.47 o                         
   3   5  25        283.58        287.89        40.33 o                         
   4   5  25       1119.68       1102.94        73.81 o                         
   5   5  25        559.48        542.60        64.00 o                         
  -4   6  25       1850.70       1790.05       151.96 o                         
  -3   6  25       2239.53       1566.78       152.07 o                         
  -2   6  25       1813.52       1995.33       145.01 o                         
  -1   6  25       2508.01       2228.23        93.54 o                         
   0   6  25        542.44        548.22        54.27 o                         
   1   6  25       2528.67       2528.49       103.32 o                         
   2   6  25       1696.54       1792.80        82.25 o                         
   3   6  25       2276.28       2341.25       117.20 o                         
   4   6  25       1865.43       1629.76       100.38 o                         
  -4   7  25       1715.85       1307.30       137.98 o                         
  -3   7  25       1503.35       1270.77       130.98 o                         
  -2   7  25       1008.18        891.12       110.00 o                         
  -1   7  25       2584.70       2348.17       146.59 o                         
   0   7  25       4144.19       4612.07       232.35 o                         
   1   7  25       2583.32       2448.69       157.75 o                         
   2   7  25        962.85        871.56        87.71 o                         
   3   7  25       1453.96       1394.68        86.38 o                         
   4   7  25       1658.41       1684.85       101.73 o                         
  -3   8  25       1951.94       1995.13       163.12 o                         
  -2   8  25       2031.47       1902.11       158.97 o                         
  -1   8  25       1942.97       1938.21       160.36 o                         
   0   8  25       3288.84       3499.12       215.20 o                         
   1   8  25       2026.95       2366.61       165.96 o                         
   3   8  25       1871.99       1604.56       140.80 o                         
  -2   9  25        425.48        278.20        91.81 o                         
  -1   9  25       1205.03        917.76        97.49 o                         
   0   9  25        441.14        372.80        69.55 o                         
   2   9  25        408.45        411.72        79.28 o                         
   0   0  26      17594.82      19354.29       703.03 o                         
   1   0  26       3399.68       3596.24       170.72 o                         
   2   0  26       5120.59       5510.18       179.65 o                         
   3   0  26          1.80         48.65        26.41 o                         
   4   0  26        467.31        510.57        51.47 o                         
   5   0  26        975.45       1033.06        76.57 o                         
   6   0  26       2568.90       2709.97       140.94 o                         
  -5   1  26       3177.86       2974.47       139.71 o                         
  -4   1  26        286.13        294.84        43.11 o                         
  -3   1  26       1009.29        997.11        59.88 o                         
  -2   1  26       4449.79       4726.57       225.68 o                         
  -1   1  26       4964.14       5344.41       262.45 o                         
   0   1  26       8400.02       9063.82       368.77 o                         
   2   1  26       4602.32       5015.33       164.05 o                         
   3   1  26       1023.22        894.08        55.71 o                         
   4   1  26        260.74        208.61        38.94 o                         
   5   1  26       3160.96       2943.65       139.71 o                         
  -5   2  26        305.48        286.50        41.72 o                         
  -4   2  26       1219.85       1101.82        66.86 o                         
  -3   2  26        715.57        609.64        44.54 o                         
  -2   2  26       1084.23       1263.36       103.07 o                         
  -1   2  26       1776.31       1973.68       132.51 o                         
   1   2  26       1720.85       1736.38       108.79 o                         
   2   2  26       1034.52       1143.46        64.07 o                         
   3   2  26        672.26        719.54        57.06 o                         
   4   2  26       1163.49       1094.75        72.43 o                         
   5   2  26        352.50        232.28        47.29 o                         
  -5   3  26        814.50        768.31        59.85 o                         
  -4   3  26         87.90        125.13        34.76 o                         
  -3   3  26       1881.21       1831.18        82.28 o                         
   0   3  26         40.10         12.51        40.32 o                         
   1   3  26       3042.92       3085.42       111.84 o                         
   2   3  26        371.97        356.11        40.34 o                         
   3   3  26       1705.37       1728.84        80.87 o                         
   4   3  26        102.80         54.22        33.37 o                         
   5   3  26        814.24        883.83        73.77 o                         
  -5   4  26        333.67        329.62        80.67 o                         
  -4   4  26       1283.11       1122.75        66.86 o                         
  -3   4  26       1049.95       1019.37       101.66 o                         
  -2   4  26        342.22        262.89        34.77 o                         
  -1   4  26        431.42        235.11        47.30 o                         
   0   4  26         56.47         23.63        36.15 o                         
   1   4  26        363.10        336.63        55.64 o                         
   2   4  26        369.33        314.37        40.34 o                         
   3   4  26        937.54        980.19        64.05 o                         
   4   4  26       1331.03       1166.02        80.80 o                         
   5   4  26        353.23        333.80        63.98 o                         
  -5   5  26        212.13        114.02        93.17 o                         
  -4   5  26        514.95        382.59        95.99 o                         
  -3   5  26         44.32         12.51        62.56 o                         
  -2   5  26       2279.16       2274.72        92.11 o                         
  -1   5  26        231.84        262.84        37.55 o                         
   0   5  26       3338.97       3560.13       132.84 o                         
   1   5  26        273.55        267.03        36.16 o                         
   2   5  26       2281.40       2369.62        92.11 o                         
   3   5  26         35.61         54.22        43.10 o                         
   4   5  26        455.86        378.38        50.08 o                         
   5   5  26        189.85        154.34        51.45 o                         
  -4   6  26        494.87        425.69        86.25 o                         
  -3   6  26       2966.46       2772.45       187.16 o                         
  -2   6  26        494.40        627.45        94.60 o                         
  -1   6  26       3398.09       3361.01       164.97 o                         
   0   6  26       1504.64       1495.41        73.86 o                         
   1   6  26       3410.48       3700.82       145.40 o                         
   2   6  26        478.73        372.84        64.00 o                         
   3   6  26       2895.21       2998.38       143.84 o                         
   4   6  26        524.42        484.14        65.39 o                         
  -3   7  26       1636.00       1131.62       129.61 o                         
  -2   7  26       1735.85       1760.56       160.30 o                         
  -1   7  26       3369.05       3327.96       218.04 o                         
   0   7  26       1894.07       1872.70       145.02 o                         
   1   7  26       3289.41       3475.67       208.23 o                         
   2   7  26       1723.73       1696.41        92.00 o                         
   3   7  26       1590.50       1610.92        94.76 o                         
  -2   8  26       1271.79       1007.01       118.39 o                         
  -1   8  26       1760.56       1879.02       161.70 o                         
   0   8  26       1283.96       1433.30       147.65 o                         
   1   8  26       1821.17       1883.37       158.92 o                         
   2   8  26       1305.01       1131.03       128.15 o                         
  -1   9  26       1135.81       1026.25       128.11 o                         
   0   9  26         98.85         11.12        79.25 o                         
   1   9  26       1157.04       1125.16       123.93 o                         
   1   0  27       2191.69       2286.42        93.52 o                         
   2   0  27       2386.61       2207.37       145.20 o                         
   3   0  27       3806.34       3790.88       139.94 o                         
   4   0  27       3624.32       3835.97       148.24 o                         
   5   0  27        915.71        914.61        72.39 o                         
  -5   1  27        606.15        588.57        65.40 o                         
  -4   1  27       2367.58       2214.73       106.06 o                         
  -3   1  27       1914.79       2171.63       132.50 o                         
  -2   1  27       1165.62       1302.51        66.87 o                         
  -1   1  27       1058.85       1277.26        98.89 o                         
   0   1  27        362.37        354.72        37.56 o                         
   2   1  27       1199.23       1099.19        62.69 o                         
   3   1  27       1812.16       1980.19       126.90 o                         
   4   1  27       2420.23       2495.45       110.26 o                         
   5   1  27        613.69        765.29        73.75 o                         
  -5   2  27       1054.20        829.85        65.44 o                         
  -4   2  27        409.49        435.39        50.08 o                         
  -3   2  27       2721.94       2684.34       118.71 o                         
  -2   2  27        655.86        652.73        79.33 o                         
  -1   2  27       7440.49       7705.66       242.39 o                         
   1   2  27       7374.88       8230.32       352.27 o                         
   2   2  27        766.09        861.66        59.86 o                         
   3   2  27       2632.96       2477.26       104.73 o                         
   4   2  27        459.49        389.52        54.25 o                         
   5   2  27       1135.91        843.88        69.63 o                         
  -5   3  27        900.88        882.54        70.99 o                         
  -4   3  27       1174.74        967.96        68.24 o                         
  -3   3  27        152.61        162.68        45.89 o                         
  -2   3  27       1906.73       2121.48       132.51 o                         
  -1   3  27       2371.90       2515.77       100.52 o                         
   0   3  27       2864.71       2956.93       109.00 o                         
   1   3  27       2346.12       2620.36       139.60 o                         
   2   3  27       2104.57       2120.83        92.09 o                         
   3   3  27        181.56        168.25        44.50 o                         
   4   3  27       1183.08       1295.27        83.57 o                         
   5   3  27        838.97        764.15        65.42 o                         
  -5   4  27       1001.47        794.95       112.77 o                         
  -4   4  27       1779.80       1062.25       132.43 o                         
  -3   4  27        542.85        660.89        96.00 o                         
  -2   4  27       2263.81       2345.90       140.95 o                         
  -1   4  27       2836.79       2890.56       110.37 o                         
   0   4  27       3364.56       3396.84       170.61 o                         
   1   4  27       2666.53       2636.90       150.84 o                         
   2   4  27       2304.08       2262.32        99.09 o                         
   3   4  27        533.49        534.27        52.87 o                         
   4   4  27       1811.82       1755.17        98.98 o                         
   5   4  27        991.98        909.09        71.00 o                         
  -4   5  27         22.99         12.51        55.61 o                         
  -3   5  27       1928.00       1917.36       143.63 o                         
  -2   5  27       1283.10       1276.07        71.05 o                         
  -1   5  27       2381.00       2255.58        94.91 o                         
   0   5  27       3191.05       3368.62       123.00 o                         
   1   5  27       2390.26       2572.46       103.29 o                         
   2   5  27       1292.26       1411.22        83.59 o                         
   3   5  27       1849.55       1872.50        98.99 o                         
   4   5  27         16.43        -27.80        38.92 o                         
  -4   6  27       1504.51       1394.66       135.15 o                         
  -3   6  27        199.54        118.20        77.87 o                         
  -2   6  27       1698.71       1644.84       147.76 o                         
  -1   6  27        121.71        105.67        65.35 o                         
   0   6  27       2307.99       2246.68       104.66 o                         
   1   6  27        107.15        161.28        36.15 o                         
   2   6  27       1845.57       1788.84       138.03 o                         
   3   6  27        198.03        237.78        51.45 o                         
   4   6  27       1556.92       1365.51        91.96 o                         
  -3   7  27       1121.29       1073.60       133.68 o                         
  -2   7  27        273.37        261.45        76.49 o                         
  -1   7  27       1637.57       1679.45       150.52 o                         
   0   7  27          1.98        -51.43        52.82 o                         
   2   7  27        308.12        258.68        51.46 o                         
   3   7  27       1068.01       1079.08        75.19 o                         
  -2   8  27        122.85          0.00        83.42 o                         
  -1   8  27       1184.66       1182.35       135.09 o                         
   0   8  27        416.31        286.54        83.46 o                         
   1   8  27       1218.21       1316.11       130.91 o                         
   2   8  27        165.28        186.32        62.57 o                         
   0   0  28         10.31        -18.07        31.97 o                         
   1   0  28        399.14        415.94        41.73 o                         
   2   0  28        316.63        326.86        69.54 o                         
   3   0  28        502.69        512.00        52.87 o                         
   4   0  28        606.02        502.32        52.88 o                         
   5   0  28          5.95         30.58        33.36 o                         
  -5   1  28        387.25        336.60        47.29 o                         
  -4   1  28        384.30        443.72        50.07 o                         
  -3   1  28       1169.24       1079.48        62.68 o                         
  -2   1  28        350.42        356.09        59.81 o                         
  -1   1  28       1771.79       1861.79        79.49 o                         
   0   1  28        792.32        831.10        55.69 o                         
   1   1  28       1701.94       1296.81        96.22 o                         
   2   1  28        342.01        414.50        44.51 o                         
   3   1  28       1084.59       1079.32        68.24 o                         
   4   1  28        403.21        525.80        59.81 o                         
   5   1  28        360.07        372.75        55.63 o                         
  -5   2  28       1502.99       1245.60        89.17 o                         
  -4   2  28       2316.68       1728.75        97.67 o                         
  -3   2  28       4185.97       4608.50       159.59 o                         
  -2   2  28       2911.09       2787.43       167.66 o                         
  -1   2  28       1046.36       1012.51        69.64 o                         
   0   2  28       1271.66       1429.55        79.42 o                         
   1   2  28       1107.94       1172.81        65.47 o                         
   2   2  28       2769.19       3154.11       120.13 o                         
   3   2  28       4137.03       4157.39       156.78 o                         
   4   2  28       2422.30       2352.83       117.22 o                         
   5   2  28       1513.84       1515.92       101.71 o                         
  -5   3  28       2537.47       2235.46       206.52 o                         
  -4   3  28       2659.07       2655.12       125.64 o                         
  -3   3  28       5872.84       6149.31       213.35 o                         
  -2   3  28       2621.13       2696.43       111.71 o                         
  -1   3  28       1177.93       1348.42        72.44 o                         
   0   3  28        192.38        193.29        37.55 o                         
   1   3  28       1284.69       1258.12        98.92 o                         
   2   3  28       2596.55       2764.73       117.29 o                         
   3   3  28       6233.31       6306.02       205.05 o                         
   4   3  28       2754.58       3056.22       145.20 o                         
   5   3  28       2618.80       2738.15       140.95 o                         
  -4   4  28       3118.20       2973.90       215.12 o                         
  -3   4  28       4379.22       4967.18       200.20 o                         
  -2   4  28       3758.25       4263.86       153.88 o                         
  -1   4  28       2182.17       2391.61        99.07 o                         
   0   4  28       2880.71       3045.61       121.54 o                         
   1   4  28       2117.77       2370.42       140.91 o                         
   2   4  28       3596.57       3802.59       141.25 o                         
   3   4  28       4435.86       4894.83       200.22 o                         
   4   4  28       2938.43       3161.59       149.42 o                         
  -4   5  28       2168.21       1874.48       178.52 o                         
  -3   5  28       1419.22       1251.12       124.00 o                         
  -2   5  28       2473.58       2762.17       122.83 o                         
  -1   5  28       1217.25       1266.18        72.43 o                         
   0   5  28       3129.52       3332.90       124.37 o                         
   1   5  28       1289.91       1241.26        73.83 o                         
   2   5  28       2499.31       2699.48       122.83 o                         
   3   5  28       1637.32       1565.14        93.38 o                         
   4   5  28       2135.60       2359.71       128.31 o                         
  -3   6  28        567.66        538.44       104.35 o                         
  -2   6  28        795.12        759.96       108.57 o                         
  -1   6  28        703.22        430.03        84.89 o                         
   0   6  28          1.69         45.87        37.53 o                         
   1   6  28        729.77        995.10        87.68 o                         
   2   6  28        790.83        804.49        58.46 o                         
   3   6  28        651.69        633.13        65.40 o                         
  -3   7  28        114.68        116.79        84.81 o                         
  -2   7  28       1052.44        976.04       125.31 o                         
  -1   7  28        765.16        989.55       111.34 o                         
   0   7  28        493.53        447.96        93.21 o                         
   1   7  28        740.82        837.81       101.60 o                         
   2   7  28       1016.74        991.30       109.99 o                         
   3   7  28        104.81        -43.10        48.66 o                         
  -1   8  28         23.98        -55.61        55.61 o                         
   0   8  28        828.74        954.81       109.96 o                         
   1   8  28         28.43        -73.68        73.68 o                         
   1   0  29        185.73        157.13        31.98 o                         
   2   0  29       1626.60       1728.59        83.64 o                         
   3   0  29        378.06        356.09        45.90 o                         
   4   0  29        273.12        347.68        54.24 o                         
   5   0  29        687.70        409.11        57.05 o                         
  -5   1  29         79.64        123.73        44.49 o                         
  -4   1  29        255.28        246.15        43.11 o                         
  -3   1  29        514.80        591.30        59.83 o                         
  -2   1  29        934.78        634.91        76.58 o                         
  -1   1  29       2378.78       2469.46        99.11 o                         
   0   1  29       1748.81       1776.53        85.06 o                         
   1   1  29       2488.02       2591.41       159.17 o                         
   2   1  29        978.77        958.01        61.27 o                         
   3   1  29        515.85        523.13        45.91 o                         
   4   1  29        322.44        328.23        45.90 o                         
   5   1  29         93.77         43.10        44.49 o                         
  -5   2  29       1110.01        921.78        72.41 o                         
  -4   2  29        344.68        271.22        41.73 o                         
  -3   2  29         39.97         82.02        41.71 o                         
  -2   2  29       2557.19       2476.83       106.11 o                         
  -1   2  29       1428.33       1311.36        72.47 o                         
   0   2  29       2351.08       2726.16       104.69 o                         
   1   2  29       1517.41       1576.39        75.27 o                         
   2   2  29       2393.27       2695.28       164.70 o                         
   3   2  29         30.50         11.12        33.36 o                         
   4   2  29        309.87        253.12        43.11 o                         
   5   2  29       1052.41        957.90        77.97 o                         
  -4   3  29        159.67        105.67        40.32 o                         
  -3   3  29       2085.52       2262.39       178.54 o                         
  -2   3  29       2327.97       2521.76       110.25 o                         
  -1   3  29       6427.45       7114.42       240.33 o                         
   0   3  29       6021.96       6888.21       217.71 o                         
   1   3  29       6507.42       7379.65       317.68 o                         
   2   3  29       2193.61       1924.03        93.48 o                         
   3   3  29       2046.29       1986.09       107.39 o                         
   4   3  29        129.19         16.68        33.37 o                         
  -4   4  29         69.29         22.24        62.56 o                         
  -3   4  29       1429.74       1189.85        76.63 o                         
  -2   4  29       2112.32       2195.64        99.04 o                         
  -1   4  29       5755.50       6007.18       203.51 o                         
   0   4  29       4398.16       4931.03       173.66 o                         
   1   4  29       5785.48       6465.05       207.74 o                         
   2   4  29       2101.70       2615.47       114.38 o                         
   3   4  29       1424.79       1279.01        82.20 o                         
   4   4  29        100.47        182.13        54.22 o                         
  -4   5  29       2276.24       2192.70       196.67 o                         
  -3   5  29        386.33        365.82       100.15 o                         
  -2   5  29       1314.43       1238.41       114.23 o                         
  -1   5  29       1338.59       1429.37        78.02 o                         
   0   5  29       1327.83       1315.13        72.44 o                         
   1   5  29       1289.14       1440.40        84.98 o                         
   2   5  29       1426.34       1380.75       110.07 o                         
   3   5  29        333.33        255.91        47.29 o                         
   4   5  29       2325.57       2258.43       131.13 o                         
  -3   6  29        819.55        630.50        96.04 o                         
  -2   6  29        808.80        890.79       111.35 o                         
  -1   6  29       2003.69       1822.65       149.21 o                         
   0   6  29       1467.56       1396.15        82.21 o                         
   1   6  29       2009.12       2108.55       146.43 o                         
   2   6  29        823.61        661.15        89.08 o                         
   3   6  29        707.94        691.62        61.23 o                         
  -2   7  29        118.72        183.53        69.52 o                         
  -1   7  29        241.42        310.11        72.31 o                         
   0   7  29        982.90        952.28       119.73 o                         
   1   7  29        254.76        183.56        65.36 o                         
   2   7  29        145.18        158.51        62.57 o                         
   0   0  30       2912.89       3273.57       181.63 o                         
   1   0  30       3329.57       3405.80       121.64 o                         
   2   0  30        781.14        849.08        86.30 o                         
   3   0  30         41.42         40.32        44.49 o                         
   4   0  30        559.28        503.66        61.22 o                         
  -4   1  30       1205.49       1069.60        79.38 o                         
  -3   1  30        690.66        725.06        61.23 o                         
  -2   1  30       2176.97       2216.98        99.06 o                         
  -1   1  30       3377.51       3769.54       139.82 o                         
   0   1  30       3319.34       4002.83       146.80 o                         
   1   1  30       3405.25       3859.21       144.02 o                         
   2   1  30       2164.49       1957.43       143.70 o                         
   3   1  30        695.86        784.90        65.41 o                         
   4   1  30       1334.26       1376.28        87.76 o                         
  -4   2  30        718.55        687.47        61.23 o                         
  -3   2  30       1108.37       1029.12        69.63 o                         
  -2   2  30       1247.43       1131.11        71.04 o                         
  -1   2  30       1993.85       2058.78        92.06 o                         
   0   2  30       1561.05       1568.07        79.45 o                         
   1   2  30       2010.16       2156.48       101.83 o                         
   2   2  30       1261.06       1688.35       125.37 o                         
   3   2  30       1118.55       1162.83        76.59 o                         
   4   2  30        730.77        649.91        69.58 o                         
  -4   3  30       1981.01       2306.19       175.68 o                         
  -3   3  30        904.44        783.75       100.23 o                         
  -2   3  30       2019.83       1954.00        97.63 o                         
  -1   3  30        463.55        543.95        52.86 o                         
   0   3  30        895.44        996.82        64.04 o                         
   1   3  30        428.13        424.29        44.52 o                         
   2   3  30       1903.13       1963.39       139.45 o                         
   3   3  30        757.65        662.49        61.24 o                         
   4   3  30       1843.22       1762.04       105.95 o                         
  -4   4  30       1656.40       1521.78       144.93 o                         
  -3   4  30       2639.37       2551.59       128.42 o                         
  -2   4  30       1263.48       1287.07        78.00 o                         
  -1   4  30        708.18        750.14        64.02 o                         
   0   4  30        429.42        420.11        48.69 o                         
   1   4  30        750.43        737.66        55.67 o                         
   2   4  30       1298.37       1511.42        90.55 o                         
   3   4  30       2809.73       2825.92       145.21 o                         
   4   4  30       1645.66       1459.04        97.55 o                         
  -3   5  30       3015.70       2929.89       212.27 o                         
  -2   5  30        141.78         66.74        76.47 o                         
  -1   5  30       2071.87       2108.82       104.60 o                         
   0   5  30          3.16         31.97        40.31 o                         
   1   5  30       2158.56       2116.09       111.59 o                         
   2   5  30        124.60        191.87        55.61 o                         
   3   5  30       2877.32       2873.42       141.02 o                         
  -2   6  30       1694.69       1548.42       144.95 o                         
  -1   6  30        602.22        353.42        90.44 o                         
   0   6  30       3449.35       3881.18       254.37 o                         
   1   6  30        614.77        589.97        57.05 o                         
   2   6  30       1643.09       1612.40       135.18 o                         
  -1   7  30        644.41        583.02       105.75 o                         
   0   7  30          5.68         -2.78        80.63 o                         
   1   7  30        736.24        797.41       101.59 o                         
   1   0  31       1009.73       1286.64        75.19 o                         
   2   0  31       2361.94       2659.86       161.88 o                         
   3   0  31       3549.08       3852.81       164.96 o                         
   4   0  31       2288.80       2435.63       129.73 o                         
  -4   1  31       2887.13       2939.07       146.60 o                         
  -3   1  31       4785.31       5718.96       316.55 o                         
  -2   1  31       2237.75       2314.67       108.83 o                         
  -1   1  31       1210.22       1252.24        73.83 o                         
   0   1  31         57.13        176.56        38.93 o                         
   1   1  31       1100.66       1121.10        69.63 o                         
   2   1  31       2088.67       2322.47       143.67 o                         
   3   1  31       4584.88       5123.46       211.44 o                         
   4   1  31       2769.39       2807.33       139.60 o                         
  -4   2  31       2213.91       2180.03       118.56 o                         
  -3   2  31       1070.47       1049.91        80.76 o                         
  -2   2  31       2860.03       2967.74       142.45 o                         
  -1   2  31        723.26        720.94        61.24 o                         
   0   2  31       1863.95       2307.81       101.79 o                         
   1   2  31        735.96       1036.89        69.59 o                         
   2   2  31       3066.97       3521.97       160.66 o                         
   3   2  31       1149.57       1140.56        84.95 o                         
   4   2  31       2305.89       2729.95       142.29 o                         
  -4   3  31        236.36        393.54        83.44 o                         
  -3   3  31         85.72        108.44        44.49 o                         
  -2   3  31         63.21         47.27        36.15 o                         
  -1   3  31        381.53        335.22        41.73 o                         
   0   3  31         13.02         23.63        34.75 o                         
   1   3  31        424.47        464.62        54.25 o                         
   2   3  31         41.19          2.78        34.75 o                         
   3   3  31         94.45        100.10        41.71 o                         
   4   3  31        235.56         93.17        43.11 o                         
  -3   4  31         67.52        176.56        83.41 o                         
  -2   4  31        200.37        191.89        38.94 o                         
  -1   4  31        136.53        111.23        44.49 o                         
   0   4  31        171.76        183.54        43.11 o                         
   1   4  31        154.56        248.89        50.06 o                         
   2   4  31        163.78        108.46        40.32 o                         
   3   4  31         74.47         80.63        41.71 o                         
  -3   5  31        676.46        595.57       115.50 o                         
  -2   5  31        658.39        697.15        98.80 o                         
  -1   5  31        525.58        491.11        54.26 o                         
   0   5  31       1744.05       1662.96        92.00 o                         
   1   5  31        497.12        552.30        57.04 o                         
   2   5  31        656.45        560.78        58.44 o                         
   3   5  31        630.66        701.27        64.01 o                         
  -2   6  31       1616.03       1436.68       137.96 o                         
  -1   6  31       1476.23       1291.53       137.93 o                         
   0   6  31       1289.10       1494.54       140.68 o                         
   1   6  31       1395.05       1376.35        80.80 o                         
   2   6  31       1687.49       1750.41       105.92 o                         
   0   0  32       5934.20       5732.84       283.55 o                         
   1   0  32       7726.75       9169.75       280.13 o                         
   2   0  32       1140.52       1109.95        75.20 o                         
   3   0  32        838.95        953.47        77.95 o                         
   4   0  32        174.01        111.24        55.62 o                         
  -4   1  32        135.42        169.63        43.10 o                         
  -3   1  32        270.25        116.82        86.22 o                         
  -2   1  32       1263.36       1448.64        87.75 o                         
  -1   1  32       1927.49       2024.81       104.59 o                         
   0   1  32       3641.81       3896.09       148.24 o                         
   1   1  32       1870.79       1966.06       104.58 o                         
   2   1  32       1301.60       1451.52        82.19 o                         
   3   1  32        270.65        346.28        54.24 o                         
   4   1  32        126.96        140.43        41.71 o                         
  -3   2  32         11.68         29.19        38.92 o                         
  -2   2  32       1631.66       1535.88        93.38 o                         
  -1   2  32       2954.22       3317.34       152.25 o                         
   0   2  32       1345.05       1336.04        82.20 o                         
   1   2  32       2888.58       3040.46       145.25 o                         
   2   2  32       1700.99       1466.35        92.00 o                         
   3   2  32          4.48         12.51        34.75 o                         
  -3   3  32         75.27         31.98        45.88 o                         
  -2   3  32        865.52        778.13        70.99 o                         
  -1   3  32        722.29        705.60        55.67 o                         
   0   3  32        401.32        328.28        44.51 o                         
   1   3  32        643.20        564.96        58.44 o                         
   2   3  32        850.62        900.60        77.95 o                         
   3   3  32         46.37         63.95        38.93 o                         
  -3   4  32        665.10        699.92       121.06 o                         
  -2   4  32         32.93         -5.56        37.53 o                         
  -1   4  32        907.65        808.80        64.04 o                         
   0   4  32         41.78         61.17        37.54 o                         
   1   4  32        951.10        968.96        69.61 o                         
   2   4  32         36.67        115.38        72.29 o                         
   3   4  32        706.60        658.22        72.36 o                         
  -2   5  32        543.56        616.32       115.47 o                         
  -1   5  32        221.76        346.25        94.56 o                         
   0   5  32        945.68        836.67        64.04 o                         
   1   5  32        190.80        107.07        43.11 o                         
   2   5  32        535.91        546.75        64.00 o                         
  -1   6  32       1125.48       1325.61       129.50 o                         
   0   6  32       1023.35       1170.88       137.83 o                         
   1   6  32       1086.03        962.13       118.35 o                         
   1   0  33         48.72         76.46        38.93 o                         
   2   0  33       2691.07       2842.25       142.39 o                         
   3   0  33       1467.04       1174.49        83.59 o                         
  -3   1  33       2284.25       2121.73       112.99 o                         
  -2   1  33       2135.75       1945.70       107.40 o                         
  -1   1  33        425.83        520.25        55.64 o                         
   0   1  33        504.02        606.58        66.78 o                         
   1   1  33        451.49        431.24        54.25 o                         
   2   1  33       2245.31       2068.80       114.39 o                         
   3   1  33       2382.54       2710.80       132.54 o                         
  -3   2  33       1101.05       1022.04        80.76 o                         
  -2   2  33       1857.81       1578.16        98.98 o                         
  -1   2  33       1180.12       1291.04        76.60 o                         
   0   2  33       1643.07       2020.94       107.32 o                         
   1   2  33       1255.14       1193.69        90.54 o                         
   2   2  33       1766.32       2040.72       111.51 o                         
   3   2  33       1092.07       1091.65        89.11 o                         
  -3   3  33          5.62         -9.73        40.31 o                         
  -2   3  33       1384.55       1210.58        84.98 o                         
  -1   3  33        738.26        786.32        69.59 o                         
   0   3  33       2492.09       2366.88       128.39 o                         
   1   3  33        782.20        658.32        66.81 o                         
   2   3  33       1321.65       1307.97        93.33 o                         
   3   3  33          5.55         62.55        44.48 o                         
  -2   4  33        657.20        583.03        57.05 o                         
  -1   4  33        641.41        567.72        61.22 o                         
   0   4  33       1726.81       1811.97       105.93 o                         
   1   4  33        700.26        530.20        64.01 o                         
   2   4  33        686.96        690.21        65.40 o                         
  -1   5  33       2138.02       2280.16       191.06 o                         
   0   5  33         69.21         36.15        47.27 o                         
   1   5  33       2214.08       2545.42       132.50 o                         
   1   0  34        533.64        523.12        62.61 o                         
   2   0  34         82.04        116.78        50.05 o                         
   3   0  34          6.09         54.21        36.14 o                         
  -3   1  34        384.46        339.38        65.37 o                         
  -2   1  34       1180.94       1160.06        77.99 o                         
  -1   1  34        264.93        343.50        50.06 o                         
   0   1  34        394.57        260.11        52.86 o                         
   1   1  34        293.50        250.33        47.29 o                         
   2   1  34       1213.51       1307.74        87.74 o                         
   3   1  34        366.20        433.95        65.37 o                         
  -2   2  34        604.21        655.34        62.61 o                         
  -1   2  34        240.51        226.67        48.67 o                         
   0   2  34        850.68       1091.29        79.34 o                         
   1   2  34        269.02        260.06        45.89 o                         
   2   2  34        582.69        608.01        65.39 o                         
  -2   3  34       2347.26       2192.99       131.13 o                         
  -1   3  34       1275.17       1313.43        86.36 o                         
   0   3  34        125.72        144.60        43.10 o                         
   1   3  34       1298.82       1285.62        89.14 o                         
   2   3  34       2381.68       2254.49       133.93 o                         
  -1   4  34        665.50        690.18        68.18 o                         
   0   4  34        557.62        563.47        66.78 o                         
   1   4  34        615.73        705.44        73.74 o                         
   1   0  35         19.29         72.29        43.09 o                         
   2   0  35         44.08         41.71        41.71 o                         
  -2   1  35        462.85        385.33        51.47 o                         
  -1   1  35        611.52        606.65        59.83 o                         
   0   1  35        167.12        186.32        47.28 o                         
   1   1  35        541.15        467.46        64.00 o                         
   2   1  35        436.19        422.87        65.38 o                         
  -2   2  35        640.20        496.74        55.66 o                         
  -1   2  35       1363.10       1330.30        87.76 o                         
   0   2  35       3346.13       3611.80       177.45 o                         
   1   2  35       1398.69       1395.85        96.12 o                         
   2   2  35        665.86        672.09        62.62 o                         
  -1   3  35       3359.14       3776.43       181.63 o                         
   0   3  35       1624.27       1546.81       100.33 o                         
   1   3  35       3313.51       3375.23       167.64 o                         
   0   0  36       1381.52       1508.63       146.27 o                         
   1   0  36        730.53        783.49        70.97 o                         
  -1   1  36        649.27        621.98        61.22 o                         
   0   1  36       1633.36       1697.32       105.91 o                         
   1   1  36        577.85        552.35        66.78 o                         
   0   2  36         38.19        120.95        38.92 o                         
                                                                                
