# Supplementary material for: Crystal structures of sulfonamide protected bicyclic guanidines: (S)-8-{[(tert-butyl­dimethyl­sil­yl)­oxy]meth­yl}-1-[(2,2,4,6,7-penta­methyl-2,3-di­hydro­benzo­furan-5-yl)sulfon­yl]-1,3,4,6,7,8-hexa­hydro-2H-pyrimido[1,2-a]pyrimidin-1-ium tri­fluoro­methane­sulfonate and (S)-8-(iodo­meth­yl)-1-tosyl-1,3,4,6,7,8-hexa­hydro-2H-pyrimido[1,2-a]pyrimidin-1-ium iodide
Source: Acta Crystallogr E Crystallogr Commun. 2024 Feb 20;80(Pt 3):305–9. doi: 10.1107/S2056989024001129 (PMC10915657; doi:10.1107/S2056989024001129)
Supplement: Supplementary file 5 [file e-80-00305-2sup5.cml]

<?xml version="1.0"?>
<cml xmlns="http://www.xml-cml.org/schema">
<molecule>
<atomArray>
<atom elementType="C" id="a950" x2="26.7858" y2="-1.6753"/>
<atom elementType="C" id="a951" x2="25.4658" y2="-2.4368"/>
<atom elementType="C" id="a952" x2="25.4658" y2="-3.9598"/>
<atom elementType="N" formalCharge="1" hydrogenCount="1" id="a953" x2="26.7858" y2="-4.7213"/>
<atom elementType="C" id="a954" x2="28.1046" y2="-3.9598"/>
<atom elementType="N" hydrogenCount="0" id="a955" x2="28.1046" y2="-2.4368"/>
<atom elementType="N" hydrogenCount="0" id="a956" x2="29.4235" y2="-4.7213"/>
<atom elementType="C" id="a957" x2="30.7424" y2="-3.9598"/>
<atom elementType="C" id="a958" x2="30.7424" y2="-2.4368"/>
<atom elementType="C" id="a959" x2="29.4235" y2="-1.6753"/>
<atom elementType="C" id="a984" x2="24.147" y2="-4.7213"/>
<atom elementType="I" hydrogenCount="0" id="a985" x2="22.8281" y2="-3.9598"/>
<atom elementType="C" id="a962" x2="29.4235" y2="-7.75673"/>
<atom elementType="C" id="a963" x2="28.1089" y2="-8.51611"/>
<atom elementType="C" id="a964" x2="28.1089" y2="-10.0338"/>
<atom elementType="C" id="a965" x2="29.4235" y2="-10.7932"/>
<atom elementType="C" id="a966" x2="30.7371" y2="-10.0338"/>
<atom elementType="C" id="a967" x2="30.7371" y2="-8.51611"/>
<atom elementType="C" id="a968" x2="29.4235" y2="-12.3109"/>
<atom elementType="S" hydrogenCount="0" id="a969" x2="29.4235" y2="-6.23901"/>
<atom elementType="O" hydrogenCount="0" id="a970" x2="27.9058" y2="-6.23901"/>
<atom elementType="O" hydrogenCount="0" id="a971" x2="30.9412" y2="-6.23901"/>
</atomArray>
<bondArray>
<bond atomRefs2="a950 a951" id="b986" order="1"/>
<bond atomRefs2="a951 a952" id="b987" order="1"/>
<bond atomRefs2="a952 a953" id="b988" order="1"/>
<bond atomRefs2="a953 a954" id="b989" order="2"/>
<bond atomRefs2="a954 a955" id="b990" order="1"/>
<bond atomRefs2="a955 a950" id="b991" order="1"/>
<bond atomRefs2="a954 a956" id="b992" order="1"/>
<bond atomRefs2="a956 a957" id="b993" order="1"/>
<bond atomRefs2="a957 a958" id="b994" order="1"/>
<bond atomRefs2="a958 a959" id="b995" order="1"/>
<bond atomRefs2="a959 a955" id="b996" order="1"/>
<bond atomRefs2="a956 a969" id="b997" order="1"/>
<bond atomRefs2="a952 a984" bondStereo="H" id="b998" order="1"/>
<bond atomRefs2="a984 a985" id="b999" order="1"/>
<bond atomRefs2="a969 a970" id="b973" order="2"/>
<bond atomRefs2="a969 a971" id="b974" order="2"/>
<bond atomRefs2="a966 a967" id="b975" order="2"/>
<bond atomRefs2="a965 a966" id="b976" order="1"/>
<bond atomRefs2="a965 a968" id="b977" order="1"/>
<bond atomRefs2="a964 a965" id="b978" order="2"/>
<bond atomRefs2="a963 a964" id="b979" order="1"/>
<bond atomRefs2="a962 a963" id="b980" order="2"/>
<bond atomRefs2="a962 a967" id="b981" order="1"/>
<bond atomRefs2="a962 a969" id="b982" order="1"/>
</bondArray>
</molecule>
<molecule>
<atomArray>
<atom elementType="I" formalCharge="-1" hydrogenCount="0" id="a1804" x2="25.4806" y2="-8.09306"/>
</atomArray>
</molecule>
</cml>
